# Supplementary material for: Differential Retinal Protein Expression in Primary and Secondary Retinal Ganglion Cell Degeneration Identified by Integrated SWATH and Target-Based Proteomics
Source: Int J Mol Sci. 2021 Aug 10;22(16):8592. doi: 10.3390/ijms22168592 (PMC8395271; doi:10.3390/ijms22168592)
Supplement: Supplementary file 1 [file ijms-22-08592-s001.zip]

Archive with 1 entries (1 files):
- ijms-1250353-supplementary.xlsx
