# Supplementary material for: Differential Retinal Protein Expression in Primary and Secondary Retinal Ganglion Cell Degeneration Identified by Integrated SWATH and Target-Based Proteomics
Source: Int J Mol Sci. 2021 Aug 10;22(16):8592. doi: 10.3390/ijms22168592 (PMC8395271; doi:10.3390/ijms22168592)
Supplement: Supplementary file 1 [file ijms-22-08592-s001.zip › ijms-1250353-supplementary.xlsx]

## Sheet: Table S1
#	UniProt Accession	Entry Name	Gene Name	Mean (LT)	Mean (RT)	Median (LT)	Median (RT)	Sigma (LT)	Sigma (RT)	Delta	t-value	FC (LT/RT)	p-value	FC (log2)	p-value (-log2)	Unique/ Common
1	A0A0G2K0T6	A0A0G2K0T6_RAT	SNCG	1442500	3.82169e+06	1205000	3780000	528102	432340	-2.37919e+06	-6.97195	0.377451	0.00043	-1.40564	11.1834	Unique
2	Q32Q88	Q32Q88_RAT	FBXO22	102008	146042	101683	147085	10550.9	11738	-44034.6	-5.58001	0.698481	0.00141	-0.517708	9.47009	Unique
3	O09032	ELAV4_RAT	ELAVL4	162500	234869	166500	237000	17406.9	20235.7	-72368.8	-5.42242	0.691876	0.00163	-0.531415	9.26091	Unique
4	P63041	CPLX1_RAT	CPLX1	60488.5	97844.8	60284.5	94725.2	11040.2	9074.15	-37356.2	-5.22802	0.618209	0.00196	-0.693834	8.99493	Common
5	G3V7U2	G3V7U2_RAT	MAP1A	1520000	2.34086e+06	1495000	2416725	202485	241406	-820862	-5.21047	0.649333	0.00199	-0.622969	8.97302	Unique
6	P62762	VISL1_RAT	VSNL1	971000	1.47574e+06	987000	1516475	171087	135047	-504738	-4.63138	0.657976	0.00357	-0.603893	8.12986	Unique
7	Q4V7F2	CREL1_RAT	CRELD1	35668.1	51108	36111.2	52861	9687.85	6192.65	-15439.9	-2.68567	0.697897	0.03626	-0.518914	4.78548	Unique
8	G3V6W2	G3V6W2_RAT	PREB	165000	223670	161000	207000	24711.7	37668.9	-58670	-2.60459	0.737694	0.04041	-0.438906	4.62914	Unique
9	P12839	NFM_RAT	NEFM	314500	476252	319500	508005	87485.2	92209	-161752	-2.54514	0.660364	0.04378	-0.598667	4.51358	Unique
10	G3V836	G3V836_RAT	CLU	542500	232808	562000	212500	80632.9	55502.9	309692	6.32743	2.33025	0.00073	1.22049	10.4198	Common
11	M0R567	M0R567_RAT	IRF2BPL	413250	305661	417500	309500	31500	16904.7	107589	6.01905	1.35199	0.00095	0.435081	10.0398	Common
12	M0R9G2	M0R9G2_RAT	A2M	5300000	1757275	5290000	1814550	1.19452e+06	626289	3542725	5.25338	3.01603	0.00191	1.59265	9.03221	Unique
13	Q07936	ANXA2_RAT	ANXA2	293000	182262	286500	191525	28130.6	34129.8	110738	5.0075	1.60757	0.00243	0.684883	8.68483	Unique
14	Q6XDA0	Q6XDA0_RAT	SPTB	436500	608121	431500	616242	65597.3	40005.1	-171621	-4.46735	0.717784	0.00425	-0.478377	7.87832	Unique
15	P01830	THY1_RAT	THY1	962250	1688925	907000	1660000	218518	241872	-726675	-4.45863	0.569741	0.00429	-0.811622	7.86481	Unique
16	A1L1L5	A1L1L5_RAT	CCNK	66111.2	49002.1	67364.5	48763.5	3690.69	6980.85	17109.1	4.33339	1.34915	0.00491	0.432051	7.67006	Unique
17	Q5XI38	Q5XI38_RAT	LCP1	336000	233466	335000	228432	29291.6	37681.8	102534	4.29663	1.43918	0.00511	0.525247	7.61246	Unique
18	Q9QYU4	CRYM_RAT	CRYM	25800000	15918875	25050000	15400000	4.37798e+06	1.61777e+06	9881125	4.23418	1.62072	0.00547	0.696633	7.51424	Unique
19	Q5XFX0	TAGL2_RAT	TAGLN2	1275000	807996	1205000	808000	201080	107775	467004	4.09398	1.57798	0.0064	0.658077	7.28771	Unique
20	Q63798	PSME2_RAT	PSME2	370750	267859	354500	278718	33509.9	39208.4	102891	3.98979	1.38413	0.0072	0.468974	7.11779	Unique
21	Q6PW52	Q6PW52_RAT	GABRG2	95869.1	140745	96197.8	136000	17544.6	14389.6	-44875.9	-3.95542	0.681155	0.00749	-0.553946	7.06082	Unique
22	O35760	IDI1_RAT	IDI1	93597.4	137532	101945	135500	21655.2	5130.39	-43935.1	-3.9484	0.680547	0.00755	-0.555233	7.04931	Unique
23	F1LRZ7	F1LRZ7_RAT	NEFH	100286	164396	97239.5	172500	22234.1	25007.4	-64110.1	-3.83178	0.610027	0.00864	-0.713055	6.85475	Unique
24	D4ADS8	D4ADS8_RAT	RAB4A	51379.9	69434.1	53953	68318.5	8519.38	4191.3	-18054.2	-3.80307	0.73998	0.00894	-0.434442	6.80551	Unique
25	P19527	NFL_RAT	NEFL	1135000	2084175	1061500	2168350	375419	338735	-949175	-3.75428	0.54458	0.00946	-0.876784	6.72394	Unique
26	Q6IMZ3	Q6IMZ3_RAT	ANXA6	974000	1.35884e+06	955500	1400000	82949.8	195228	-384838	-3.62849	0.716789	0.01098	-0.480379	6.50898	Unique
27	H1UBN0	H1UBN0_RAT	CPNE7	13750.5	9604.82	13594	9894.08	679.206	2239.27	4145.68	3.5433	1.43163	0.01217	0.517654	6.36053	Unique
28	P11883	AL3A1_RAT	ALDH3A1	3135000	1.19984e+06	3030000	1064675	959774	531957	1.93516e+06	3.52702	2.61285	0.01241	1.38563	6.33235	Unique
29	P47819	GFAP_RAT	GFAP	31400000	17545250	30300000	18200000	7.1638e+06	3.29738e+06	13854750	3.51365	1.78966	0.01262	0.839684	6.30814	Common
30	F1LUD3	F1LUD3_RAT	AHNAK2	138825	464452	138000	400405	48495.9	178930	-325628	-3.51298	0.2989	0.01263	-1.74226	6.307	Unique
31	D4ADS4	D4ADS4_RAT	MGST3	301000	411376	298500	432000	25468.9	58538.1	-110376	-3.45798	0.73169	0.0135	-0.450695	6.2109	Unique
32	P62870	ELOB_RAT	ELOB	2050000	1.47109e+06	2020000	1600000	111952	316986	578912	3.44411	1.39353	0.01373	0.478741	6.18652	Unique
33	G3V679	G3V679_RAT	TFRC	347250	512681	334500	505362	71439.4	68578.2	-165431	-3.3411	0.677321	0.01559	-0.562087	6.00324	Unique
34	G3V774	G3V774_RAT	FBXO2	840250	1.49694e+06	852500	1515000	286368	284569	-656692	-3.25324	0.561311	0.0174	-0.833128	5.84477	Unique
35	A0A0G2QC06	A0A0G2QC06_RAT	TF	41800000	19366000	44900000	19182000	1.28476e+07	5.86111e+06	22434000	3.17732	2.15842	0.01914	1.10998	5.70727	Unique
36	P52631	STAT3_RAT	STAT3	229500	103590	237000	100184	76356.6	23214.5	125910	3.15533	2.21546	0.01968	1.14761	5.66713	Unique
37	D3ZPC4	D3ZPC4_RAT	L1CAM	31025.5	44044.4	31830.2	45671.2	4914.8	6670.29	-13018.9	-3.1426	0.704415	0.02	-0.505503	5.64386	Common
38	G3V7K3	G3V7K3_RAT	CP	5627500	3603700	5115000	3515000	1.22894e+06	389730	2023800	3.13949	1.56159	0.02008	0.643015	5.6381	Unique
39	P97846	CNTP1_RAT	CNTNAP1	123250	178168	123500	177000	21093	27919.9	-54917.5	-3.13887	0.691765	0.0201	-0.531647	5.63666	Unique
40	G3V8Q4	G3V8Q4_RAT	RBP3	56900000	31106125	55500000	31912250	8.8106e+06	1.43647e+07	25793875	3.06133	1.82922	0.02219	0.87123	5.49395	Unique
41	P11275	KCC2A_RAT	CAMK2A	100214	138272	101002	148045	14028.7	20868.7	-38058.9	-3.02707	0.724755	0.02319	-0.464436	5.43035	Unique
42	D4A7F2	D4A7F2_RAT	MYCBP	153500	112046	157000	114568	18375.7	21226.7	41454.5	2.95307	1.36998	0.02551	0.454154	5.29279	Unique
43	P02767	TTHY_RAT	TTR	4282500	2.23544e+06	4540000	2155875	964067	1.01037e+06	2.04706e+06	2.93166	1.91573	0.02623	0.937896	5.25264	Unique
44	P97608	OPLA_RAT	OPLAH	199750	144608	208500	141715	32469.2	19298.6	55142.5	2.91979	1.38133	0.02664	0.466053	5.23026	Unique
45	G3V818	G3V818_RAT	PARVA	44400.9	30532.1	46487.2	31627.5	8918.51	3275.53	13868.8	2.91943	1.45423	0.02665	0.54026	5.22972	Unique
46	A0A0G2JUT0	A0A0G2JUT0_RAT	HSPA2	277500	167687	270500	171880	71519.2	25037.9	109813	2.89839	1.65487	0.02739	0.726717	5.19021	Unique
47	Q5RJR2	TWF1_RAT	TWF1	402000	267395	399500	272790	57879.2	72890.7	134605	2.89238	1.50339	0.02761	0.588223	5.17867	Unique
48	A0A0G2JZL9	A0A0G2JZL9_RAT	ESAM	3624.19	6778.66	3056.74	6718.32	1749.66	1351.83	-3154.47	-2.85336	0.534647	0.02905	-0.903341	5.10532	Unique
49	F1LM19	F1LM19_RAT	F1LM19	343000	168855	399500	176000	120872	20878.2	174145	2.83944	2.03133	0.02959	1.02242	5.07875	Unique
50	G3V7F1	G3V7F1_RAT	MLST8	60029.8	31617.5	61415.8	27846.8	16532.9	11416.1	28412.2	2.8283	1.89862	0.03002	0.924954	5.05793	Unique
51	P52759	UK114_RAT	RIDA	316250	230941	312500	245500	16152.9	59136.8	85308.8	2.78318	1.3694	0.03186	0.45354	4.97211	Unique
52	M0R9D5	M0R9D5_RAT	Obsolete	999500	679926	982000	637000	192502	125353	319574	2.78232	1.47001	0.0319	0.555828	4.9703	Unique
53	Q4V8F6	Q4V8F6_RAT	PCBP2	202500	134542	201000	135316	19740	45119.8	67957.6	2.75976	1.5051	0.03286	0.589861	4.92752	Unique
54	F2Z3T8	F2Z3T8_RAT		206250	151485	197500	140970	24418.2	33202.9	54765	2.65752	1.36152	0.03765	0.445219	4.73121	Common
55	Q63041	A1M_RAT	A1M	2302500	1417875	2210000	1385750	663193	120269	884625	2.62496	1.62391	0.03932	0.699471	4.66859	Unique
56	P01048	KNT1_RAT	MAP1	131536	56473.5	138000	62894.8	53785.3	21664.3	75062.8	2.58907	2.32917	0.04126	1.21982	4.59911	Unique
57	D3ZVR7	PGFS_RAT	PRXL2B	36974.5	18234	37059.2	19851	12003.2	8130.37	18740.5	2.58533	2.02778	0.04147	1.0199	4.59179	Unique
58	A0A0G2K151	A0A0G2K151_RAT	APOE	1565000	961100	1515000	960200	456837	98886.7	603900	2.58399	1.62834	0.04155	0.703404	4.58901	Unique
59	A0A0G2KB52	A0A0G2KB52_RAT	MAP7	265000	176538	257000	194030	35972.2	58963.7	88461.9	2.5615	1.50109	0.04282	0.586013	4.54557	Unique
60	D3ZS58	D3ZS58_RAT	NDUFA2	634250	319619	670000	287500	119366	218017	314631	2.53168	1.98439	0.04458	0.988697	4.48746	Unique
61	F1M9N7	F1M9N7_RAT	AGFG1	122301	88960.8	118652	91462	24364.9	10236.6	33340.4	2.52312	1.37478	0.0451	0.459197	4.47073	Unique
62	D3ZTB5	D3ZTB5_RAT	S100A13	302750	206295	277500	210000	69360.8	35416.2	96455	2.47703	1.46756	0.048	0.553418	4.38082	Unique
63	D4A3V2	D4A3V2_RAT	NDUFA6	650500	140369	670000	140738	418892	9452.19	510131	2.435	4.63422	0.05082	2.21233	4.29846
64	Q68FP1	GELS_RAT	GSN	491500	330144	500500	343788	123144	50364.5	161356	2.42559	1.48875	0.05147	0.574097	4.28012
65	D3ZZR6	D3ZZR6_RAT	KCNV2	137500	83074.6	141500	82827	15800.8	42337.7	54425.4	2.40873	1.65514	0.05266	0.726952	4.24715
66	A0A0G2K8V5	A0A0G2K8V5_RAT	CRP	551750	302721	581000	326500	199604	70181.4	249029	2.35397	1.82263	0.05675	0.866025	4.13924
67	D3ZKT8	D3ZKT8_RAT	HDDC2	107990	79640	103180	75266.8	15276.6	18699.1	28350.1	2.34822	1.35598	0.0572	0.439334	4.12784
68	B0K031	B0K031_RAT	RPL7	18793.6	10261.4	19774.5	12322.6	2693.13	6794.32	8532.24	2.33485	1.83149	0.05825	0.873018	4.1016
69	A0A0G2JSK1	A0A0G2JSK1_RAT	SERPINA3C	706250	358951	752500	355000	260115	144418	347299	2.33465	1.96754	0.05827	0.976391	4.1011
70	D3Z9L5	D3Z9L5_RAT	WDR11	63928	41755.5	62494.5	44641.4	6411.27	18231.4	22172.5	2.29459	1.53101	0.06155	0.614483	4.0221
71	D3ZUX7	D3ZUX7_RAT	ACSF3	30138.6	47516.4	33920.4	47108.2	15055.4	1787.44	-17377.8	-2.29241	0.634278	0.06174	-0.656812	4.01765
72	Q68FY4	Q68FY4_RAT	GC	468250	200916	507500	222382	224439	72297.5	267334	2.2675	2.33057	0.06389	1.22068	3.96827
73	Q5EBC0	Q5EBC0_RAT	ITIH4	369825	150806	424000	139000	191087	37206.4	219019	2.25009	2.45232	0.06543	1.29415	3.9339
74	P14046	A1I3_RAT	A1I3	3022500	1.52169e+06	3175000	1568375	1.32869e+06	168764	1.50081e+06	2.24108	1.98628	0.06625	0.99007	3.91594
75	A0A0A0MXU8	A0A0A0MXU8_RAT	CAV2	16592.5	8646.11	15789.5	10209	4139.73	5786.53	7946.36	2.23373	1.91907	0.06692	0.940405	3.90142
76	F1MAH5	F1MAH5_RAT	PPP6R3	114750	80278.5	113500	82631	5123.48	30607.3	34471.5	2.22159	1.4294	0.06805	0.515409	3.87726
77	Q80W83	Q80W83_RAT	PPP2R5B	3947.32	7742.79	3897.12	6465.38	568.461	3387.82	-3795.46	-2.20976	0.509807	0.06917	-0.971978	3.85371
78	M0R4U8	M0R4U8_RAT	NR2E3	511000	340738	502000	356475	139360	74605.9	170262	2.15421	1.49969	0.07467	0.584663	3.74333
79	Q63470	DYR1A_RAT	DYRK1A	476750	201120	504500	168852	233133	108082	275630	2.14525	2.37047	0.0756	1.24518	3.72547
80	Q3MID3	ARFG2_RAT	ARFGAP2	117492	81879.9	117000	90000.5	24731.1	22510.2	35612.1	2.12981	1.43493	0.07723	0.520982	3.69469
81	D4ACV3	D4ACV3_RAT	HIST2H2AC	66556.2	118713	59166.2	107026	24152.1	42684.1	-52156.4	-2.12695	0.56065	0.07754	-0.834827	3.68892
82	B0BN19	B0BN19_RAT	RAB22A	23239	34323.6	20889.8	31539.8	8204.8	6564.26	-11084.6	-2.10984	0.677056	0.07939	-0.562654	3.6549
83	Q63475	PTPR2_RAT	PTPRN2	31598.9	23179.4	34441.5	25346	5899.11	5396.19	8419.49	2.10622	1.36323	0.07979	0.447031	3.64765
84	M0RBF1	M0RBF1_RAT	C3	3352500	1.57839e+06	3505000	1611775	1.671e+06	244368	1.77411e+06	2.10107	2.124	0.08036	1.08679	3.63738
85	Q8VH49	HIG1A_RAT	HIGD1A	129292	175106	138000	170212	29362.3	32421.9	-45813.8	-2.09475	0.738366	0.08106	-0.437593	3.62487
86	G3V6C4	G3V6C4_RAT	UGDH	251250	179439	246500	166878	50842.1	46231.1	71811.2	2.09001	1.4002	0.0816	0.485632	3.61529
87	Q6AXU6	HN1_RAT	JPT1	354250	259352	364000	235205	46956.5	77951.1	94897.5	2.08562	1.3659	0.08209	0.449854	3.60665
88	D3ZQN3	D3ZQN3_RAT	PNMA8B	20515.1	11867	20497	13665.5	5175.32	6615.59	8648.14	2.05923	1.72876	0.08515	0.789734	3.55385
89	M0RBI3	M0RBI3_RAT	LOC102553099	91287.5	57025.6	78971.5	57380	30096.5	14844.6	34261.9	2.04193	1.60082	0.08721	0.678807	3.51936
90	Q63016	LAT1_RAT	SLC7A5	190500	105991	183500	129500	53842.4	62947.4	84508.8	2.04045	1.79732	0.08739	0.845846	3.51639
91	M0R476	M0R476_RAT	LRRC15	81756.6	51209.8	74800.5	52544.2	29141.8	6948.8	30546.9	2.03926	1.59651	0.08753	0.674917	3.51408
92	M0R7L1	M0R7L1_RAT	LOC100360690	498188	119864	503000	130924	363604	81259.3	378325	2.03087	4.15629	0.08856	2.0553	3.4972
93	D3ZUQ1	D3ZUQ1_RAT	LIPO1	516451	112434	547000	120811	391474	73465.5	404017	2.02867	4.59337	0.08883	2.19955	3.49281
94	P10959	EST1C_RAT	CES1C	456500	193246	509000	195492	257217	42554.8	263254	2.01949	2.36227	0.08996	1.24017	3.47457
95	A0A0G2K8G8	A0A0G2K8G8_RAT	RT1A1	254000	185500	233000	178500	57659.9	36537.7	68500	2.00698	1.36927	0.09154	0.453409	3.44945
96	O88808	TUB_RAT	TUB	16829.8	10746.9	16977.5	9511.83	3214.53	5147.55	6082.86	2.00463	1.56601	0.09184	0.647094	3.44473
97	G3V7W1	G3V7W1_RAT	PDCD6	434500	313409	434500	297500	91617	78968.5	121091	2.00228	1.38637	0.09213	0.471311	3.44019
98	Q9WU49	CHSP1_RAT	CARHSP1	203500	144502	192500	148000	56677.4	16845.7	58997.5	1.99559	1.40828	0.09299	0.493934	3.42678
99	D3ZUL1	D3ZUL1_RAT	CCDC124	11787	7433.86	12629.9	6473.8	2438.9	3650.84	4353.16	1.98297	1.58559	0.09463	0.665016	3.40156
100	B2RYB3	B2RYB3_RAT	SRRM1	382000	249154	373500	281055	101532	88039	132846	1.97708	1.53319	0.09541	0.616533	3.38972
101	Q6IRS6	Q6IRS6_RAT	FETUB	427750	220814	439500	220500	202037	55374.4	206936	1.97564	1.93715	0.0956	0.953938	3.38685
102	Q03626	MUG1_RAT	MUG1	1185500	691296	1175000	707092	493492	85799.8	494204	1.97328	1.71489	0.09591	0.77812	3.38217
103	P20059	HEMO_RAT	HPX	3752500	1798950	3895000	1712900	1.94212e+06	394188	1953550	1.97157	2.08594	0.09614	1.0607	3.37872
104	F1M9F9	F1M9F9_RAT	AHI1	6494.89	3906.37	5954.38	4325.57	2228.77	1391.6	2588.52	1.9703	1.66264	0.09631	0.733477	3.37617
105	D3ZG07	D3ZG07_RAT	LSM6	124421	80055.1	125326	87994.5	39189.9	22882.1	44365.8	1.95525	1.55419	0.09834	0.636163	3.34608
106	D4A4Z0	D4A4Z0_RAT	CCDC12	17113.3	9550.7	17472.5	11232	5904.95	5168.79	7562.64	1.92738	1.79184	0.10222	0.841443	3.29025
107	A0A0G2K0Y6	A0A0G2K0Y6_RAT	YAP1	54019.1	32035.2	53079.8	38144.8	14775.2	17613.8	21983.9	1.91245	1.68624	0.10435	0.753812	3.2605
108	D3ZC89	D3ZC89_RAT		120089	192356	126946	183000	32114	68563.4	-72267.1	-1.90901	0.624306	0.10485	-0.679675	3.2536
109	Q5BJQ2	FA63A_RAT	MINDY1	8401.61	5029.76	8472.2	6156.38	2394.72	2597.25	3371.85	1.90891	1.67038	0.10487	0.740177	3.25333
110	A4L9P7	PDS5A_RAT	PDS5A	17128.2	10912.9	16478.2	13273	3605.22	5531.77	6215.36	1.88262	1.56954	0.10876	0.650345	3.20078
111	D4AE49	D4AE49_RAT	MTREX	289500	199032	280500	191565	68704.7	68863.7	90467.5	1.86002	1.45454	0.11222	0.540559	3.1556
112	B2RYI5	B2RYI5_RAT	ANKRD40	15743.2	9423.41	15823.5	11043	3385.1	5919.53	6319.83	1.85357	1.67065	0.11323	0.740412	3.14267
113	D3ZZU8	D3ZZU8_RAT	FN3K	47972.9	155374	21809.3	159977	59308.5	100004	-107401	-1.84747	0.308758	0.11419	-1.69545	3.13049
114	P38062	MAP2_RAT	METAP2	523000	360249	512000	377498	155835	83300.7	162751	1.8421	1.45177	0.11504	0.537818	3.11979
115	A0JPM9	EIF3J_RAT	EIF3J	210500	154539	199000	154078	30083.2	52963.1	55961.2	1.83749	1.36212	0.11578	0.445852	3.11054
116	A0A0G2JZ73	A0A0G2JZ73_RAT	SERPINA1	2480000	1311750	2550000	1145000	1.12006e+06	629744	1168250	1.81835	1.8906	0.11889	0.918847	3.0723
117	B4F774	B4F774_RAT	GDAP1L1	115116	186950	113134	187900	50806.5	60676.3	-71833.9	-1.8154	0.615759	0.11938	-0.699563	3.06637
118	D4A1Z4	D4A1Z4_RAT		37421.4	25645.3	34785.2	25649.8	7344.25	10706.7	11776.1	1.814	1.45919	0.11961	0.545168	3.06359
119	D3ZU00	D3ZU00_RAT	PROX1	18173.8	11197.9	18530.8	9893.92	6596.55	3997.57	6975.95	1.80881	1.62297	0.12047	0.698638	3.05325
120	P02770	ALBU_RAT	ALB	16175000	9247500	15950000	7370000	5.30181e+06	5.67413e+06	6927500	1.78414	1.74912	0.12466	0.80663	3.00393
121	Q5RKJ4	Q5RKJ4_RAT	FNTA	370750	563509	368500	574518	29579	214418	-192759	-1.78111	0.657931	0.12518	-0.603991	2.99792
122	A0A0G2JXH3	A0A0G2JXH3_RAT	KIRREL1	6296.38	2700.65	7047.2	2244.01	3381.19	2207.67	3595.73	1.7809	2.33143	0.12522	1.22122	2.99746
123	D3ZN65	D3ZN65_RAT		30134.8	22212.3	31122	24282	4009.15	7982.96	7922.4	1.77371	1.35667	0.12647	0.440066	2.98313
124	Q6PDV7	RL10_RAT	RPL10	41071	78455.5	39555.2	88631.2	11029	40867.2	-37384.5	-1.76637	0.523494	0.12776	-0.933755	2.96849
125	D4A7I6	D4A7I6_RAT	WASHC4	43099.1	15207.2	34654.1	14278.9	29633.3	11139.1	27891.8	1.76209	2.83411	0.12852	1.5029	2.95994
126	Q5XIC2	ECSIT_RAT	ECSIT	76593.5	46774.1	82615.8	46097.2	26260.5	21423.1	29819.4	1.75975	1.63752	0.12894	0.711511	2.95523
127	Q8R490	Q8R490_RAT	CDH13	41395.7	56354.8	41605.8	55036.8	14989.2	8112.47	-14959.1	-1.75538	0.734555	0.12972	-0.445057	2.94653
128	Q01177	PLMN_RAT	PLG	21403.7	12182.1	19647.7	12161.8	10241.6	2408.91	9221.61	1.75298	1.75698	0.13015	0.813098	2.94175
129	D3ZPP2	D3ZPP2_RAT	ARL8A	256000	183494	262000	194000	77605.8	29720.2	72506.2	1.74499	1.39514	0.1316	0.480413	2.92577
130	Q6IRG9	Q6IRG9_RAT	AP3M1	125060	174249	129000	161500	28477.1	48864.2	-49189	-1.73946	0.717708	0.13261	-0.478531	2.91474
131	E9PTA4	E9PTA4_RAT	ADAM9	7321.54	4040.44	7173.52	5027.7	2970.61	2345.29	3281.09	1.73381	1.81206	0.13365	0.857633	2.90347
132	F1LQ41	F1LQ41_RAT	NLGN2	374750	510148	365500	464795	23214.6	154871	-135398	-1.7292	0.734591	0.1345	-0.444986	2.89432
133	M0RDF1	M0RDF1_RAT	KDM3B	27348	16881.6	25849	19476.8	8293.58	8838.79	10466.4	1.72705	1.61999	0.1349	0.695985	2.89004
134	Q9JKB7	Q9JKB7_RAT	GDA	322750	214482	317500	218500	104962	69311.5	108268	1.72152	1.50478	0.13594	0.589557	2.87896
135	Q6AZ73	Q6AZ73_RAT	PLEKHB1	11219.4	6785.56	10488	7119.85	2467.24	4547.05	4433.87	1.71414	1.65343	0.13733	0.72546	2.86428
136	F1LSG8	SYNDE_RAT	VPS50	18807.5	33178.6	18055	29212.2	6846.39	15474.4	-14371.1	-1.69858	0.566857	0.14031	-0.818942	2.83331
137	D4AEG2	D4AEG2_RAT	RAB32	33189.2	24006.9	31289.8	23706.5	6242.73	8932.27	9182.36	1.68521	1.38249	0.14293	0.467268	2.80662
138	Q6AYU5	Q6AYU5_RAT	PCBP2	178000	126287	180000	138000	10583	60489.1	51713.1	1.68425	1.40949	0.14312	0.495173	2.8047
139	Q7TMZ5	Q7TMZ5_RAT	ARL6IP1	17308.9	8952.17	17049	9075.9	9406.24	3267.66	8356.76	1.67846	1.93349	0.14426	0.951207	2.79326
140	A0A0G2JT78	A0A0G2JT78_RAT	RAB6B	234189	356302	216378	395758	103951	102279	-122113	-1.67472	0.657277	0.14501	-0.605427	2.78578
141	A0A0G2JSH5	A0A0G2JSH5_RAT	ALB	6.64815e+06	2.51938e+06	7705000	2750000	4.67656e+06	1.5993e+06	4.12877e+06	1.67073	2.6388	0.14581	1.39988	2.77784
142	B2GV94	B2GV94_RAT	RETREG3	17728.4	10673.3	18268.5	12980	6022.5	5937.08	7055.1	1.66848	1.66101	0.14626	0.732057	2.77339
143	P61354	RL27_RAT	RPL27	254750	159998	218000	181902	101168	52006.3	94751.6	1.66593	1.5922	0.14678	0.671025	2.76827
144	O88775	EMB_RAT	EMB	88413.2	132497	89840.5	132742	10648	51896.9	-44083.8	-1.66423	0.667285	0.14712	-0.583625	2.76493
145	G3V9E5	G3V9E5_RAT	STS	38990.2	23856.8	34640.8	27820	15397	9830.1	15133.5	1.65688	1.63435	0.14862	0.708716	2.7503
146	P55213	CASP3_RAT	CASP3	40504.4	26858.3	42972.2	30841.5	12318.6	11054.3	13646.1	1.64895	1.50808	0.15025	0.592712	2.73456
147	Q5BJQ5	RIT2_RAT	RIT2	78148.9	114796	92055.5	117812	40316.4	19451.4	-36647.2	-1.63737	0.680762	0.15267	-0.554777	2.71151
148	D3ZG37	D3ZG37_RAT	PPP6R1	20965.4	12990	21115.8	14231	4435.17	8687.98	7975.32	1.6352	1.61396	0.15312	0.690602	2.70727
149	Q5XIF2	Q5XIF2_RAT	UROS	35015.5	25098.2	37399.8	24659.5	9316.99	7932.81	9917.25	1.62091	1.39514	0.15616	0.480407	2.6789
150	A0A0G2K7X3	A0A0G2K7X3_RAT	NUCKS1	36177	53838.1	30801.2	51898.5	16358.8	14405.7	-17661.1	-1.62047	0.671959	0.15626	-0.573555	2.67798
151	Q9Z270	VAPA_RAT	VAPA	1395000	2.06701e+06	1380000	2045000	240763	795534	-672012	-1.61703	0.674887	0.157	-0.567282	2.67116
152	A0A096MJG7	A0A096MJG7_RAT	NEBL	125750	92597.5	128000	107000	17988.4	37572.2	33152.5	1.59171	1.35803	0.16255	0.441513	2.62104
153	M0R9B9	M0R9B9_RAT	RCG_52671	159730	115735	173500	124282	32457.6	45591.2	43994.5	1.57222	1.38013	0.16696	0.464805	2.58243
154	F1M6Y6	F1M6Y6_RAT		1965000	276917	1300000	269405	2.16244e+06	193634	1.68808e+06	1.55505	7.096	0.17093	2.82701	2.54852
155	P02651	APOA4_RAT	APOA4	232000	157392	256000	149285	89933.3	34257.4	74607.5	1.55049	1.47402	0.172	0.559758	2.53952
156	P01015	ANGT_RAT	AGT	55453.5	33660.8	52262.5	36118	26395.8	9782.67	21792.8	1.54831	1.64742	0.17252	0.720211	2.53516
157	D3ZU82	D3ZU82_RAT	MFRP	120055	75294.8	136000	64038.8	43112.8	38729.3	44760.6	1.54469	1.59447	0.17337	0.673078	2.52807
158	G3V8B8	G3V8B8_RAT	DNAJC7	150250	268046	149500	218965	6849.57	152975	-117796	-1.53853	0.560538	0.17484	-0.835117	2.51589
159	D3ZKB7	D3ZKB7_RAT	DCAF1	33183.4	20526.4	27082	19356.5	13912.7	8961.97	12657	1.52961	1.61662	0.17698	0.692978	2.49834
160	F1LZJ4	F1LZJ4_RAT	HYI	63220.2	34204.3	47915.2	35454.5	36745.3	10137.8	29015.9	1.52242	1.84831	0.17873	0.886207	2.48415
161	D3ZPV8	D3ZPV8_RAT	GGCT	45327	31138	43237.2	31627	9687.04	16247	14189	1.50023	1.45568	0.18422	0.541694	2.4405
162	A0A0G2JWK7	A0A0G2JWK7_RAT	TAGLN	115994	81535.4	118252	87561	25879.1	38293.8	34458.8	1.49113	1.42262	0.18652	0.508554	2.4226
163	D4AA82	D4AA82_RAT	GPR179	3559.33	2000.29	4002.6	2057.04	2050.59	473.822	1559.04	1.48154	1.77941	0.18897	0.831397	2.40377
164	O88794	PNPO_RAT	PNPO	256500	185127	267500	197210	67855.2	68882.4	71373	1.47631	1.38554	0.19032	0.470444	2.3935
165	Q9QZ76	MYG_RAT	MB	632000	198592	484500	202000	576271	122493	433408	1.47131	3.1824	0.19162	1.67012	2.38368
166	Q0ZFS8	Q0ZFS8_RAT	SRSF3	1191750	1.77349e+06	1150000	1421975	222873	758872	-581738	-1.47103	0.671981	0.19169	-0.573508	2.38315
167	D3ZBW3	D3ZBW3_RAT	TMEM201	40761.7	62979.4	42032.2	70302.5	6605.28	29678.8	-22217.8	-1.46146	0.647222	0.1942	-0.627668	2.36438
168	D3ZAV1	D3ZAV1_RAT		57894	82399.2	69984.5	81688.8	29802.9	15648.6	-24505.2	-1.45598	0.702603	0.19565	-0.509217	2.35365
169	D4A7U1	D4A7U1_RAT	ZYX	16651.8	11851.2	16882.2	12320.5	5748.12	3353.72	4800.66	1.44273	1.40508	0.19919	0.490651	2.32778
170	D3ZYI0	D3ZYI0_RAT	GCA	231250	166802	245000	191798	56061.7	69695.1	64448	1.44107	1.38637	0.19964	0.471317	2.32453
171	D4A8G7	D4A8G7_RAT	SNW1	24049.8	14697.7	22740	15686	9569.75	8771.15	9352.15	1.44087	1.6363	0.1997	0.710439	2.32409
172	A0A0G2K1V3	A0A0G2K1V3_RAT	TSEN15	50460.2	36806.5	52988.8	39231	7219.06	17711.5	13653.8	1.42776	1.37096	0.20328	0.455187	2.29846
173	D4ADA1	D4ADA1_RAT	FIBCD1	21851.5	32002	25327.8	29326	9504.99	10718.8	-10150.5	-1.41706	0.682817	0.20624	-0.55043	2.2776
174	P0C5E9	CRBS_RAT	CRYGS	3830000	2.17869e+06	3325000	2317375	2.30679e+06	344614	1.65131e+06	1.41599	1.75794	0.20654	0.813885	2.27551
175	F8WFR6	F8WFR6_RAT	GYG1	80717.6	41861	81546.8	49464.5	46939.6	28852.8	38856.6	1.41045	1.92823	0.20809	0.947276	2.26472
176	F1LMW3	F1LMW3_RAT	ADGRG1	44992.7	25370.4	39679.5	24643.5	26655.3	8254.12	19622.3	1.40641	1.77343	0.20922	0.826544	2.25691
177	F6Q5G6	F6Q5G6_RAT	APLF	53030.4	37456.6	48078.2	36433.5	19225.7	11000.9	15573.7	1.40617	1.41578	0.20929	0.501598	2.25642
178	Q99PV2	Q99PV2_RAT	STXBP3	85921.1	117027	102351	113692	36772.2	24801.3	-31106.2	-1.40263	0.734197	0.2103	-0.445761	2.24948
179	P14841	CYTC_RAT	CST3	755250	555032	691500	565000	226577	176795	200218	1.39335	1.36073	0.21294	0.444382	2.23148
180	A0A0G2K2V6	A0A0G2K2V6_RAT	KRT10	147020	348419	145541	229338	36375.7	287851	-201398	-1.38828	0.421965	0.2144	-1.2448	2.22162
181	Q5FVL2	EMC8_RAT	EMC8	246000	173112	258000	205120	38961.5	98551.7	72888.5	1.3756	1.42105	0.21809	0.506957	2.197
182	F1M229	F1M229_RAT		824750	321610	557000	309220	724173	125825	503140	1.36905	2.56444	0.22002	1.35864	2.18429
183	Q8CGQ0	Q8CGQ0_RAT	CRYBA2	3060000	1.79026e+06	2550000	1940525	1.81341e+06	393705	1.26974e+06	1.3685	1.70925	0.22018	0.773361	2.18324
184	F7F389	F7F389_RAT	C9	45101	19256.2	37285.9	10592.8	32747.3	19118.9	25844.8	1.36313	2.34215	0.22178	1.22784	2.1728
185	D3Z865	D3Z865_RAT	MPDU1	441750	308741	485500	245500	117168	156495	133009	1.36072	1.43081	0.22249	0.516832	2.16819
186	B5DEL8	B5DEL8_RAT	NDUFS5	1059250	710366	976000	717500	457226	236301	348884	1.35573	1.49113	0.22399	0.576408	2.15849
187	P20760	IGG2A_RAT	IGG2A	1186000	446596	856000	458500	1.08701e+06	114218	739404	1.35299	2.65564	0.22482	1.40906	2.15316
188	F1LW69	F1LW69_RAT	WAC	6820.73	9667.98	7363.5	10009.1	2938.4	3092.52	-2847.25	-1.33489	0.705497	0.23033	-0.503289	2.11823
189	Q6QI86	Q6QI86_RAT	HDHD2	23457.8	38126.5	26625.2	42139.2	12067.4	18764.2	-14668.6	-1.31501	0.615264	0.23653	-0.700723	2.0799
190	D3ZZ38	D3ZZ38_RAT	SNX18	7861.75	4879.3	7840.9	5274.45	2986.91	3435.02	2982.45	1.31038	1.61125	0.23799	0.688177	2.07103
191	Q63910	Q63910_RAT	HBAA3	22852500	13759875	23050000	12019750	1.31405e+07	4.47754e+06	9092625	1.30995	1.66081	0.23813	0.731885	2.07018
192	P22057	PTGDS_RAT	PTGDS	235750	164968	221000	172010	47443.8	97234.5	70782.4	1.30846	1.42907	0.2386	0.515075	2.06733
193	R9PXS0	R9PXS0_RAT		35007.2	47897.2	37555.2	44365	13977	13946.8	-12890	-1.30565	0.730881	0.2395	-0.452291	2.0619
194	Q641X2	LEO1_RAT	LEO1	319000	441056	323000	493000	73416.6	172485	-122056	-1.30221	0.723264	0.24059	-0.467406	2.05535
195	Q5I0H3	SUMO1_RAT	SUMO1	164738	87079.8	167272	104523	107122	54368.4	77658.4	1.29291	1.89181	0.24359	0.919765	2.03747
196	D3ZTU7	D3ZTU7_RAT	ANKRD33B	8316.79	4813.64	9008.77	5556.05	4690.58	2780.88	3503.15	1.28486	1.72775	0.24621	0.788898	2.02204
197	Q6AYC4	CAPG_RAT	CAPG	10182	6519.34	9821.48	5531.85	3870.36	4225.39	3662.64	1.27839	1.56181	0.24833	0.64322	2.00967
198	B0K010	B0K010_RAT	TXNDC17	861500	610681	721500	717362	299304	254244	250819	1.27737	1.41072	0.24867	0.496431	2.0077
199	F1M2K3	F1M2K3_RAT	SUMO2	4800000	3468750	4720000	3998000	1.22107e+06	1.7016e+06	1331250	1.27126	1.38378	0.25069	0.468619	1.99602
200	Q7TQ16	QCR8_RAT	UQCRQ	14372.9	20215.6	13265.2	21603.5	6730.62	6354.08	-5842.75	-1.26246	0.710979	0.25363	-0.492122	1.9792
201	A0A0G2JSU6	A0A0G2JSU6_RAT	ANDPRO	262750	117813	190500	80393.5	196788	119687	144937	1.25853	2.23023	0.25495	1.15719	1.97171
202	B0BNN3	CAH1_RAT	CA1	1167000	734496	1054000	737492	678653	134814	432504	1.25017	1.58884	0.25779	0.667978	1.95573
203	A0A0G2JSP8	A0A0G2JSP8_RAT	CKM	1621250	823350	1632500	811700	1.17692e+06	496211	797900	1.2494	1.96909	0.25805	0.977529	1.95428
204	B4F766	DYM_RAT	DYM	33549.2	24351.6	34164	27513.5	7104.9	12896.7	9197.61	1.24931	1.3777	0.25808	0.462262	1.95411
205	M0RC60	M0RC60_RAT	LOC102554034	127554	78333	123130	80134	61742.7	49516.4	49221.4	1.24382	1.62836	0.25996	0.70342	1.94364
206	P06866	HPT_RAT	HP	1495000	686775	1125000	516550	1.23538e+06	431007	808225	1.23543	2.17684	0.26285	1.12224	1.92769
207	Q8K585	HMGA1_RAT	HMGA1	1015500	1.71549e+06	950000	1170975	248566	1.11651e+06	-699988	-1.22392	0.59196	0.26686	-0.756428	1.90585
208	P24155	THOP1_RAT	THOP1	8260000	5392800	7005000	5520600	4.59357e+06	1.4668e+06	2867200	1.1892	1.53167	0.27929	0.615107	1.84016
209	Q794E4	HNRPF_RAT	HNRNPF	5325000	7930250	4160000	7815500	2.65976e+06	3.58391e+06	-2605250	-1.16748	0.671479	0.28731	-0.574585	1.79932
210	Q9NQR8	NDUF4_RAT	NDUFAF4	71506	51555.4	78340.5	55374.2	25644	22709.5	19950.6	1.16486	1.38697	0.28829	0.471941	1.79441
211	A0A0G2JST3	A0A0G2JST3_RAT	KRT1	164000	249761	138000	187522	66733.3	132346	-85761.2	-1.15722	0.656627	0.29117	-0.606854	1.78007
212	Q62865	PDE3A_RAT	PDE3A	40913.2	63739.6	37567.3	58750	9779.8	38325.6	-22826.5	-1.1542	0.64188	0.29231	-0.639625	1.77443
213	D3ZMI4	D3ZMI4_RAT	EPB41L1	337000	522035	346500	604070	201599	249733	-185035	-1.15305	0.645551	0.29275	-0.631398	1.77226
214	G3V651	G3V651_RAT	GRIFIN	458750	309778	386000	332555	247978	78894.3	148972	1.14495	1.4809	0.29584	0.566476	1.75711
215	P02529	CRGC_RAT	CRYGC	434794	239850	391500	221700	319476	133237	194944	1.12637	1.81277	0.30303	0.858199	1.72247
216	P24623-2	CRYAA_RAT		80400000	49302500	66750000	54555000	5.37654e+07	1.50327e+07	31097500	1.11406	1.63075	0.30788	0.705535	1.69956
217	P85108	TBB2A_RAT	TUBB2A	336479	162964	244958	93482	273217	152402	173515	1.10926	2.06474	0.30979	1.04596	1.69064
218	P23928	CRYAB_RAT	CRYAB	16107500	9505625	12950000	10266250	1.16407e+07	2.80119e+06	6601875	1.1028	1.69452	0.31237	0.760879	1.67867
219	P02780	SG2A2_RAT	SCGB2A2	824518	67319.8	177886	73373.5	1.39481e+06	47920.3	757198	1.0851	12.2478	0.31954	3.61445	1.64593
220	M0R9A3	M0R9A3_RAT		1356675	115095	269500	126282	2.30718e+06	87226.7	1.24158e+06	1.07551	11.7875	0.32348	3.55918	1.62825
221	P10066	CRGB_RAT	CRYGB	641250	353390	512500	344000	527619	120785	287860	1.06365	1.81457	0.32841	0.859626	1.60643
222	Q62825	EXOC3_RAT	EXOC3	26595.9	19503.1	25050.2	23307	7678.88	11035.2	7092.74	1.05515	1.36367	0.33198	0.447496	1.59083
223	G3V812	G3V812_RAT	PIP	149679	66640.8	95696	57828.5	151592	44038.1	83038.6	1.05206	2.24606	0.33329	1.1674	1.58515
224	D4A8N1	D4A8N1_RAT	DPM1	55539	89009.5	64867	73134.8	39797	50122.2	-33470.6	-1.04595	0.623967	0.33588	-0.680459	1.57398
225	Q6AYD2	STN1_RAT	STN1	9575.65	6782.77	10160.5	6496.98	4253.17	3247	2792.88	1.04388	1.41176	0.33676	0.497495	1.57021
226	F1LYG2	F1LYG2_RAT	SIPA1L3	150000	280731	153500	158962	29966.6	250245	-130731	-1.03741	0.534319	0.33953	-0.904227	1.55839
227	P62697	CRBB2_RAT	CRYBB2	42725000	27778750	35500000	27557500	2.7794e+07	9.17416e+06	14946250	1.0213	1.53805	0.34651	0.621099	1.52903
228	P02523	CRBB1_RAT	CRYBB1	4487500	2908050	3540000	3056100	2.98771e+06	830692	1579450	1.01866	1.54313	0.34767	0.62586	1.52421
229	Q3KR85	Q3KR85_RAT	UBAC2	14129	9625.96	13430.1	8026.62	5410.64	7007.06	4503.07	1.01731	1.46781	0.34826	0.55366	1.52176
230	D4A5A6	D4A5A6_RAT	POLR2A	494500	696248	486500	520000	20567	397033	-201748	-1.01491	0.710236	0.34931	-0.49363	1.51742
231	M0RD42	M0RD42_RAT	GLRA3	285750	167196	214000	144000	219869	79191.1	118554	1.0146	1.70907	0.34945	0.773211	1.51684
232	G3V7U9	G3V7U9_RAT		5687.31	3595.52	4566.8	3337.35	4012.25	1044.87	2091.8	1.00905	1.58178	0.3519	0.661548	1.50676
233	Q6AYJ1	RECQ1_RAT	RECQL	13616.9	9669.42	12454.6	10395.6	6389.23	4553.26	3947.44	1.00627	1.40824	0.35313	0.493892	1.50173
234	A0A0G2K0B0	A0A0G2K0B0_RAT	CDV3	199704	147048	211000	146096	96824.7	39824.1	52656.1	1.0059	1.35809	0.35329	0.441577	1.50108
235	M0R3K2	M0R3K2_RAT	GATC	32684.2	44880.9	32170.8	40990.5	14515.9	19615.3	-12196.7	-0.999636	0.728243	0.35608	-0.457509	1.48973
236	P56374	CRBA4_RAT	CRYBA4	3765000	2499975	3065000	2479950	2.4316e+06	863216	1265025	0.980533	1.50602	0.36469	0.590736	1.45526
237	O35314	SCG1_RAT	CHGB	12383.4	9045.47	12403.5	10216.2	3319.4	6185.69	3337.9	0.95096	1.36901	0.37834	0.453137	1.40224
238	Q5M8C3	Q5M8C3_RAT	SERPINA4	154589	87181.1	114876	79325.8	137454	38108.3	67407.9	0.945156	1.77319	0.38107	0.82635	1.39187
239	D3ZXK4	D3ZXK4_RAT	ABHD11	121850	86451.5	118950	105200	46107.1	59316.6	35398.3	0.942338	1.40946	0.3824	0.495141	1.38685
240	Q63530	PTER_RAT	PTER	175077	123311	137000	137278	105365	31193.2	51766.6	0.942195	1.41981	0.38246	0.505694	1.38662
241	P01946	HBA_RAT	HBA1	215450000	155682500	201000000	166000000	1.29113e+08	2.77505e+07	59767500	0.905143	1.38391	0.40027	0.468746	1.32095
242	M0RA26	M0RA26_RAT	LOC100362987	31279.9	23124.4	34376.2	27750.8	12704.5	12817.6	8155.45	0.903801	1.35268	0.40093	0.435817	1.31858
243	A0A0G2K4M6	A0A0G2K4M6_RAT	ACTA2	6412500	8758175	6495000	8511350	1.78761e+06	5.11237e+06	-2345675	-0.866219	0.732173	0.41965	-0.449743	1.25274
244	Q5I0H4	TMCO1_RAT	TMCO1	12781.4	18867.5	11198.4	19059	9724.49	10955.8	-6086.1	-0.83092	0.677429	0.43783	-0.561858	1.19156
245	F1MAB7	F1MAB7_RAT	DGKI	13890.5	32700.1	14739.2	13363.7	3332.4	45562.2	-18809.6	-0.823468	0.424784	0.44174	-1.2352	1.17873
246	P14881	CRBA1_RAT	CRYBA1	3977500	2729300	3035000	2688600	2.80034e+06	1.16769e+06	1248200	0.822798	1.45733	0.44209	0.543331	1.17759
247	D4A531	D4A531_RAT	POLR2I	28647	20937	23260.5	18574.1	17150.6	8272.34	7710.04	0.809819	1.36825	0.44896	0.452332	1.15534
248	P02524	CRBB3_RAT	CRYBB3	3962500	2673200	2835000	2811400	3.11206e+06	733540	1289300	0.806483	1.48231	0.45074	0.567843	1.14963
249	F1LSA5	F1LSA5_RAT	SCGB2B2	37157	15468	10894.5	14211.1	58023.3	7754.88	21689	0.741007	2.40218	0.48667	1.26434	1.03898
250	F1M118	F1M118_RAT		33092	49532	25025	60825.2	32222.2	34557.6	-16440	-0.695884	0.668093	0.51254	-0.58188	0.964263
251	P50137	TKT_RAT	TKT	346487	247515	416500	240746	226929	273000	98972.6	0.55759	1.39987	0.5973	0.485288	0.743472
252	D3ZTW7	D3ZTW7_RAT	ATPAF2	69272.2	49476.3	64025	30868.5	58157.5	41874.1	19796	0.552466	1.40011	0.60059	0.485541	0.735548
253	P18437	HMGN2_RAT	HMGN2	18670.9	31080.4	19464.9	9609.08	10377.6	47459.7	-12409.5	-0.510877	0.60073	0.62768	-0.735212	0.671899
254	Q5FVJ0	RUFY3_RAT	RUFY3	2415000	2690625	2415000	2691250	62450	17839	-275625	-8.48757	0.897561	0.00015	-0.155918	12.7027
255	A0A096MK73	A0A096MK73_RAT	STMN1	2490000	3056225	2450000	3072450	115758	74549.8	-566225	-8.22482	0.814731	0.00017	-0.295605	12.5222
256	P10860	DHE3_RAT	GLUD1	11250000	12512625	11300000	12500000	264575	165038	-1262625	-8.09818	0.899092	0.00019	-0.153459	12.3617
257	Q64559	BACH_RAT	ACOT7	4430000	5407700	4410000	5420400	213542	201209	-977700	-6.66456	0.819202	0.00055	-0.287708	10.8283
258	F8WFP9	F8WFP9_RAT		311000	375742	310500	380000	16633.3	12751.7	-64742.5	-6.17807	0.827694	0.00083	-0.27283	10.2346
259	F1LPS8	F1LPS8_RAT	PURA	4735000	5754850	4755000	5725000	278149	180645	-1019850	-6.14994	0.822784	0.00085	-0.281414	10.2002
260	Q9JHY2	SFXN3_RAT	SFXN3	3277500	3624575	3270000	3630000	110265	34905.4	-347075	-6.00176	0.904244	0.00096	-0.145216	10.0247
261	P09527	RAB7A_RAT	RAB7A	12025000	13978500	12200000	14057000	518813	434184	-1953500	-5.77512	0.86025	0.00118	-0.217173	9.727
262	F8WFS9	F8WFS9_RAT	ADD2	374250	500200	386500	512500	34247.9	31177.3	-125950	-5.43901	0.748201	0.0016	-0.418503	9.28771
263	G3V9Z3	G3V9Z3_RAT	MAOA	2647500	3.10686e+06	2655000	3128725	46457.9	176514	-459362	-5.03342	0.852146	0.00237	-0.230828	8.7209
264	Q9ES21	SAC1_RAT	SACM1L	878000	984601	875500	985702	14491.4	40942.7	-106601	-4.90892	0.891732	0.00269	-0.165319	8.53818
265	P20171	RASH_RAT	HRAS	269000	315274	266500	309548	13341.7	14061.6	-46273.8	-4.77449	0.853227	0.00308	-0.228999	8.34285
266	F1LMC3	F1LMC3_RAT		402750	492025	403500	489050	21108.8	30890.2	-89275	-4.77231	0.818556	0.00309	-0.288847	8.33818
267	Q64548-2	RTN1_RAT		1310000	1683875	1305000	1687750	151217	42269.7	-373875	-4.76231	0.777967	0.00312	-0.362218	8.32424
268	A0A0G2K1Y8	A0A0G2K1Y8_RAT	SPTAN1	960750	1.11254e+06	966500	1100075	14930.4	63925.1	-151788	-4.62446	0.863566	0.0036	-0.211621	8.11779
269	A0A0G2K9L2	A0A0G2K9L2_RAT	TOM1L2	1034750	1.21291e+06	1018000	1210825	71867.4	110607	-178162	-2.70138	0.853112	0.03551	-0.229193	4.81563
270	G3V6H0	G3V6H0_RAT	LOC100363782	2122500	2355175	2105000	2335350	102103	139240	-232675	-2.69512	0.901207	0.03581	-0.15007	4.80349
271	G3V6U3	G3V6U3_RAT	ALG2	1272500	1388825	1255000	1405000	60759.1	62323.3	-116325	-2.67293	0.916242	0.03688	-0.126199	4.76102
272	D3ZYX8	D3ZYX8_RAT	COX7A2L	909500	1.01567e+06	918500	991342	28407.7	74855.5	-106171	-2.65214	0.895467	0.03792	-0.159288	4.7209
273	Q02769	FDFT_RAT	FDFT1	45957.2	60889	47224	60276	10478.3	4409.37	-14931.8	-2.62692	0.754771	0.03922	-0.405889	4.67227
274	A0A0G2K8P3	A0A0G2K8P3_RAT	NEDD4	1380000	1.50141e+06	1370000	1502825	34641	87124.3	-121412	-2.5899	0.919134	0.04122	-0.121652	4.60051
275	D3ZJ68	D3ZJ68_RAT		195750	241475	195500	239450	32335.5	14270.1	-45725	-2.5874	0.810643	0.04136	-0.302862	4.59562
276	P38718	MPC2_RAT	MPC2	847500	1.01568e+06	839000	1046500	39619	123901	-168176	-2.58571	0.834419	0.04145	-0.261155	4.59248
277	A0A0G2K0B6	A0A0G2K0B6_RAT	SNAP91	10750000	11386500	10650000	11423000	435890	231363	-636500	-2.5796	0.9441	0.04179	-0.0829877	4.5807
278	P09606	GLNA_RAT	GLUL	137750000	163423750	137000000	164847500	1.69386e+07	1.08464e+07	-25673750	-2.55286	0.842901	0.04332	-0.246565	4.52882
279	P11980	KPYM_RAT	PKM	20300000	23721750	20550000	24250000	1.11654e+06	2.45062e+06	-3421750	-2.54122	0.855755	0.04401	-0.224731	4.50602
280	P62909	RS3_RAT	RPS3	3272500	3.62441e+06	3340000	3598825	185360	207192	-351912	-2.5317	0.902905	0.04458	-0.147354	4.48746
281	D3ZUB0	D3ZUB0_RAT	RCN1	360500	401359	353500	398218	27380	17360.4	-40858.8	-2.5206	0.898199	0.04525	-0.154893	4.46594
282	F1LS67	F1LS67_RAT	RGS6	150750	178339	159000	176000	18554	11766	-27588.8	-2.51147	0.845301	0.04581	-0.242462	4.44819
283	Q641W4	RFC2_RAT	RFC2	55435.2	59409.6	54916.2	59922.2	2446.76	2062.89	-3974.38	-2.48373	0.933102	0.04756	-0.099893	4.39411
284	Q9QWG5	INP4B_RAT	INPP4B	77861.8	90410.2	80121.8	90148	9576	3273.14	-12548.5	-2.47995	0.861205	0.04781	-0.215572	4.38654
285	M0R549	M0R549_RAT	LOC685881	119250	130829	116000	131000	8057.09	4824.66	-11578.8	-2.46588	0.911497	0.04873	-0.13369	4.35905
286	D4AE68	D4AE68_RAT	GNAQ	1042000	1239050	1033000	1218100	71981.5	143284	-197050	-2.45777	0.840967	0.04927	-0.249879	4.34315
287	A0JN29	A0JN29_RAT	LNPK	69371.1	91979.5	68038.5	92285.8	12494.1	13608.2	-22608.4	-2.4476	0.754202	0.04995	-0.406977	4.32337
288	F1LRA1	F1LRA1_RAT	LMAN1	897250	772558	894500	777115	19956.2	20101.2	124692	8.80441	1.1614	0.00012	0.215868	13.0247
289	G3V918	G3V918_RAT	GART	611750	529252	611500	532500	16680.8	9217.47	82497.5	8.65747	1.15588	0.00013	0.208986	12.9092
290	C0JPT7	C0JPT7_RAT	FLNA	1157500	861436	1160000	842000	55602.8	67630.9	296064	6.76304	1.34369	0.00051	0.426196	10.9372
291	E9PT65	E9PT65_RAT	RDX	713250	630356	712000	633000	20122.5	16332.7	82893.8	6.39694	1.1315	0.00069	0.17824	10.5011
292	M0RAM5	M0RAM5_RAT	GPX1	718000	570954	717500	560500	33793.5	38702.6	147046	5.72388	1.25754	0.00123	0.33061	9.66713
293	Q9WUD9	SRC_RAT	SRC	384000	347551	384500	346500	7164.73	10781.6	36448.8	5.63128	1.10487	0.00134	0.143881	9.54355
294	A0A0G2K9Y9	A0A0G2K9Y9_RAT	ZFP326	130250	114940	129500	115000	3593.98	4489.2	15310.4	5.32478	1.1332	0.00179	0.180407	9.12582
295	P04961	PCNA_RAT	PCNA	349250	290488	354000	290475	12553.2	20042.9	58762.5	4.96944	1.20229	0.00253	0.265784	8.62665
296	Q68FS4	AMPL_RAT	LAP3	2810000	2247575	2830000	2325000	182209	158456	562425	4.65833	1.25024	0.00347	0.322201	8.17085
297	A0A0G2K7G5	A0A0G2K7G5_RAT	TMEM237	104908	92603.5	105000	92339.2	4205.32	3221.9	12304.2	4.64515	1.13287	0.00352	0.179983	8.15021
298	F1MAQ5	F1MAQ5_RAT	MAP2	6157500	7071450	6200000	7132900	245951	310334	-913950	-4.61616	0.870755	0.00363	-0.199661	8.10581
299	G3V852	G3V852_RAT	TLN1	800000	643042	803000	646500	16472.2	66794.6	156958	4.563	1.24409	0.00384	0.315086	8.02468
300	D3ZIP3	D3ZIP3_RAT	EPB41	5865000	5.31014e+06	5895000	5295275	147535	201789	554862	4.43942	1.10449	0.00438	0.143382	7.83485
301	Q6AYD5	Q6AYD5_RAT	GSPT1	649500	526054	650500	543108	23473.4	51457.1	123446	4.36528	1.23466	0.00474	0.304119	7.7209
302	P04166	CYB5B_RAT	CYB5B	609000	696319	615000	693638	31037.6	25267	-87318.8	-4.36354	0.874599	0.00475	-0.193306	7.71786
303	P0DMW1	HS71B_RAT	HSPA1B	46675000	40956750	46400000	41000000	2.43088e+06	1.03396e+06	5718250	4.32932	1.13962	0.00493	0.188549	7.6642
304	R9PXT0	R9PXT0_RAT		2025000	1.82291e+06	2020000	1850000	47958.3	84655.8	202088	4.15406	1.11086	0.00598	0.151677	7.38564
305	P47728	CALB2_RAT	CALB2	27000000	36299250	27250000	35798500	3.56371e+06	2.73196e+06	-9299250	-4.14185	0.743817	0.00607	-0.42698	7.36409
306	P84076	HPCA_RAT	HPCA	708000	898759	703500	908518	29382.5	87649.5	-190759	-4.12704	0.787753	0.00617	-0.344185	7.34051
307	Q3ZAU6	Q3ZAU6_RAT	RNF14	475750	605306	474500	592112	20221.7	59985.5	-129556	-4.09326	0.785966	0.00641	-0.347462	7.28546
308	Q9WVI4	GCYA2_RAT	GUCY1A2	85474.1	107530	88415	109702	8948.99	6069.28	-22055.5	-4.07945	0.794889	0.00651	-0.331175	7.26313
309	D4ABD7	D4ABD7_RAT	TRIP11	34388.2	45579.8	34219	46610.2	1753.14	5286.06	-11191.5	-4.01907	0.754463	0.00697	-0.406477	7.16463
310	Q4QRB4	TBB3_RAT	TUBB3	14350000	18915750	14700000	18181500	1.01489e+06	2.05197e+06	-4565750	-3.98889	0.758627	0.00721	-0.398537	7.11579
311	P62749	HPCL1_RAT	HPCAL1	1500000	1744575	1515000	1744150	71647.3	101198	-244575	-3.94496	0.859808	0.00758	-0.217913	7.04359
312	Q6MG60	DDAH2_RAT	DDAH2	6655000	5412850	6640000	5365700	496152	389958	1242150	3.93672	1.22948	0.00765	0.29805	7.03032
313	D4A5G8	D4A5G8_RAT	PDHA1L1	5037500	5.78831e+06	5015000	5840000	216699	326481	-750812	-3.83212	0.870288	0.00864	-0.200435	6.85475
314	Q9R1Z0-2	VDAC3_RAT		11925000	12769000	12000000	12700000	150000	418701	-844000	-3.79531	0.933902	0.00902	-0.0986563	6.79266
315	P37397	CNN3_RAT	CNN3	1692500	1378400	1725000	1356800	90691.8	139569	314100	3.77418	1.22787	0.00924	0.296161	6.75789
316	M0R9S4	M0R9S4_RAT		61629.2	67378.6	61488	67870.2	2435.54	1833.5	-5749.38	-3.77189	0.914671	0.00927	-0.128676	6.75321
317	O35567	PUR9_RAT	ATIC	5522500	4.89434e+06	5590000	5013675	170171	287969	628162	3.75593	1.12834	0.00944	0.174208	6.727
318	B2GV54	NCEH1_RAT	NCEH1	782250	888466	783500	907932	14660	54791.7	-106216	-3.74535	0.88045	0.00956	-0.183687	6.70877
319	Q63198	CNTN1_RAT	CNTN1	2712500	3.03009e+06	2750000	3035175	103722	134916	-317588	-3.73241	0.895189	0.00971	-0.159736	6.68631
320	G3V874	G3V874_RAT	EPB41L3	49434.9	65725.1	47956	66027.2	7085.75	5137.23	-16290.2	-3.7226	0.752146	0.00982	-0.410916	6.67006
321	Q6P7A9	LYAG_RAT	GAA	171250	219341	180000	221500	23935.7	10476	-48091.2	-3.68123	0.780747	0.01032	-0.357073	6.59841
322	D3ZC63	D3ZC63_RAT	CMPK2	807000	621525	791000	661050	45701.9	90449.1	185475	3.66047	1.29842	0.01057	0.376756	6.56388
323	B2RYS8	B2RYS8_RAT	NDUFB8	1122500	1240050	1125000	1240100	41129.9	49679.1	-117550	-3.64521	0.905205	0.01077	-0.143683	6.53684
324	Q6MG61	CLIC1_RAT	CLIC1	1003500	829610	1023500	830000	83444.6	48602.6	173890	3.60143	1.2096	0.01135	0.274535	6.46116
325	F1LQZ3	F1LQZ3_RAT	KIF3A	34122.4	42889.9	33784	42307.2	3312.58	3601.45	-8767.5	-3.58353	0.795581	0.01159	-0.329919	6.43098
326	P63138	GBRB2_RAT	GABRB2	242750	319149	242000	319298	18463.9	38755.6	-76398.8	-3.55929	0.760617	0.01194	-0.394758	6.38805
327	Q4KLI7	Q4KLI7_RAT	SF3A3	2087500	1.96149e+06	2100000	1965000	47871.4	52260.7	126012	3.55606	1.06424	0.01198	0.0898281	6.38323
328	G3V6S0	G3V6S0_RAT	SPTBN1	20900000	23136375	20800000	22700000	346410	1.21996e+06	-2236375	-3.52689	0.903339	0.01241	-0.14666	6.33235
329	P13803	ETFA_RAT	ETFA	3082500	2659575	3150000	2625000	224704	87951.1	422925	3.50535	1.15902	0.01274	0.212905	6.29449
330	F1LP60	F1LP60_RAT		1005000	795364	1021500	771000	83262.6	86688.7	209636	3.48818	1.26357	0.01301	0.337509	6.26424
331	P08461	ODP2_RAT	DLAT	5402500	6.05759e+06	5395000	6010175	220662	304748	-655088	-3.48221	0.891857	0.01311	-0.165116	6.25319
332	Q9Z269	VAPB_RAT	VAPB	328500	415220	342000	413500	48809.2	9949.55	-86720	-3.48183	0.791147	0.01311	-0.337983	6.25319
333	D3ZXK9	D3ZXK9_RAT		3892500	3503825	3930000	3442650	182460	131326	388675	3.45785	1.11093	0.0135	0.151766	6.2109
334	G3V912	G3V912_RAT	TMX4	262500	321029	261500	316058	27258	20983.6	-58528.8	-3.40291	0.817684	0.01444	-0.290385	6.11379
335	O35095	NCDN_RAT	NCDN	1305000	1669250	1305000	1663500	180831	116228	-364250	-3.38896	0.781788	0.01469	-0.35515	6.08902
336	D3ZQM0	D3ZQM0_RAT	SF3A1	2485000	2339225	2465000	2350000	58023	64558	145775	3.35883	1.06232	0.01525	0.0872152	6.03505
337	Q5RJN0	Q5RJN0_RAT	NDUFS7	559750	610695	562000	608000	19414.3	24036.3	-50945	-3.29767	0.916579	0.01646	-0.125669	5.92489
338	P17425	HMCS1_RAT	HMGCS1	1847500	1456650	1830000	1463300	65000	228563	390850	3.28963	1.26832	0.01662	0.34292	5.91094
339	F1M9X7	F1M9X7_RAT	CACNA2D2	1740000	2108875	1665000	2100000	203142	95420.5	-368875	-3.28712	0.825084	0.01667	-0.277386	5.9066
340	Q4V794	Q4V794_RAT	VPS37A	248250	193228	248500	187500	12606.2	31021.8	55022.5	3.28636	1.28476	0.01669	0.361493	5.90487
341	Q5RKI0	WDR1_RAT	WDR1	9760000	8237400	9530000	8250000	638488	673962	1522600	3.28012	1.18484	0.01682	0.244692	5.89368
342	D4AEG3	D4AEG3_RAT	PPIL4	85600.1	104647	86013.2	103058	4917.08	10614.6	-19047	-3.25639	0.817988	0.01733	-0.289848	5.85058
343	Q64303	PAK2_RAT	PAK2	1107500	996576	1135000	997500	65510.8	20260	110924	3.23524	1.1113	0.01779	0.152255	5.81279
344	P15791	KCC2D_RAT	CAMK2D	1640000	1.82586e+06	1665000	1856725	83666	78766.4	-185862	-3.23494	0.898206	0.0178	-0.154882	5.81198
345	F1LZD9	F1LZD9_RAT		50275	38277.1	50787.2	38642.2	3131	6747.14	11997.9	3.22601	1.31345	0.018	0.393359	5.79586
346	D3ZKK5	D3ZKK5_RAT	MTMR1	56926.5	62368.6	55892.5	62716.8	2587.1	2180.58	-5442.12	-3.21687	0.912743	0.01821	-0.13172	5.77913
347	R4GNK3	R4GNK3_RAT	TXN1	3172500	2.72149e+06	3175000	2845000	102103	261210	451012	3.21627	1.16572	0.01822	0.221225	5.77833
348	P68511	1433F_RAT	YWHAH	2147500	2714550	2120000	2694100	218842	277268	-567050	-3.21069	0.791107	0.01835	-0.338055	5.76808
349	G3V9G3	G3V9G3_RAT	CAMK2B	1912500	2225900	1950000	2186800	177459	82836.6	-313400	-3.20056	0.859203	0.01859	-0.218929	5.74933
350	E2RUH2	E2RUH2_RAT	RNH1	4660000	4.12436e+06	4615000	4113725	316544	114277	535638	3.1832	1.12987	0.019	0.176159	5.71786
351	A0A0G2JY03	A0A0G2JY03_RAT		207750	274006	213500	271500	34422.6	23443.6	-66256.2	-3.18176	0.758194	0.01903	-0.39936	5.71558
352	P60522	GBRL2_RAT	GABARAPL2	545250	661251	556000	675502	34798.2	64226.2	-116001	-3.17605	0.824573	0.01917	-0.278281	5.70501
353	D3ZFX4	D3ZFX4_RAT	PGM3	810750	689712	802500	703425	38981.8	65753.6	121038	3.16685	1.17549	0.0194	0.233262	5.6878
354	O08651	SERA_RAT	PHGDH	1235000	995112	1225000	991000	112694	101912	239888	3.15763	1.24107	0.01962	0.31158	5.67153
355	F1LS42	F1LS42_RAT	PRKCB	365750	446830	366000	438160	38998.9	33815.7	-81080	-3.14154	0.818544	0.02003	-0.288868	5.64169
356	D4A1B9	D4A1B9_RAT	SMC3	3340000	3027125	3360000	3010000	124900	155948	312875	3.13189	1.10336	0.02028	0.1419	5.6238
357	D4AAL9	D4AAL9_RAT		994500	1135125	985500	1110000	64013	63914.5	-140625	-3.10916	0.876115	0.02087	-0.190808	5.58243
358	Q6AXM8	PON2_RAT	PON2	406250	352846	397000	354192	33688.5	7041.39	53403.8	3.10338	1.15135	0.02103	0.203328	5.57141
359	Q99068	AMRP_RAT	LRPAP1	609000	699395	608500	682790	23706.5	53400	-90395	-3.09436	0.870753	0.02127	-0.199665	5.55504
360	M0RC65	M0RC65_RAT	CFL2	656250	604810	663000	596120	15564.4	29918.3	51440	3.05058	1.08505	0.0225	0.117764	5.47393
361	Q6JAM9	TMM35_RAT	TMEM35A	203000	240590	203500	241680	19714.6	14913.3	-37590	-3.04128	0.843759	0.02277	-0.245097	5.45672
362	R9PY05	R9PY05_RAT		2782500	2.99394e+06	2800000	2980000	120381	70866.2	-211438	-3.02721	0.929378	0.02318	-0.105662	5.43098
363	Q6JE36	NDRG1_RAT	NDRG1	3167500	2.65139e+06	3175000	2732775	144539	309156	516112	3.0246	1.19466	0.02326	0.256597	5.42601
364	D3ZWA1	D3ZWA1_RAT	MINDY2	84041.6	75432.9	84602.2	74587.5	3270.26	4672.03	8608.75	3.0191	1.11412	0.02342	0.155911	5.41612
365	P08010	GSTM2_RAT	GSTM2	236750	182728	246500	189955	27777.4	22951.9	54022.5	2.99851	1.29565	0.02405	0.373671	5.37782
366	D4AEK9	D4AEK9_RAT	CCDC6	399750	371569	398500	369500	6551.08	17634.1	28181.2	2.99615	1.07584	0.02413	0.105469	5.37303
367	Q8R3Z7	Q8R3Z7_RAT	EHD4	112253	102621	112938	104000	5365.98	3551.83	9632.12	2.99367	1.09386	0.02421	0.129429	5.36825
368	Q99ML5	PCYOX_RAT	PCYOX1	1495000	1.71296e+06	1520000	1680925	127671	71926.6	-217962	-2.97482	0.872757	0.0248	-0.196348	5.33352
369	G3V6P7	G3V6P7_RAT	MYH9	1760000	1467475	1765000	1534950	57154.8	188737	292525	2.96677	1.19934	0.02506	0.26224	5.31847
370	A0A0G2K3V4	A0A0G2K3V4_RAT	OGT	853250	920912	854000	932000	19380	41492.5	-67662.5	-2.95499	0.926527	0.02545	-0.110096	5.29619
371	P11506-8	AT2B2_RAT		1990000	2.38266e+06	1975000	2405325	258328	63010.8	-392662	-2.95344	0.8352	0.0255	-0.259806	5.29336
372	Q497B0	NIT2_RAT	NIT2	1465000	1248900	1475000	1275000	83466.6	121049	216100	2.93942	1.17303	0.02597	0.230243	5.26701
373	Q63083	NUCB1_RAT	NUCB1	286750	336751	282000	339002	17632.8	29284.4	-50001.2	-2.92548	0.851519	0.02644	-0.23189	5.24113
374	Q9Z1E1	FLOT1_RAT	FLOT1	902500	747969	904000	726000	35294	99744.7	154531	2.92106	1.2066	0.02659	0.270949	5.23297
375	E9PSJ4	E9PSJ4_RAT	SPAG9	147000	123158	147500	122725	4242.64	15816.4	23842.5	2.91196	1.19359	0.02691	0.255312	5.21571
376	P61203	CSN2_RAT	COPS2	2842500	2.65321e+06	2820000	2645000	81802.6	101900	189288	2.89713	1.07134	0.02744	0.0994201	5.18758
377	A0A0G2JV46	A0A0G2JV46_RAT	FAM107B	144250	112175	147000	111000	18962.7	11695.5	32075.1	2.87936	1.28594	0.02808	0.362822	5.15431
378	Q642E5	Q642E5_RAT	MVD	280500	339959	281500	330918	29849.6	28794.4	-59458.8	-2.86726	0.8251	0.02853	-0.277359	5.13138
379	F1LPZ8	F1LPZ8_RAT	NLGN3	95207.6	125733	94519.5	126500	19779.6	7960.5	-30525	-2.86331	0.757223	0.02868	-0.40121	5.12381
380	A0A0G2K6H2	A0A0G2K6H2_RAT	GSTZ1	465000	409115	467000	415730	24617.1	30474.7	55885	2.85307	1.1366	0.02906	0.184724	5.10482
381	F1LMR7	F1LMR7_RAT	DPP6	948250	1075950	957000	1081900	66680.2	60146.6	-127700	-2.84413	0.881314	0.02941	-0.182272	5.08755
382	Q9ER24	ATX10_RAT	ATXN10	512500	552766	517000	547000	20289.6	19938	-40266.2	-2.83104	0.927155	0.02992	-0.109118	5.06275
383	P12785	FAS_RAT	FASN	5265000	5772300	5405000	5770000	349142	83903.7	-507300	-2.82554	0.912115	0.03013	-0.132713	5.05266
384	Q4V8F9	HSDL2_RAT	HSDL2	952750	829734	926000	826000	65941.3	56970.9	123016	2.82331	1.14826	0.03022	0.199449	5.04835
385	D4A986	D4A986_RAT	MBD2	80089.8	65505.6	80135.2	66184	6301.29	8201.53	14584.1	2.82018	1.22264	0.03035	0.289999	5.04216
386	B4F7E8	NIBL1_RAT	NIBAN2	293750	236149	293000	241500	23907.8	33499.9	57601.2	2.79916	1.24392	0.0312	0.314893	5.00231
387	Q63564	SV2B_RAT	SV2B	6127500	5.68844e+06	6115000	5606875	221416	222321	439062	2.79863	1.07719	0.03122	0.107266	5.00139
388	B3DMA1	B3DMA1_RAT	ATXN2L	308500	266524	306000	264500	26514.1	14195.3	41976.2	2.79144	1.1575	0.03152	0.211006	4.98759
389	Q5M9G8	DCA11_RAT	DCAF11	122500	105523	123000	105550	6608.08	10212.4	16977.2	2.79143	1.16089	0.03152	0.215228	4.98759
390	Q6P6Q9	MICU1_RAT	MICU1	41388.4	45442.8	40381	45791	2339	1725.37	-4054.38	-2.78985	0.910781	0.03158	-0.134825	4.98485
391	P0C5W1	MAP1S_RAT	MAP1S	365500	348330	364500	350160	7937.25	9460.56	17170	2.78075	1.04929	0.03197	0.0694167	4.96714
392	Q6AY87	THOC6_RAT	THOC6	128250	108720	128500	108409	5058	13160	19529.8	2.77047	1.17963	0.0324	0.238338	4.94786
393	D3ZC55	D3ZC55_RAT	HSPA12A	4197500	4773300	4235000	4796600	315529	271761	-575800	-2.76542	0.879371	0.03262	-0.185457	4.9381
394	F1MAJ0	F1MAJ0_RAT	EPHB2	237750	289629	239500	296758	32968.4	17952.4	-51878.8	-2.76396	0.820878	0.03268	-0.284759	4.93545
395	A0A0G2K7Q7	A0A0G2K7Q7_RAT	IDE	552000	447309	549000	466118	59391.4	47511.2	104691	2.75297	1.23405	0.03316	0.303397	4.91441
396	D3ZEN5	D3ZEN5_RAT		5805000	4.93089e+06	5870000	4935000	143875	620613	874112	2.74416	1.17727	0.03355	0.235449	4.89754
397	P26769	ADCY2_RAT	ADCY2	40861.9	54646.6	43018.2	55348	8535.86	5380.59	-13784.8	-2.73231	0.747747	0.03408	-0.419377	4.87493
398	G3V6Q6	G3V6Q6_RAT	GNA11	543750	607511	533000	615022	40729.8	23638.3	-63761.2	-2.70793	0.895045	0.0352	-0.159968	4.82828
399	O89049	TRXR1_RAT	TXNRD1	896750	811365	895500	830000	14908.1	61783.5	85385	2.68689	1.10524	0.0362	0.144355	4.78787
400	P62260	1433E_RAT	YWHAE	25825000	22623375	25900000	23300000	809835	2.26748e+06	3201625	2.65942	1.14152	0.03755	0.190954	4.73504
401	Q5XID1	CPIN1_RAT	CIAPIN1	453250	390675	460500	399850	34913	32321.7	62575	2.63045	1.16017	0.03904	0.214338	4.6789
402	D3ZSL2	D3ZSL2_RAT	ABRACL	127250	116395	126500	115790	7182.15	4145.37	10855	2.61799	1.09326	0.03969	0.128637	4.65508
403	G3V8L9	G3V8L9_RAT	CAVIN1	805000	625896	812000	587000	52523	126469	179104	2.61577	1.28616	0.03981	0.363065	4.65073
404	A0A0G2K7Y0	A0A0G2K7Y0_RAT	CR1L	151500	123704	156000	127045	16360.5	13723	27796	2.60337	1.2247	0.04048	0.292426	4.62665
405	F1M7S2	F1M7S2_RAT	PSMF1	687750	580364	689500	599000	28075.8	77958.4	107386	2.59199	1.18503	0.0411	0.244927	4.60472
406	G3V6V1	G3V6V1_RAT	RNPEP	4080000	3325550	3910000	3370000	446841	374115	754450	2.58916	1.22686	0.04126	0.294976	4.59911
407	D3ZY20	D3ZY20_RAT	PCMTD2	1777500	1463525	1770000	1440000	94295.6	223491	313975	2.58874	1.21453	0.04128	0.280402	4.59841
408	D4A2N2	D4A2N2_RAT	INPP5B	85589.6	68190.1	83364.5	67915.8	8883.52	10099.4	17399.5	2.58719	1.25516	0.04137	0.327873	4.59527
409	D4A652	D4A652_RAT	ZC3H14	168000	143681	172500	144362	17107.5	8208.11	24318.8	2.56328	1.16925	0.04272	0.225589	4.54894
410	Q2PQA9	KINH_RAT	KIF5B	842500	735438	861000	723375	51000	66609.1	107062	2.55241	1.14558	0.04335	0.196074	4.52782
411	Q07009	CAN2_RAT	CAPN2	848750	759220	852500	763000	58082.6	39636.8	89530	2.54642	1.11792	0.0437	0.160822	4.51622
412	A0A0G2K044	A0A0G2K044_RAT	PROM1	361000	284170	362500	261500	9556.85	59686.1	76830	2.54209	1.27037	0.04396	0.345245	4.50766
413	Q66H09	Q66H09_RAT	TTC1	149500	135730	150000	135000	7767.45	7812.7	13770	2.4998	1.10145	0.04654	0.139406	4.42538
414	G3V6S2	G3V6S2_RAT	ACO1	2667500	2384650	2715000	2464300	149750	169992	282850	2.49709	1.11861	0.04671	0.161711	4.42012
415	Q6GMN6	Q6GMN6_RAT	CROT	205750	154124	210000	161248	29307.3	29737.5	51626.2	2.47299	1.33497	0.04826	0.416803	4.37303
416	Q8CJB9	BRE1B_RAT	RNF40	86961.1	78974.9	86604.5	78622.2	1085.38	6387.46	7986.25	2.46526	1.10112	0.04877	0.138977	4.35786
417	P28480	TCPA_RAT	TCP1	11450000	10965625	11400000	10950000	191485	344809	484375	2.4562	1.04417	0.04937	0.0623596	4.34022
418	Q641Y8	DDX1_RAT	DDX1	8715000	7953525	8860000	8142050	331612	524952	761475	2.45273	1.09574	0.04961	0.131906	4.33323
419	D3ZW55	ITPA_RAT	ITPA	691500	642654	694000	640500	18138.4	35579.1	48846.2	2.44624	1.07601	0.05005	0.105688	4.32049
420	G3V7B6	G3V7B6_RAT	PTPMT1	112755	127044	116000	131000	8646.11	7912.5	-14289	-2.43836	0.887527	0.05058	-0.172137	4.30529
421	D4A417	D4A417_RAT	PCIF1	363250	434129	379000	453258	41564.2	40791.2	-70878.8	-2.43416	0.836733	0.05087	-0.25716	4.29704
422	R9PXU6	R9PXU6_RAT	VCL	1760000	1501150	1795000	1470000	132916	166481	258850	2.43015	1.17243	0.05115	0.229507	4.28912
423	F1LQP9	F1LQP9_RAT	TNPO1	665750	556782	657500	558000	54365.3	71498.5	108968	2.42635	1.19571	0.05142	0.257867	4.28153
424	Q62658	FKB1A_RAT	FKBP1A	3122500	2.69596e+06	3110000	2790000	225592	271348	426538	2.41749	1.15821	0.05204	0.211901	4.26424
425	B2GV92	B2GV92_RAT	PTGES3	2467500	1997675	2340000	1950350	358550	151084	469825	2.41505	1.23519	0.05221	0.304728	4.25953
426	F1LUA1	F1LUA1_RAT	EEA1	305750	345262	307000	346025	18518	27026.7	-39512.5	-2.41208	0.885558	0.05243	-0.175341	4.25346
427	Q63065	PDK1_RAT	PDK1	68025.1	79050.4	69389.2	78463.5	7332.75	5460.01	-11025.2	-2.41193	0.860529	0.05244	-0.216705	4.25319
428	M0RBS9	M0RBS9_RAT	SNX27	552750	589675	554000	578500	11146.7	28592.9	-36925	-2.40641	0.937381	0.05283	-0.0932929	4.2425
429	Q5I0D7	PEPD_RAT	PEPD	269000	240574	265500	237500	18239.2	15061.1	28426.2	2.40352	1.11816	0.05304	0.161127	4.23678
430	F1M4A0	F1M4A0_RAT	TJP1	377750	293264	392500	304028	43384.9	55325	84486.2	2.40334	1.28809	0.05305	0.365233	4.2365
431	P04785	PDIA1_RAT	P4HB	7597500	8133925	7525000	8067850	355750	269773	-536425	-2.40296	0.934051	0.05308	-0.0984269	4.23569
432	P60123	RUVB1_RAT	RUVBL1	2065000	1.82624e+06	2105000	1822475	162173	115855	238762	2.39596	1.13074	0.05359	0.177267	4.22189
433	D4A781	D4A781_RAT	IPO5	3012500	2.53594e+06	2950000	2580000	329583	222840	476562	2.3957	1.18792	0.05361	0.248442	4.22135
434	E9PTW1	E9PTW1_RAT	SCAMP3	149000	167021	149500	170500	8286.54	12594.6	-18021.2	-2.39069	0.892102	0.05398	-0.164719	4.21143
435	B5DFE0	B5DFE0_RAT	MPP6	429250	458859	429500	460218	11557.8	21914.8	-29608.8	-2.39014	0.935473	0.05402	-0.096232	4.21036
436	G3V888	G3V888_RAT	ACLY	17475000	18749500	17500000	18800000	221736	1.04661e+06	-1274500	-2.38259	0.932025	0.05458	-0.10156	4.19548
437	F1LS72	F1LS72_RAT	UBA2	2930000	2515875	2950000	2561750	210396	277659	414125	2.3775	1.1646	0.05496	0.21984	4.18547
438	Q66HL0	Q66HL0_RAT	NT5E	1832500	1486975	1865000	1460000	278613	83194.2	345525	2.37663	1.23237	0.05502	0.301433	4.1839
439	F7ENH8	F7ENH8_RAT	HDAC2	163250	169455	165000	169410	4193.25	3139.23	-6205	-2.36916	0.963383	0.05558	-0.0538192	4.16929
440	P54900	SCN2B_RAT	SCN2B	180750	238544	176000	219588	22852.8	43122.1	-57793.8	-2.36843	0.757723	0.05564	-0.400258	4.16773
441	D3ZNF4	D3ZNF4_RAT	TBL1XR1	20486.1	17389.3	20423.2	17060	1478.67	2176.17	3096.82	2.3541	1.17809	0.05674	0.236447	4.13949
442	M0R874	M0R874_RAT		57000.6	72239.2	60284.5	73949.5	11653.5	5702.11	-15238.6	-2.34915	0.789053	0.05713	-0.341805	4.12961
443	Q03346	MPPB_RAT	PMPCB	237500	202480	245500	201960	19330.5	22764.6	35020	2.34525	1.17296	0.05743	0.230148	4.12205
444	Q68FQ7	RPAP3_RAT	RPAP3	16335	14034.4	16202.8	13896.8	970.051	1715.71	2300.62	2.33453	1.16393	0.05828	0.219002	4.10086
445	Q99J86	ATRN_RAT	ATRN	139750	119626	143000	120752	11354.1	12995.7	20123.8	2.33224	1.16822	0.05846	0.224314	4.09641
446	F1M9I6	F1M9I6_RAT	TSPAN7	65588.4	76543.4	66276.8	77911.5	7881.21	5114.89	-10955	-2.33197	0.856879	0.05848	-0.222837	4.09591
447	P08644-2	RASK_RAT		866000	968154	873500	974808	38807.2	78727.4	-102154	-2.32769	0.894486	0.05883	-0.160869	4.0873
448	G3V829	G3V829_RAT	FUBP3	80507.2	62163.2	76011	61112	15034.5	4918.87	18344	2.31929	1.29509	0.05951	0.373057	4.07072
449	F1M471	F1M471_RAT	EPM2AIP1	3710000	3991275	3690000	3897550	63770.4	235369	-281275	-2.30691	0.929528	0.06052	-0.10543	4.04644
450	M0RCL6	M0RCL6_RAT		39557.1	30637.5	38664	32488.8	5977.19	4907.99	8919.62	2.30659	1.29113	0.06055	0.368639	4.04573
451	D3ZZZ9	D3ZZZ9_RAT	CTNND1	564250	493336	563500	508500	42562.7	44404.2	70913.8	2.30581	1.14374	0.06062	0.193763	4.04406
452	D3Z9E6	D3Z9E6_RAT	CPSF2	85402.5	68291.5	83392.2	71983.5	9854.94	11135.4	17111	2.30141	1.25056	0.06098	0.322572	4.03552
453	F1LQT3	F1LQT3_RAT	ROCK2	48361.6	40460.4	48140.2	41291.2	2272.51	6490.71	7901.25	2.29787	1.19528	0.06128	0.257353	4.02844
454	P05197	EF2_RAT	EEF2	18425000	16172000	18250000	16900000	543906	1.88466e+06	2253000	2.29714	1.13931	0.06134	0.188167	4.02703
455	D3ZZC1	D3ZZC1_RAT	TXNDC5	29249.9	24466.6	29038	23959	3101.64	2790.25	4783.25	2.29302	1.1955	0.06169	0.257615	4.01882
456	Q4KLI0	Q4KLI0_RAT	SMARCB1	529250	472208	522500	469500	38621	31375.7	57042.5	2.29272	1.1208	0.06171	0.164528	4.01835
457	Q9EPB1	DPP2_RAT	DPP7	228750	181376	233000	185252	20613.5	35896.9	47373.8	2.28889	1.26119	0.06204	0.334786	4.01066
458	P50411	IPP2_RAT	PPP1R2	74495.6	57354.8	74801	62296.8	4616.03	14266.2	17140.9	2.2863	1.29886	0.06226	0.377243	4.00555
459	A0A0G2K8K9	A0A0G2K8K9_RAT	RBMXL1B	1080000	1.15319e+06	1060000	1165000	46904.2	43729.9	-73187.5	-2.28257	0.936535	0.06258	-0.0945958	3.99815
460	D4A5R0	D4A5R0_RAT	PPIH	173750	139498	173500	141500	7932	28980.2	34251.8	2.27994	1.24554	0.0628	0.316766	3.99309
461	P14562	LAMP1_RAT	LAMP1	195750	152745	195000	156500	25747.2	27701.9	43005.4	2.27425	1.28155	0.0633	0.357891	3.98165
462	Q64232	TECR_RAT	TECR	393750	455970	398000	453000	13961.3	52920.4	-62220	-2.27367	0.863544	0.06335	-0.211659	3.98051
463	P62963	PROF1_RAT	PFN1	12125000	10126125	11700000	10452250	1.59034e+06	754981	1998875	2.27088	1.1974	0.06359	0.259903	3.97506
464	Q9ES40	PRAF3_RAT	ARL6IP5	186500	204869	188500	202000	11328.4	11586	-18368.8	-2.26719	0.910339	0.06391	-0.135524	3.96781
465	Q499T3	Q499T3_RAT	SIRPA	915250	750215	921000	795930	69245.3	128066	165035	2.26715	1.21998	0.06392	0.286862	3.96759
466	F1M1D5	F1M1D5_RAT	TBCD	362250	336346	367500	332500	17538.1	14652.3	25903.8	2.26696	1.07702	0.06393	0.107039	3.96736
467	P61265	STX1B_RAT	STX1B	10432500	11802875	10550000	11605750	363628	1.15461e+06	-1370375	-2.26411	0.883895	0.06418	-0.178053	3.96173
468	F1LNC8	F1LNC8_RAT	IMPG2	16825000	13019375	17050000	14278750	1.14419e+06	3.16803e+06	3805625	2.25966	1.2923	0.06458	0.369946	3.95277
469	Q5XI77	Q5XI77_RAT	ANXA11	78929.2	69397	78697.8	71525	5331.39	6542.93	9532.25	2.25883	1.13736	0.06465	0.185687	3.95121
470	M0R7V3	M0R7V3_RAT	APOO	1127500	1.25859e+06	1130000	1257175	73654.6	89859	-131088	-2.25647	0.895846	0.06486	-0.158678	3.94653
471	A0A0G2JSV3	A0A0G2JSV3_RAT	LOC314140	1315000	1058050	1350000	1070000	212525	82400.7	256950	2.25454	1.24285	0.06503	0.313655	3.94275
472	B1H227	B1H227_RAT	RCC1	639000	702258	635500	702015	54080.2	15057	-63257.5	-2.25368	0.909923	0.06511	-0.136184	3.94098
473	P68255	1433T_RAT	YWHAQ	9480000	7.57219e+06	9305000	8199375	901665	1.4334e+06	1.90781e+06	2.25322	1.25195	0.06515	0.324177	3.94009
474	F1LTJ5	F1LTJ5_RAT		171250	134231	166500	141500	14221.5	29623.3	37018.6	2.2531	1.27578	0.06516	0.351382	3.93987
475	Q6PST4	ATLA1_RAT	ATL1	236750	296778	235000	310055	28359.3	45525.4	-60027.5	-2.23833	0.797736	0.0665	-0.326017	3.9105
476	Q5M827	PIR_RAT	PIR	1340000	1096950	1330000	1121400	110151	188602	243050	2.22561	1.22157	0.06767	0.288735	3.88534
477	P04904	GSTA3_RAT	GSTA3	18600000	15198625	18000000	14700000	1.76824e+06	2.50084e+06	3401375	2.22107	1.22379	0.0681	0.291362	3.8762
478	Q7TQ70	Q7TQ70_RAT	FGA	223750	182562	218500	185500	32417.8	18021.3	41187.5	2.22094	1.22561	0.06811	0.293497	3.87599
479	P63039	CH60_RAT	HSPD1	18700000	17571250	18350000	17492500	804156	625278	1128750	2.21618	1.06424	0.06856	0.0898214	3.86649
480	Q499N6	UBXN1_RAT	UBXN1	77209.9	58123.8	76208	60096.8	5227.75	16459.6	19086.1	2.21033	1.32837	0.06911	0.409658	3.85496
481	P47942	DPYL2_RAT	DPYSL2	86175000	94844125	85900000	95400000	3.23767e+06	7.16592e+06	-8669125	-2.20493	0.908596	0.06963	-0.138289	3.84415
482	D3ZLC1	D3ZLC1_RAT	LMNB2	6022500	5.82064e+06	6030000	5866275	143382	115630	201862	2.19181	1.03468	0.0709	0.0491853	3.81807
483	Q5PQL7	ITM2C_RAT	ITM2C	52526.2	65047.5	56021	64056.5	11003.3	3136.94	-12521.3	-2.18869	0.807506	0.0712	-0.308455	3.81198
484	Q62950	DPYL1_RAT	CRMP1	13575000	14733000	13300000	14550000	873212	598517	-1158000	-2.18771	0.921401	0.0713	-0.118099	3.80995
485	Q5RKH2	Q5RKH2_RAT	GALK1	1567500	1434100	1535000	1438200	116154	37495.4	133400	2.18589	1.09302	0.07148	0.12832	3.80632
486	A0A0G2JTL5	A0A0G2JTL5_RAT	PC	2032500	2.35659e+06	2055000	2370000	234716	182165	-324088	-2.18158	0.862476	0.0719	-0.213444	3.79786
487	P62994	GRB2_RAT	GRB2	643000	715696	657500	718392	58895.4	31492	-72696.2	-2.17698	0.898426	0.07236	-0.154529	3.78866
488	F1LPV8	F1LPV8_RAT	SUCLG2	35035.8	28855.1	35279.2	29008.8	3557.71	4425.65	6180.62	2.17691	1.2142	0.07237	0.28	3.78846
489	D3ZA85	D3ZA85_RAT	NFU1	377000	427959	383500	424918	32893.8	33478.2	-50958.8	-2.17151	0.880926	0.07291	-0.182907	3.77774
490	Q5U2Q7	ERF1_RAT	ETF1	323000	284620	318000	280240	30659.4	17622.5	38380	2.17062	1.13485	0.073	0.182497	3.77596
491	D3Z8L7	RRAS_RAT	RRAS	235500	209638	229000	212275	20289.6	12589.4	25862.5	2.16622	1.12337	0.07344	0.16783	3.76729
492	F1M0J3	F1M0J3_RAT	SLC4A7	388750	415355	384000	418210	16859.7	17888.8	-26605	-2.16462	0.935946	0.07361	-0.0955022	3.76395
493	D3Z8E0	D3Z8E0_RAT	RPS6KA3	104991	81885.5	104500	82632.2	16767.6	13280.4	23105.4	2.16041	1.28217	0.07403	0.358584	3.75575
494	A0A096UWG9	A0A096UWG9_RAT	DGKE	96326.4	122338	99418.2	123470	17222.3	16931.9	-26012.1	-2.15408	0.787376	0.07468	-0.344876	3.74313
495	O55096	DPP3_RAT	DPP3	961000	902504	942000	914000	39344.6	37538.5	58496.2	2.1514	1.06482	0.07496	0.0906035	3.73774
496	G3V8C3	G3V8C3_RAT	VIM	122500000	106102500	123000000	104500000	1.47309e+07	3.98606e+06	16397500	2.14899	1.15454	0.07521	0.207323	3.73293
497	P15887	ARRS_RAT	SAG	660250000	533237500	660000000	566475000	8.20747e+07	8.50913e+07	127012500	2.14869	1.23819	0.07524	0.308234	3.73236
498	Q4QQT3	CELF1_RAT	CELF1	138468	104368	137000	104500	26151.1	18042	34099	2.14655	1.32672	0.07546	0.407861	3.72814
499	B2RYN3	B2RYN3_RAT	EEF1E1	453750	482346	454000	480692	21592.8	15640.7	-28596.2	-2.14506	0.940714	0.07562	-0.0881715	3.72509
500	Q9Z1N4	BPNT1_RAT	BPNT1	2745000	2.04236e+06	2760000	2269725	234450	613889	702638	2.13849	1.34403	0.07631	0.426567	3.71198
501	D3ZQ02	D3ZQ02_RAT	WDR37	229500	251005	232500	251500	19908.1	2934.87	-21505	-2.13732	0.914324	0.07643	-0.129222	3.70972
502	D4A2V0	D4A2V0_RAT	NEGR1	1185000	1323225	1205000	1295000	43589	122048	-138225	-2.13314	0.895539	0.07688	-0.159171	3.70125
503	F1MAA3	F1MAA3_RAT	PPP2R5D	77440.4	90753.6	74374	89843	6905.61	10417	-13313.2	-2.13046	0.853303	0.07716	-0.228869	3.696
504	P47860	PFKAP_RAT	PFKP	8300000	9211875	8495000	9445000	552389	656821	-911875	-2.12503	0.901011	0.07774	-0.150383	3.6852
505	D3ZYS7	D3ZYS7_RAT	G3BP1	500500	416202	526000	402500	70206.8	37368.1	84297.5	2.11983	1.20254	0.0783	0.266084	3.67484
506	P67874	CSK2B_RAT	CSNK2B	1382500	1.20204e+06	1395000	1224075	95350.2	141201	180462	2.11836	1.15013	0.07846	0.201798	3.6719
507	F7EPZ4	F7EPZ4_RAT	DIS3	246500	239356	246500	239712	4654.75	4903.16	7143.75	2.1133	1.02985	0.07901	0.0424282	3.66182
508	E9PU02	E9PU02_RAT	TRAPPC9	166000	186300	170000	188600	12027.7	14992	-20300	-2.11233	0.891036	0.07912	-0.166444	3.65981
509	P62142	PP1B_RAT	PPP1CB	349500	294699	350500	308398	39786.9	33383.4	54801.2	2.1103	1.18596	0.07934	0.246052	3.65581
510	P16446	PIPNA_RAT	PITPNA	2757500	2555975	2800000	2561950	145459	123998	201525	2.10868	1.07884	0.07952	0.109487	3.65254
511	M0RA39	M0RA39_RAT	MXRA7	462500	362344	448000	345688	64397.2	69912.2	100156	2.10742	1.27641	0.07966	0.352094	3.65
512	P86182	CCD22_RAT	CCDC22	98314.1	87814	97355.2	88101.2	8125.02	5771.76	10500.1	2.1071	1.11957	0.07969	0.162948	3.64946
513	B0BN18	PFD2_RAT	PFDN2	955250	837370	960000	850000	95027.6	59622	117880	2.10157	1.14077	0.0803	0.190013	3.63846
514	Q6IN22	Q6IN22_RAT	CTSB	838250	733605	806500	733210	98564.3	14670.5	104645	2.10025	1.14264	0.08045	0.192377	3.63576
515	Q498R7	CA123_RAT	CZIB	304000	269156	291000	271000	32072.8	8549.72	34843.8	2.09947	1.12946	0.08054	0.175627	3.63415
516	D4AEI5	D4AEI5_RAT	MYEF2	5040000	5.37659e+06	5125000	5430000	275318	164741	-336588	-2.09815	0.937398	0.08068	-0.0932671	3.63165
517	D3ZE32	D3ZE32_RAT		7037500	5.51031e+06	7470000	5865625	1.10819e+06	944144	1.52719e+06	2.098	1.27715	0.0807	0.352929	3.63129
518	Q78ZR5	HOP_RAT	HOPX	173750	135023	168500	144000	16780.4	32931.6	38726.8	2.09558	1.28682	0.08097	0.363806	3.62647
519	B2GV99	B2GV99_RAT	MYL6	2250000	2040525	2225000	2061050	61644.1	190247	209475	2.09491	1.10266	0.08105	0.140985	3.62504
520	F1M9D6	F1M9D6_RAT	STAT1	545750	419895	540000	422790	40819.7	113100	125855	2.09338	1.29973	0.08122	0.378212	3.62202
521	Q6DGG9	Q6DGG9_RAT	CAMLG	148500	158652	148000	158805	1914.85	9543.04	-10152.5	-2.08615	0.936008	0.08203	-0.0954073	3.6077
522	Q75Q39	TOM70_RAT	TOMM70	2092500	2245150	2130000	2240300	141745	36834.2	-152650	-2.08463	0.932009	0.08221	-0.101584	3.60454
523	D4A2D8	D4A2D8_RAT	LSM7	964750	723034	1001000	761568	151529	175723	241716	2.08346	1.33431	0.08234	0.416092	3.60226
524	B2GV38	UBL4A_RAT	UBL4A	146750	118521	143500	115000	20287.5	18116.3	28228.9	2.07573	1.23818	0.08323	0.308216	3.58675
525	D3ZA84	D3ZA84_RAT	TLN2	4365000	4636800	4340000	4648600	157586	209382	-271800	-2.07435	0.941382	0.08338	-0.0871478	3.58415
526	Q91ZN1	COR1A_RAT	CORO1A	97192.8	74271.4	94444.8	75326.5	14214.7	16954.3	22921.4	2.07201	1.30862	0.08365	0.388042	3.57949
527	F1LPF6	F1LPF6_RAT		4570000	5042225	4520000	5085000	386609	242302	-472225	-2.06996	0.906346	0.08389	-0.141866	3.57536
528	Q6URK4-2	ROA3_RAT		3030000	2.75641e+06	2990000	2782825	235089	121306	273588	2.0684	1.09925	0.08407	0.136526	3.57227
529	P19511	AT5F1_RAT	ATP5PB	16250000	17086750	16250000	16973500	493288	644077	-836750	-2.0628	0.951029	0.08473	-0.0724383	3.56098
530	Q68FR6	EF1G_RAT	EEF1G	7247500	7.76441e+06	7175000	7765000	445524	231658	-516912	-2.05879	0.933425	0.0852	-0.0993933	3.553
531	A0A0G2K1E6	A0A0G2K1E6_RAT	NFYB	185500	141330	189500	138000	9746.79	41841.4	44170	2.05625	1.31253	0.0855	0.392351	3.54793
532	Q5U2Q3	CK054_RAT		817500	658886	816000	705272	36455.5	149989	158614	2.05517	1.24073	0.08563	0.311189	3.54574
533	P35565	CALX_RAT	CANX	7117500	7682725	7145000	7540000	316373	450503	-565225	-2.05352	0.926429	0.08582	-0.110248	3.54254
534	B2GUX5	B2GUX5_RAT	NT5C3A	739750	673202	754500	670405	52576.1	38080.1	66547.5	2.0502	1.09885	0.08622	0.135997	3.53583
535	Q4KLL0	TCEA1_RAT	TCEA1	2377500	2.19836e+06	2380000	2211725	135739	110492	179138	2.04701	1.08149	0.0866	0.113016	3.52949
536	A0A0G2K9V6	A0A0G2K9V6_RAT	TARS	1820000	1.66016e+06	1875000	1660325	153406	29587.8	159838	2.04614	1.09628	0.0867	0.132614	3.52782
537	F1LPP0	F1LPP0_RAT	AMPH	5765000	6257225	5765000	6324450	336303	346583	-492225	-2.0385	0.921335	0.08763	-0.118202	3.51243
538	B2GUZ7	B2GUZ7_RAT	TBCC	531750	483626	535000	486500	46528.7	8496.4	48123.8	2.03491	1.09951	0.08806	0.136856	3.50537
539	Q8K3G3	Q8K3G3_RAT	FHL1	186000	153456	183500	155412	22934.7	22308.4	32543.8	2.03432	1.21207	0.08814	0.277475	3.50406
540	Q812E9	GPM6A_RAT	GPM6A	8640000	9215125	8730000	9155000	407840	391959	-575125	-2.03348	0.937589	0.08824	-0.0929724	3.50242
541	P00388	NCPR_RAT	POR	1555000	1.41889e+06	1555000	1437775	49328.8	124563	136112	2.03191	1.09593	0.08843	0.132154	3.49932
542	B0BNM4	B0BNM4_RAT	RGD1308134	219750	201038	221500	197500	14080.1	11876	18712.5	2.03178	1.09308	0.08845	0.128399	3.49899
543	G3V7K6	G3V7K6_RAT	SSBP1	589500	516690	595000	497500	37438.8	61258.7	72810	2.02832	1.14092	0.08887	0.190193	3.49216
544	B4F772	B4F772_RAT	HSPA4L	17450000	16112000	17150000	16024000	704746	1.12109e+06	1338000	2.02084	1.08304	0.0898	0.115091	3.47714
545	P61972	NTF2_RAT	NUTF2	1810000	1.47831e+06	1750000	1526625	189385	268836	331688	2.01728	1.22437	0.09024	0.292038	3.47009
546	D4AD67	D4AD67_RAT		1440000	1532375	1445000	1525000	62716.3	66802.4	-92375	-2.01628	0.939718	0.09036	-0.0897006	3.46817
547	B1WC40	NCBP2_RAT	NCBP2	363000	319680	359500	322860	26919.6	33499.2	43320	2.01605	1.13551	0.09039	0.183341	3.46769
548	F1LST4	F1LST4_RAT	MAPT	441250	550145	453000	541290	58551.3	90837.9	-108895	-2.01521	0.802061	0.0905	-0.318216	3.46594
549	F1M5V2	F1M5V2_RAT	GLIPR2	197750	150746	187500	153000	40376.4	23409.1	47003.8	2.01423	1.31181	0.09062	0.391556	3.46403
550	P51792	CLCN3_RAT	CLCN3	151250	164900	152000	169300	6994.05	11612.1	-13650	-2.01391	0.917223	0.09066	-0.124656	3.46339
551	G3V7L6	G3V7L6_RAT	PSMC2	3370000	2620675	3585000	2716350	626472	404755	749325	2.00932	1.28593	0.09124	0.36281	3.45419
552	F1MA36	F1MA36_RAT	SPTBN2	1837500	2221525	1845000	2218050	115289	364822	-384025	-2.00742	0.827135	0.09148	-0.273806	3.4504
553	G3V9P0	G3V9P0_RAT	PSMD9	550750	500476	538500	504500	34960.7	35969.9	50273.8	2.00451	1.10045	0.09185	0.138096	3.44458
554	P97519	HMGCL_RAT	HMGCL	733750	648896	729500	635292	55397.8	64053.3	84853.8	2.00396	1.13077	0.09192	0.177301	3.44348
555	A0A0G2KB63	A0A0G2KB63_RAT	PHB2	5102500	5561475	5025000	5680000	324795	323151	-458975	-2.00352	0.917472	0.09198	-0.124263	3.44254
556	A0A0G2JWA3	A0A0G2JWA3_RAT	XPO7	473500	387569	461500	386000	79768.4	31711.1	85931.2	2.00211	1.22172	0.09216	0.288912	3.43972
557	F1MA31	F1MA31_RAT	KDM1A	583750	510482	586000	513000	39760.7	61543.6	73267.5	1.99992	1.14353	0.09244	0.193489	3.43534
558	D3ZCI0	D3ZCI0_RAT	GK	1041750	789495	1045000	743490	206395	146050	252255	1.99535	1.31951	0.09302	0.400007	3.42632
559	Q62717	CAPS1_RAT	CADPS	1415000	1.60236e+06	1375000	1589725	113871	149381	-187362	-1.99499	0.883071	0.09307	-0.179399	3.42554
560	D4A3E1	D4A3E1_RAT	HNRNPLL	1902500	1.57776e+06	1860000	1585000	108743	307266	324738	1.99262	1.20582	0.09338	0.270016	3.42074
561	D3ZWS2	D3ZWS2_RAT	LOC690000	147250	134094	145000	133500	9142.39	9549.96	13156.2	1.99026	1.09811	0.09368	0.135026	3.41612
562	Q5XIG8	STRAP_RAT	STRAP	450000	419570	453000	415500	13613.7	27424.9	30430	1.98772	1.07253	0.09401	0.101013	3.41104
563	Q03555-3	GEPH_RAT		3110000	3.38586e+06	3180000	3345000	251396	119238	-275862	-1.98291	0.918525	0.09464	-0.122609	3.40141
564	B5DEN9	VPS28_RAT	VPS28	354750	305878	355000	319500	23500	43339.4	48872.5	1.98263	1.15978	0.09468	0.213849	3.4008
565	Q6PEC0	AP4A_RAT	NUDT2	1850000	1685350	1835000	1680000	142595	86014.5	164650	1.97744	1.09769	0.09536	0.134477	3.39047
566	E9PTR4	E9PTR4_RAT	UBAP2L	510500	575514	525000	574028	32429.4	57345.2	-65013.8	-1.97371	0.887034	0.09586	-0.172939	3.38293
567	P20788	UCRI_RAT	UQCRFS1	3925000	3270650	3850000	3501300	250533	615368	654350	1.96971	1.20007	0.09639	0.263115	3.37497
568	P14942	GSTA4_RAT	GSTA4	1482500	1168675	1405000	1230000	172506	268163	313825	1.96844	1.26853	0.09656	0.343158	3.37243
569	Q6AYD3	PA2G4_RAT	PA2G4	3787500	3.35924e+06	3785000	3475000	127900	416066	428262	1.96775	1.12749	0.09665	0.173112	3.37109
570	Q07266-2	DREB_RAT		1083750	1.20016e+06	1100000	1170325	78249.1	88972.5	-116412	-1.96499	0.903003	0.09702	-0.147198	3.36557
571	Q4KM38	Q4KM38_RAT	SRSF10	1102500	1181800	1095000	1183600	26299.6	76609.1	-79300	-1.95808	0.932899	0.09796	-0.100207	3.35166
572	D3ZD11	D3ZD11_RAT	SPCS2	211500	224335	212000	224500	6757.71	11266.9	-12835	-1.95386	0.942786	0.09853	-0.0849971	3.34329
573	P00406	COX2_RAT	MTCO2	18900000	20707250	18450000	20664500	1.08012e+06	1.50455e+06	-1807250	-1.95155	0.912724	0.09885	-0.13175	3.33862
574	Q4G079	Q4G079_RAT	AIMP1	1272500	1.13129e+06	1280000	1170000	110868	93139.7	141212	1.95047	1.12482	0.09899	0.1697	3.33657
575	Q505J8	SYFA_RAT	FARSA	487000	513131	486000	514262	18832.6	19143.8	-26131.2	-1.94615	0.949075	0.09959	-0.0754061	3.32786
576	D3ZPN3	D3ZPN3_RAT	MLF2	137250	151962	135000	155425	12339	8739.12	-14712.5	-1.94606	0.903183	0.0996	-0.146909	3.32771
577	Q09073	ADT2_RAT	SLC25A5	14325000	16522125	14150000	16444250	1.09962e+06	1.97487e+06	-2197125	-1.94404	0.867019	0.09988	-0.205864	3.32366
578	Q04931	SSRP1_RAT	SSRP1	687250	746675	678500	740500	58806.9	17189.8	-59425	-1.93985	0.920414	0.10046	-0.119645	3.31531
579	O35244	PRDX6_RAT	PRDX6	9182500	8448525	9145000	8577050	674012	345263	733975	1.93841	1.08688	0.10066	0.120188	3.31244
580	Q6AYK1	RNPS1_RAT	RNPS1	865750	966376	847000	966752	68912.4	77691.4	-100626	-1.93791	0.895873	0.10073	-0.158635	3.31143
581	P61983	1433G_RAT	YWHAG	7715000	8320025	7720000	8265050	131783	610614	-605025	-1.93709	0.927281	0.10085	-0.108922	3.30972
582	Q7TP40	PCNP_RAT	PCNP	631000	532330	638500	555160	40947.1	93366	98670	1.93565	1.18535	0.10105	0.245319	3.30686
583	Q99MI5	Q99MI5_RAT	LOC100912604	176250	147321	176500	151642	11870.8	27435.3	28928.8	1.93546	1.19637	0.10108	0.258658	3.30643
584	F1LSH6	F1LSH6_RAT	HCN1	375000	310520	372500	331000	27067.8	60927.8	64480	1.93431	1.20765	0.10124	0.272204	3.30415
585	Q66HG9	MAVS_RAT	MAVS	67105.5	55308.6	67075	58631.8	4347.38	11407.8	11796.9	1.93262	1.21329	0.10147	0.278927	3.30087
586	Q99MZ4	GGT7_RAT	GGT7	467250	557002	463000	561500	38422	84593.4	-89752.5	-1.93203	0.838865	0.10156	-0.253489	3.2996
587	Q6P502	TCPG_RAT	CCT3	15575000	14343500	15850000	14437000	994569	797644	1231500	1.9319	1.08586	0.10158	0.118835	3.29931
588	Q6P9V7	Q6P9V7_RAT	PSME1	2175000	1.87524e+06	2125000	1970000	175214	257068	299762	1.92711	1.15985	0.10225	0.213942	3.28983
589	A0A0G2K8H0	A0A0G2K8H0_RAT	CAPRIN1	814750	909075	838500	907150	67918.5	71010	-94325	-1.91988	0.896241	0.10328	-0.158042	3.27537
590	D3ZH41	D3ZH41_RAT	CKAP4	1732500	1486450	1700000	1472900	219146	133421	246050	1.91803	1.16553	0.10355	0.220984	3.2716
591	Q32KJ5	Q32KJ5_RAT	GNS	144250	161858	148500	159500	17056.3	6803.03	-17607.5	-1.91772	0.891216	0.10359	-0.166153	3.27104
592	D3Z9I1	D3Z9I1_RAT	COA3	313000	341034	308500	339000	15209.6	24990.2	-28033.8	-1.91652	0.917798	0.10377	-0.123752	3.26854
593	A0A0G2K6Y1	A0A0G2K6Y1_RAT	RGS8	236250	262578	235000	259500	12148.4	24666.2	-26327.5	-1.91504	0.899734	0.10398	-0.152429	3.26562
594	P62775	MTPN_RAT	MTPN	1807500	1668900	1770000	1682800	132508	58487.9	138600	1.91381	1.08305	0.10416	0.115098	3.26313
595	G3V945	G3V945_RAT	ALDH5A1	5180000	5707950	5015000	5840900	458330	307488	-527950	-1.91314	0.907506	0.10425	-0.140021	3.26188
596	Q5FVM2	Q5FVM2_RAT	PSME3	192750	203822	193500	202500	7932	8432.83	-11072.5	-1.91283	0.945676	0.1043	-0.0805825	3.26119
597	Q5PPI4	LAMP5_RAT	LAMP5	434000	372608	433500	388215	17146.4	62033.7	61392.5	1.90779	1.16476	0.10503	0.220038	3.25113
598	G3V9U0	G3V9U0_RAT	ACSS2	272500	250495	270000	248000	20680.1	10270.7	22005	1.90601	1.08785	0.10529	0.121474	3.24756
599	D4A8U7	D4A8U7_RAT	DCTN1	4417500	4.12784e+06	4440000	4115000	98784.3	287773	289662	1.90407	1.07017	0.10557	0.097844	3.24373
600	Q1EG89	Q1EG89_RAT	PXN	54728	50460.2	55192.2	49563.5	1910.75	4057.33	4267.75	1.90323	1.08458	0.10569	0.117132	3.24209
601	Q5HZY0	UBXN4_RAT	UBXN4	80011.1	106384	88274	107830	21620.9	17369	-26372.6	-1.90186	0.752099	0.1059	-0.411005	3.23923
602	Q99JD5	Q99JD5_RAT	BCAT1	2882500	3302025	2970000	3359050	299374	325598	-419525	-1.89697	0.872949	0.10662	-0.19603	3.22945
603	B2RZ74	B2RZ74_RAT	SNRNP70	474000	539170	456500	529840	46007.2	51233.7	-65170	-1.89285	0.879129	0.10723	-0.185853	3.22122
604	D3Z8C9	D3Z8C9_RAT	PDE6A	17025000	15027125	16900000	15150000	1.76328e+06	1.16178e+06	1997875	1.89227	1.13295	0.10731	0.180086	3.22014
605	P20595	GCYB1_RAT	GUCY1B1	5010000	5.46779e+06	5085000	5535575	218021	432087	-457788	-1.89178	0.916276	0.10739	-0.126147	3.21907
606	D4A4U3	D4A4U3_RAT	MDP1	605500	546748	603000	535500	32212.8	53184.5	58752.5	1.88978	1.10746	0.10769	0.147252	3.21504
607	D3ZR95	D3ZR95_RAT	CYSTM1	88351	68267.5	88422.2	66919	6395.46	20307	20083.5	1.88664	1.29419	0.10816	0.372048	3.20876
608	F1LR02	F1LR02_RAT	COL18A1	549000	409190	558500	392880	122999	82985.2	139810	1.88455	1.34168	0.10847	0.424035	3.20463
609	Q4KM87	Q4KM87_RAT	ACTL6A	784250	738099	774000	736000	30598.2	38302.7	46151.2	1.8828	1.06253	0.10873	0.0874998	3.20118
610	F1M0L7	F1M0L7_RAT		1010250	759696	1012500	741000	241095	113370	250554	1.88089	1.32981	0.10902	0.411218	3.19734
611	Q6P6T6	Q6P6T6_RAT	CTSD	8365000	7547350	8195000	7534700	784453	379245	817650	1.87681	1.10834	0.10964	0.148395	3.18915
612	Q3ZB99	Q3ZB99_RAT	TJP2	922500	766370	927500	770740	113274	121911	156130	1.87641	1.20373	0.1097	0.267508	3.18836
613	Q9QY02	YTDC1_RAT	YTHDC1	150750	162522	153500	161000	9742.52	7931.29	-11772.5	-1.8742	0.927564	0.11004	-0.108481	3.1839
614	G3V8M5	G3V8M5_RAT	PPP4C	467750	369429	491000	350858	86028.6	60489.7	98321.2	1.86983	1.26614	0.11071	0.340442	3.17514
615	B0BNE5	ESTD_RAT	ESD	3347500	2702425	3420000	2769850	280401	632846	645075	1.86388	1.2387	0.11162	0.308829	3.16333
616	P62632	EF1A2_RAT	EEF1A2	1992500	2.20851e+06	2040000	2190000	141745	183491	-216012	-1.86328	0.902191	0.11172	-0.148495	3.16204
617	Q6PCU8	NDUV3_RAT	NDUFV3	268500	313518	251500	322535	37758	30268.3	-45017.5	-1.86051	0.856412	0.11214	-0.223624	3.15663
618	P04897	GNAI2_RAT	GNAI2	2675000	2426100	2665000	2465000	238118	122407	248900	1.85928	1.10259	0.11234	0.1409	3.15406
619	Q05175	BASP1_RAT	BASP1	27025000	29042875	26550000	28885750	2.00229e+06	850051	-2017875	-1.8553	0.930521	0.11296	-0.10389	3.14612
620	D4ABC4	D4ABC4_RAT	PPP4R3A	163500	180024	159000	180548	15609.8	8602.46	-16523.8	-1.85418	0.908213	0.11313	-0.138897	3.14395
621	P27274	CD59_RAT	CD59	1917500	2.19471e+06	1840000	2265000	213131	209858	-277212	-1.8536	0.873691	0.11322	-0.194805	3.1428
622	D3ZFY8	D3ZFY8_RAT	LOC100912618	647250	557564	632500	577500	45522	85642.6	89686.2	1.84941	1.16085	0.11388	0.215186	3.13441
623	A0A0G2K366	A0A0G2K366_RAT	RPS6KA5	136750	157336	137500	162172	16479.8	14976.4	-20586.2	-1.84893	0.869158	0.11396	-0.20231	3.1334
624	A0A0G2KA12	A0A0G2KA12_RAT	KIF1B	120500	104617	117000	103450	14662.9	8956.27	15883.2	1.84884	1.15182	0.11397	0.203919	3.13327
625	Q642D2	Q642D2_RAT	ACP2	26124.4	21484.8	26789.5	20732.5	3002.83	4047.51	4639.62	1.8412	1.21595	0.11519	0.282084	3.11791
626	D3ZLH8	D3ZLH8_RAT	RTF1	102694	92630.2	103272	91254.2	9728.25	4988.39	10063.8	1.84104	1.10864	0.11521	0.148797	3.11766
627	B2RZD6	B2RZD6_RAT	NDUFA4	11700000	12407750	11600000	12265500	432049	636271	-707750	-1.84048	0.942959	0.1153	-0.084733	3.11654
628	Q68FY0	QCR1_RAT	UQCRC1	10325000	10774625	10350000	10800000	275379	403702	-449625	-1.84016	0.95827	0.11535	-0.0614959	3.11591
629	Q6DGG0	PPID_RAT	PPID	4785000	4457575	4760000	4385150	178979	307666	327425	1.83979	1.07345	0.11541	0.10226	3.11516
630	Q5XI97	AASD1_RAT	AARSD1	1572500	1417675	1570000	1435000	93941.5	139851	154825	1.83798	1.10921	0.1157	0.149533	3.11154
631	Q6AYP7	5NT3B_RAT	NT5C3B	146250	118271	147000	110447	21762	21493.2	27978.6	1.82947	1.23656	0.11707	0.306336	3.09456
632	E9PTT0	ZDH17_RAT	ZDHHC17	124750	141051	124000	142602	12919.6	12329.9	-16301.2	-1.82555	0.88443	0.11771	-0.17718	3.08669
633	D3ZWG2	D3ZWG2_RAT	RGS7	70991	82105.5	73432	83176.5	10317.5	6482.95	-11114.5	-1.82425	0.864631	0.11792	-0.209843	3.08412
634	D3ZAF6	ATPK_RAT	ATP5MF	5272500	6.32374e+06	5445000	6440000	582201	995320	-1.05124e+06	-1.82334	0.833763	0.11807	-0.26229	3.08229
635	B5DEI0	B5DEI0_RAT	PCYOX1L	132500	144499	132000	149998	4434.71	12395.4	-11998.8	-1.82285	0.916963	0.11815	-0.125065	3.08131
636	D4ABY0	D4ABY0_RAT	CPLX3	2030000	1.82726e+06	2045000	1860000	149443	164831	202738	1.82243	1.11095	0.11822	0.151796	3.08045
637	A0A0G2JU14	A0A0G2JU14_RAT	RGD1307947	9861.95	7628.75	9777.5	8255.1	790.165	2323.88	2233.2	1.81965	1.29273	0.11868	0.370426	3.07485
638	A0A096P6L1	A0A096P6L1_RAT		462750	513576	454000	510152	29341.4	47686.1	-50826.2	-1.81555	0.901035	0.11935	-0.150345	3.06673
639	D4A3Z3	D4A3Z3_RAT	TBC1D24	65121.4	50240.1	67258.2	52468.8	10274	12793.2	14881.2	1.81391	1.2962	0.11963	0.374291	3.06335
640	D4ABY2	COPG2_RAT	COPG2	1050000	1.13009e+06	1050000	1145000	25819.9	84555.9	-80087.5	-1.81173	0.929132	0.11999	-0.106045	3.05901
641	P62329	TYB4_RAT	TMSB4X	3092500	2473275	3205000	2706550	249182	637002	619225	1.81059	1.25037	0.12018	0.322351	3.05673
642	Q4V8E2	Q4V8E2_RAT	PSMD14	554500	440584	568500	486168	68830.7	105357	113916	1.81038	1.25856	0.12021	0.331771	3.05637
643	A0A0G2JWA5	A0A0G2JWA5_RAT	SLMAP	6807500	6.18546e+06	6790000	6145925	514935	455160	622038	1.81019	1.10056	0.12024	0.138244	3.05601
644	Q6PCT5	PQBP1_RAT	PQBP1	657750	495195	677000	546500	96084.6	151911	162555	1.8087	1.32826	0.12049	0.409543	3.05301
645	O35796	C1QBP_RAT	C1QBP	331000	366186	326500	357372	26993.8	28124.3	-35186.2	-1.80523	0.903912	0.12107	-0.145746	3.04609
646	Q9Z336	DYLT1_RAT	DYNLT1	114268	89683.8	116000	92100	17315.7	21033.5	24584.5	1.80476	1.27412	0.12115	0.349506	3.04513
647	P21575-8	DYN1_RAT		776250	870250	766000	866500	32325.2	99033.2	-94000	-1.80465	0.891985	0.12117	-0.164909	3.0449
648	D3ZRD3	D3ZRD3_RAT	PDE6D	1527500	1424100	1550000	1400000	67019.9	92983.4	103400	1.80423	1.07261	0.12124	0.101122	3.04406
649	A0A0G2K3Z9	A0A0G2K3Z9_RAT		23075000	20015625	23050000	20681250	1.97547e+06	2.76664e+06	3059375	1.79988	1.15285	0.12197	0.205204	3.0354
650	B1H241	B1H241_RAT	RIC8A	18292.2	24582.2	16828	24121.5	6103.81	3426.41	-6290	-1.7972	0.744124	0.12243	-0.426384	3.02997
651	P47196	AKT1_RAT	AKT1	43480.3	57326.5	49487.2	55238.5	12688.1	8756.23	-13846.2	-1.79631	0.758468	0.12258	-0.398839	3.0282
652	A0A0G2JYN7	A0A0G2JYN7_RAT	PSPC1	2470000	2321700	2505000	2368400	96953.6	133819	148300	1.79486	1.06388	0.12282	0.0893295	3.02538
653	P97584	PTGR1_RAT	PTGR1	4680000	3938775	4635000	4052550	421030	711359	741225	1.79339	1.18819	0.12307	0.248762	3.02245
654	A0A0G2K737	A0A0G2K737_RAT	TXNL1	1647500	1595350	1640000	1585000	34034.3	47199.8	52150	1.79238	1.03269	0.12325	0.0464055	3.02034
655	G3V6U9	G3V6U9_RAT	SETD3	90762.1	117107	90159.8	104877	6041.23	28796.8	-26344.8	-1.79072	0.775037	0.12353	-0.367663	3.01707
656	Q75Q41	TOM22_RAT	TOMM22	683250	744082	682000	750165	51214.4	44721.4	-60832.5	-1.7894	0.918245	0.12376	-0.123049	3.01438
657	P09216	KPCE_RAT	PRKCE	138083	167616	142500	167500	28195.5	17168.1	-29533.6	-1.78932	0.823802	0.12377	-0.27963	3.01427
658	Q63965	SFXN1_RAT	SFXN1	1757500	1.91886e+06	1800000	1927725	113541	140364	-161362	-1.78758	0.915907	0.12407	-0.126727	3.01077
659	F1M585	F1M585_RAT		324000	344966	327500	345500	17832.6	15309.5	-20966.2	-1.78415	0.939222	0.12466	-0.0904614	3.00393
660	G3V656	G3V656_RAT	LOC100910540	9869.61	7447.12	10041	7302.45	1499.52	2268.5	2422.49	1.7817	1.32529	0.12508	0.40631	2.99908
661	A0A0G2K4T7	A0A0G2K4T7_RAT	GTF2I	925500	806591	963000	790682	92856.5	96618.2	118909	1.77469	1.14742	0.1263	0.198395	2.98507
662	Q4AEF8	COPG1_RAT	COPG1	1062500	943870	1065000	985240	17078.3	132633	118630	1.77419	1.12568	0.12639	0.170803	2.98405
663	F1LNF0	F1LNF0_RAT	MYH14	1252500	1.18429e+06	1275000	1183575	48562.7	59740	68212.5	1.77202	1.0576	0.12677	0.0807912	2.97971
664	Q3KRC5	DUS3L_RAT	DUS3L	434000	390836	439500	390500	28154.3	39888.2	43163.8	1.76815	1.11044	0.12745	0.151131	2.972
665	G3V9W6	G3V9W6_RAT	ALDH3A2	665500	706522	663500	710545	24637.4	39532.8	-41022.5	-1.76132	0.941937	0.12866	-0.0862968	2.95836
666	D3ZXF9	D3ZXF9_RAT	MRPL12	684250	626190	689000	627380	16152.9	63976.5	58060	1.75982	1.09272	0.12893	0.127923	2.95534
667	D3ZU52	D3ZU52_RAT	COPS7B	60566.2	50837.1	60916.2	52106.5	3165.75	10597.9	9729.12	1.75924	1.19138	0.12903	0.252632	2.95422
668	R9PY00	R9PY00_RAT		15500000	17331750	15200000	17850000	1.18884e+06	1.71242e+06	-1831750	-1.75738	0.894312	0.12936	-0.161149	2.95054
669	F1LNY3	F1LNY3_RAT	NCAM1	18600000	20699125	18600000	20250000	408248	2.35764e+06	-2099125	-1.75459	0.898589	0.12986	-0.154267	2.94497
670	Q5I0P2	GCSH_RAT	GCSH	586750	703885	585500	668770	60720	119011	-117135	-1.75344	0.833588	0.13007	-0.262594	2.94264
671	Q3ZAV2	Q3ZAV2_RAT	YBX1	381000	340242	375500	345985	37868.2	27037	40757.5	1.7519	1.11979	0.13035	0.163228	2.93954
672	A0A0G2K0Y9	A0A0G2K0Y9_RAT	DLG3	54713.5	60496.1	54195.8	59870.8	3262.44	5747.3	-5782.62	-1.75	0.904413	0.13069	-0.144946	2.93578
673	Q64602	AADAT_RAT	AADAT	114250	92303.8	113700	91958.5	17654.7	17818.9	21946.2	1.74983	1.23776	0.13072	0.307733	2.93545
674	Q5M9I5	QCR6_RAT	UQCRH	1867500	1991725	1855000	2020000	51234.8	132933	-124225	-1.74394	0.937629	0.13179	-0.0929102	2.92369
675	Q00981	UCHL1_RAT	UCHL1	9392500	1.07229e+07	9350000	10370000	373932	1.47965e+06	-1.33039e+06	-1.74343	0.87593	0.13188	-0.191112	2.9227
676	P08753	GNAI3_RAT	GNAI3	285750	270376	288000	267752	13073.5	11841.6	15373.8	1.74314	1.05686	0.13194	0.0797851	2.92205
677	D3ZQL7	D3ZQL7_RAT	TPPP	1535000	1652350	1555000	1675000	71414.3	114249	-117350	-1.74197	0.92898	0.13215	-0.106281	2.91975
678	B2RZ78	VPS29_RAT	VPS29	534000	491296	550000	491500	48641.5	6724.16	42703.8	1.73931	1.08692	0.13264	0.120247	2.91441
679	D4A3H5	D4A3H5_RAT	CLCN6	121000	145026	121000	150620	6531.97	26894.3	-24026.1	-1.73623	0.834332	0.1332	-0.261306	2.90833
680	D3ZVU6	D3ZVU6_RAT	AVL9	168000	180961	171000	181000	10456.3	10677.8	-12961.2	-1.73454	0.928376	0.13351	-0.10722	2.90498
681	Q5U1Z0	RBGPR_RAT	RAB3GAP2	143500	175264	142500	170028	14106.7	33860.6	-31763.8	-1.73186	0.818766	0.13401	-0.288477	2.89959
682	P80254	DOPD_RAT	DDT	7967500	7537175	7910000	7579350	339252	364307	430325	1.72889	1.05709	0.13456	0.0801032	2.89368
683	A0A0G2JXN8	A0A0G2JXN8_RAT	OSBPL8	55615	64429.6	52863.5	63545	9428.55	3885.55	-8814.62	-1.72873	0.86319	0.13459	-0.21225	2.89336
684	A0JN30	A0JN30_RAT	CNPY2	532750	564025	535500	566000	13450.5	33602.6	-31275	-1.72816	0.94455	0.1347	-0.0823004	2.89218
685	A0A0A0MXU4	A0A0A0MXU4_RAT	EMC2	201250	185696	200000	184892	4272	17489.9	15553.8	1.72781	1.08376	0.13476	0.116044	2.89154
686	Q07984	SSRD_RAT	SSR4	824250	867858	827500	869500	39330.9	31680.2	-43607.5	-1.72693	0.949753	0.13493	-0.0743762	2.88972
687	F1LP82	F1LP82_RAT	RAB2A	1552500	1.68686e+06	1560000	1653725	66520.7	140732	-134362	-1.72635	0.920348	0.13503	-0.119749	2.88865
688	F1M947	F1M947_RAT	TMEM67	62564.8	56476.4	62911.5	57460	3283.08	6243.43	6088.38	1.72622	1.1078	0.13506	0.147703	2.88833
689	Q9QX81	Q9QX81_RAT	HNRNPAB	11500000	11978625	11500000	11957250	496655	248651	-478625	-1.72346	0.960043	0.13557	-0.0588285	2.88289
690	A0A0G2K8Q7	A0A0G2K8Q7_RAT	LSM2	768750	666971	772000	681942	47408.7	108395	101779	1.72056	1.1526	0.13612	0.20489	2.87705
691	P85968	6PGD_RAT	PGD	3962500	3299475	3935000	3503950	422009	645034	663025	1.72032	1.20095	0.13617	0.264174	2.87652
692	Q6AY02	Q6AY02_RAT	RBM17	252250	215858	247000	209215	17211.9	38673.2	36392.5	1.71945	1.1686	0.13633	0.224775	2.87483
693	A0A0G2JSR7	A0A0G2JSR7_RAT	MATR3	13000000	11503250	12900000	12001500	743864	1.57449e+06	1496750	1.71905	1.13012	0.1364	0.17647	2.87408
694	O70593	SGTA_RAT	SGTA	2192500	2060475	2155000	2060000	137689	68085	132025	1.71904	1.06408	0.1364	0.0895999	2.87408
695	A0A0G2K9Q7	A0A0G2K9Q7_RAT	MAP1LC3B2	1775000	1915950	1780000	1896900	110000	121886	-140950	-1.71698	0.926433	0.13679	-0.110241	2.86997
696	A0A0G2JSW0	A0A0G2JSW0_RAT	MYL12B	1505000	1.43221e+06	1510000	1410000	59160.8	60758.4	72787.5	1.71662	1.05082	0.13686	0.0715179	2.86923
697	Q5FWT7	UBCP1_RAT	UBLCP1	1035750	821171	1053500	907342	149234	200708	214579	1.71588	1.26131	0.137	0.334921	2.86775
698	D4A8G0	D4A8G0_RAT	LSM12	151250	163735	155500	159500	9535.02	10997	-12485	-1.71555	0.923749	0.13706	-0.114428	2.86712
699	P97546-1	NPTN_RAT		338750	294469	338500	305500	13376	49898.7	44281.2	1.71432	1.15038	0.1373	0.202106	2.8646
700	P97532	THTM_RAT	MPST	1182500	1070150	1150000	1058300	87702.1	97562.7	112350	1.71282	1.10499	0.13758	0.144027	2.86166
701	P36201	CRIP2_RAT	CRIP2	454500	372360	418000	370720	90341.9	32315.3	82140	1.71218	1.22059	0.1377	0.287582	2.8604
702	Q76IJ9	Q76IJ9_RAT	ELAVL3	271500	310352	271000	306705	29726.5	34348.5	-38852.5	-1.7106	0.874812	0.138	-0.192956	2.85726
703	Q6AY96	T2FA_RAT	GTF2F1	129500	107044	132500	111346	21205.3	15490.7	22456.4	1.71026	1.20979	0.13807	0.274753	2.85653
704	Q3S4A5	Q3S4A5_RAT	ARFGAP1	252750	211980	252000	210960	14885.7	45322.3	40770	1.70928	1.19233	0.13826	0.253783	2.85454
705	Q5PPL3	NSDHL_RAT	NSDHL	272750	336262	267000	356525	34903.4	65657.3	-63512.5	-1.70829	0.811122	0.13845	-0.302009	2.85256
706	O88321	O88321_RAT	PSMD4	982250	915799	992000	913098	40680.7	66436.5	66451.2	1.70602	1.07256	0.13888	0.10106	2.84809
707	D4A6X4	D4A6X4_RAT	ACYP1	705250	776121	716500	793742	61396.9	55982.7	-70871.2	-1.70593	0.908685	0.1389	-0.138147	2.84788
708	G3V9E3	G3V9E3_RAT	CALD1	73169.4	64293.8	72678.8	62613	2953.49	9984.46	8875.62	1.70486	1.13805	0.1391	0.186561	2.84581
709	D4A5T1	D4A5T1_RAT	SF3B5	355250	310985	360000	330000	13793.1	50072.2	44265	1.70456	1.14234	0.13916	0.19199	2.84518
710	G3V8K2	G3V8K2_RAT	GNG3	477750	539565	473500	547130	43645.4	57944.9	-61815	-1.70422	0.885435	0.13923	-0.175541	2.84446
711	P17438	PRPH2_RAT	PRPH2	27900000	24594375	27700000	24550000	3.61478e+06	1.40865e+06	3305625	1.70413	1.13441	0.13924	0.181937	2.84435
712	P63029	TCTP_RAT	TPT1	1222500	1.15319e+06	1235000	1161375	75000	31500.9	69312.5	1.70412	1.06011	0.13924	0.0842074	2.84435
713	P31421	GRM2_RAT	GRM2	120250	136235	121000	137500	13099	13431.6	-15985	-1.70403	0.882666	0.13926	-0.18006	2.84415
714	D3ZDK7	D3ZDK7_RAT	PGP	1225000	1.09204e+06	1220000	1140000	49328.8	148133	132962	1.70323	1.12176	0.13942	0.165759	2.84249
715	G3V8E2	G3V8E2_RAT	STRIP1	34750.2	38362.4	34973	37136.8	2932.85	3069.72	-3612.12	-1.7016	0.905842	0.13973	-0.142669	2.83929
716	P47727	CBR1_RAT	CBR1	16575000	15138875	16150000	15427750	1.02429e+06	1.34362e+06	1436125	1.70004	1.09486	0.14003	0.130751	2.83619
717	Q5FVH2	PLD3_RAT	PLD3	393000	470856	391000	484212	52268.5	75244.8	-77856.2	-1.69959	0.83465	0.14012	-0.260757	2.83527
718	Q496Z0	ELP2_RAT	ELP2	785750	703572	792500	703500	52047.3	81664.3	82177.5	1.69718	1.1168	0.14059	0.159371	2.83043
719	A0A0G2K1U9	A0A0G2K1U9_RAT	IRGQ	154750	175799	160000	180098	15564.4	19321.8	-21048.8	-1.69673	0.880268	0.14067	-0.183985	2.82961
720	F1MAQ4	F1MAQ4_RAT	TRAPPC10	111750	100858	111500	101045	5737.3	11514	10892.1	1.6934	1.10799	0.14132	0.147951	2.82296
721	Q9JMB3	Q9JMB3_RAT	EPB41L3	294250	339434	290500	332368	42437.2	32480.9	-45183.8	-1.69098	0.866885	0.14179	-0.206088	2.81817
722	D3Z8I7	D3Z8I7_RAT	GSTT3	353750	293319	347000	292500	47027.5	54081.5	60431.2	1.68641	1.20603	0.14269	0.270261	2.80904
723	Q925D6	Q925D6_RAT	MAP2K6	214000	187661	213500	183500	15769.2	27034.9	26338.8	1.68311	1.14035	0.14334	0.18948	2.80249
724	A1L1J8	A1L1J8_RAT	RAB5B	770250	823481	772500	813462	39381.7	49524	-53231.2	-1.68257	0.935358	0.14345	-0.096409	2.80138
725	G3V6N7	G3V6N7_RAT	SLC12A6	199250	256300	195000	240000	16070.2	65945.1	-57050	-1.68103	0.777409	0.14375	-0.363254	2.79837
726	D4A7N1	MIC25_RAT	CHCHD6	883000	769160	849500	803000	107073	82959.6	113840	1.6809	1.14801	0.14378	0.19913	2.79807
727	Q5BJU7	WASF1_RAT	WASF1	132250	110687	133000	111728	11026.5	23255.2	21562.6	1.67562	1.19481	0.14483	0.256777	2.78757
728	P04764	ENOA_RAT	ENO1	266500000	227848750	255000000	216197500	2.80535e+07	3.68523e+07	38651250	1.66905	1.16964	0.14615	0.226059	2.77448
729	P29266	3HIDH_RAT	HIBADH	5625000	4584125	5480000	4543250	710000	1.02557e+06	1040875	1.66893	1.22706	0.14617	0.295207	2.77428
730	A0A0G2KBC1	A0A0G2KBC1_RAT	POC5	44001.9	37255.5	42541.2	40744	3398.67	7343.13	6746.38	1.66752	1.18108	0.14646	0.240112	2.77142
731	M0RB63	M0RB63_RAT	LOC684509	1160000	1.20411e+06	1165000	1208225	49665.5	18284.3	-44112.5	-1.667	0.963365	0.14656	-0.0538454	2.77044
732	G3V6Q3	G3V6Q3_RAT	WDR13	138750	147848	139000	145695	7365.46	8063.48	-9097.5	-1.66605	0.938467	0.14676	-0.0916221	2.76847
733	P04762	CATA_RAT	CAT	291250	227489	279000	239478	65657.6	39364.1	63761.2	1.66579	1.28028	0.14681	0.356463	2.76798
734	A0A0G2K4Y2	A0A0G2K4Y2_RAT		1340000	1.02834e+06	1420000	1100000	209444	310416	311662	1.66457	1.30307	0.14705	0.381919	2.76562
735	F1LZX9	F1LZX9_RAT	ITGAV	240500	196492	238000	214500	19485	49243.6	44007.5	1.66196	1.22397	0.14758	0.291563	2.76043
736	Q3ZBA0	TCPR1_RAT	TECPR1	110750	96141.5	111000	101050	5377.42	16743.4	14608.5	1.6614	1.15195	0.1477	0.204075	2.75926
737	Q91Y94	COX42_RAT	COX4I2	744000	665319	771500	674500	73706.6	59749.9	78681.2	1.6585	1.11826	0.14829	0.161257	2.75351
738	P62959	HINT1_RAT	HINT1	8120000	7.47754e+06	8110000	7605075	607015	482458	642462	1.65713	1.08592	0.14857	0.118916	2.75079
739	D4AE96	D4AE96_RAT	IPO7	1937500	1709625	1945000	1770000	97766.7	257347	227875	1.65552	1.13329	0.1489	0.180516	2.74758
740	D4A817	D4A817_RAT	HIST2H2BE	6872500	7.32579e+06	6915000	7245000	362802	410536	-453288	-1.65472	0.938124	0.14906	-0.0921489	2.74603
741	D3ZH12	D3ZH12_RAT	NOSIP	215000	188661	209000	183822	21055.5	24030.6	26338.8	1.64875	1.13961	0.15029	0.188539	2.73418
742	F1LW16	F1LW16_RAT	BTAF1	61675.9	57961.6	61121.8	57919	3968.83	2142.86	3714.25	1.64698	1.06408	0.15066	0.0896082	2.73063
743	Q63737	PHLP_RAT	PDCL	512000	429534	536000	399500	74260.8	67399.7	82466.2	1.64461	1.19199	0.15115	0.253372	2.72595
744	P63012	RAB3A_RAT	RAB3A	4355000	4.65346e+06	4390000	4581925	169214	321139	-298462	-1.64446	0.935862	0.15119	-0.0956319	2.72557
745	A0A0G2JXY1	A0A0G2JXY1_RAT	HMMR	11612.7	9247.07	11580.9	9306.52	2084.71	1983.9	2365.64	1.64405	1.25583	0.15127	0.328636	2.7248
746	Q8CHJ4	Q8CHJ4_RAT	YY1	189750	174755	188000	177510	11236.1	14452.2	14995	1.63824	1.08581	0.15248	0.118766	2.71331
747	F1LRV6	F1LRV6_RAT	GMPR	170250	181312	172500	181625	8301.61	10656.3	-11062.5	-1.63788	0.938987	0.15256	-0.0908236	2.71255
748	Q9WU74	LSR_RAT	LSR	24183.1	19030.4	24224.8	20229.5	1800.34	6028.76	5152.7	1.6379	1.27076	0.15256	0.345693	2.71255
749	Q5M7T1	CIAO1_RAT	CIAO1	48662.8	37131.1	48460.5	40196.5	11536.5	8144.94	11531.6	1.63314	1.31056	0.15356	0.390189	2.70313
750	P40307	PSB2_RAT	PSMB2	2375000	2.22494e+06	2370000	2255000	83466.6	163730	150062	1.63309	1.06745	0.15357	0.0941627	2.70303
751	P35171	CX7A2_RAT	COX7A2	1675000	1776700	1685000	1768400	38729.8	118393	-101700	-1.63286	0.942759	0.15362	-0.085039	2.70256
752	P54921	SNAA_RAT	NAPA	4127500	4.35046e+06	4125000	4340925	211719	172522	-222962	-1.63277	0.94875	0.15364	-0.0759006	2.70237
753	G3V805	G3V805_RAT	TPRKB	596500	531482	613500	534965	56865.3	55764.6	65017.5	1.63268	1.12233	0.15366	0.1665	2.70219
754	P0C0A1	VPS25_RAT	VPS25	229500	198449	239000	206000	25370.6	28428.7	31051.2	1.62985	1.15647	0.15426	0.209728	2.69656
755	Q6AY63	NUDT5_RAT	NUDT5	621750	575072	611000	581500	49243.4	29374.4	46677.5	1.62812	1.08117	0.15462	0.112591	2.6932
756	B2RYN1	B2RYN1_RAT	FN3KRP	1710000	1576525	1740000	1585000	158745	42248.9	133475	1.62506	1.08466	0.15528	0.117248	2.68706
757	Q08163	CAP1_RAT	CAP1	4510000	3.99129e+06	4560000	4167575	267706	579877	518712	1.6243	1.12996	0.15544	0.176273	2.68557
758	A0A0G2JSH2	A0A0G2JSH2_RAT	BDH1	1952500	2043425	1925000	2035000	65510.8	91153.3	-90925	-1.62001	0.955504	0.15636	-0.0656667	2.67706
759	D3ZBL6	D3ZBL6_RAT	NUP160	80414.4	89421.2	76938	88690	8687.59	6943.45	-9006.88	-1.61974	0.899276	0.15642	-0.153164	2.6765
760	M0R835	M0R835_RAT	SF3B6	375750	402146	382000	395292	14568.8	29188.6	-26396.2	-1.61829	0.934362	0.15673	-0.0979472	2.67365
761	Q63622-3	DLG2_RAT		1430000	1.56479e+06	1420000	1550000	114018	121455	-134788	-1.61822	0.913862	0.15674	-0.129952	2.67355
762	P51146	RAB4B_RAT	RAB4B	131500	144572	133500	143645	9678.15	12970.6	-13072.5	-1.61554	0.909578	0.15732	-0.13673	2.66823
763	Q5U328	Q5U328_RAT	NCL	8780000	1.01935e+07	8530000	9787075	1.23836e+06	1.23713e+06	-1.41354e+06	-1.61507	0.86133	0.15742	-0.215362	2.66731
764	Q924M0	Q924M0_RAT	GABBR1	186250	213912	186000	223825	25025	23469.8	-27662.5	-1.61257	0.870683	0.15796	-0.19978	2.66237
765	Q5M7V8	TR150_RAT	THRAP3	691250	762681	684000	763362	49969.2	73189.6	-71431.2	-1.61207	0.906342	0.15807	-0.141873	2.66136
766	A0A0G2K675	A0A0G2K675_RAT	FTO	155750	182818	164000	178000	29147.6	16761.5	-27067.5	-1.61004	0.851943	0.15851	-0.231172	2.65735
767	G3V8W2	G3V8W2_RAT	CDS2	669500	783241	681500	772982	117498	78971.3	-113741	-1.60685	0.854781	0.15921	-0.226373	2.651
768	P53987	MOT1_RAT	SLC16A1	1212500	967888	1115000	996000	243088	183531	244612	1.60617	1.25273	0.15936	0.325073	2.64964
769	B0K017	B0K017_RAT	ADPRHL2	1595000	1.37421e+06	1630000	1480925	101489	255588	220788	1.60573	1.16066	0.15946	0.214951	2.64873
770	B1H249	B1H249_RAT	GNPNAT1	217000	169367	209500	183268	18885.6	56311.9	47632.6	1.60394	1.28124	0.15985	0.357539	2.64521
771	G3V8F5	G3V8F5_RAT	TOMM40	891750	766582	897000	752500	134195	80108	125168	1.60177	1.16328	0.16033	0.218198	2.64088
772	F1M3D3	F1M3D3_RAT	HNRNPM	22000000	21354750	22100000	21109500	282843	755462	645250	1.59978	1.03022	0.16077	0.0429465	2.63693
773	D3ZCS3	D3ZCS3_RAT	PCBP4	2080000	1822325	1975000	1789650	227889	229029	257675	1.59506	1.1414	0.16181	0.190803	2.62763
774	Q5FVF3	Q5FVF3_RAT	GGA1	85865.1	96679.5	90830.2	96760.5	12514.7	5225.65	-10814.4	-1.59482	0.888142	0.16186	-0.171138	2.62718
775	Q5XIP6	FEN1_RAT	FEN1	672250	700228	667000	703455	25395.2	24264.1	-27977.5	-1.59309	0.960045	0.16225	-0.0588259	2.62371
776	P35213	1433B_RAT	YWHAB	2495000	2.00076e+06	2605000	1986525	415251	463015	494238	1.58933	1.24702	0.16309	0.31849	2.61626
777	B2RZC6	B2RZC6_RAT	ILF2	7320000	7.82359e+06	7360000	7690000	287750	564961	-503588	-1.58855	0.935632	0.16326	-0.0959867	2.61476
778	Q6AZ50	ATG3_RAT	ATG3	216000	204404	216500	205000	12727.9	7156.73	11596.2	1.58831	1.05673	0.16332	0.0796096	2.61423
779	P11497	ACACA_RAT	ACACA	301500	360514	293000	350000	52418.2	52716.1	-59013.8	-1.58764	0.836307	0.16347	-0.257896	2.6129
780	Q5EAN7	TE2IP_RAT	TERF2IP	51028.1	40917	50322	44048.2	6198.87	11127.8	10111.1	1.58756	1.24711	0.16348	0.318592	2.61281
781	G3V790	G3V790_RAT	SMARCA4	67786.2	77520.4	68252.8	79523.2	9861.94	7295.71	-9734.12	-1.58701	0.874431	0.16361	-0.193583	2.61167
782	F1LQN3	F1LQN3_RAT	RTN4	1505000	1670325	1500000	1710650	77674.5	194013	-165325	-1.58218	0.901022	0.1647	-0.150365	2.60209
783	M0R5H9	M0R5H9_RAT		470000	412196	470500	421500	34185.8	64625.9	57803.8	1.58127	1.14023	0.1649	0.189329	2.60034
784	Q06647	ATPO_RAT	ATP5PO	9677500	10656500	9685000	10868000	636992	1.0623e+06	-979000	-1.58076	0.908131	0.16502	-0.139027	2.59929
785	P68101	IF2A_RAT	EIF2S1	2157500	1.78209e+06	2215000	1994175	206942	428081	375412	1.5791	1.21066	0.16539	0.275792	2.59606
786	D3ZBS6	D3ZBS6_RAT		235750	278308	233000	272115	27729.3	46242.6	-42557.5	-1.57856	0.847085	0.16551	-0.239422	2.59501
787	Q5XIU9	PGRC2_RAT	PGRMC2	366000	409249	368000	419498	17204.7	52066.2	-43248.8	-1.57741	0.894322	0.16578	-0.161134	2.59266
788	Q7TPI7	Q7TPI7_RAT	LOC100911453	677000	768138	651500	792275	66478.1	94564.7	-91137.5	-1.57686	0.881353	0.1659	-0.182209	2.59161
789	A7UJ12	A7UJ12_RAT	RS1	43125000	35980500	41500000	37811000	5.61211e+06	7.13788e+06	7144500	1.57369	1.19857	0.16662	0.261309	2.58537
790	P18484	AP2A2_RAT	AP2A2	13850000	12966250	13650000	13132500	685565	889694	883750	1.57364	1.06816	0.16663	0.0951247	2.58528
791	F1M9C9	F1M9C9_RAT	HARS2	112400	132474	114500	132000	19710.6	16248.6	-20073.8	-1.57167	0.84847	0.16709	-0.237064	2.5813
792	X1WI37	X1WI37_RAT	RPS4X	446500	469721	448000	470500	23459.2	18073.9	-23221.2	-1.56825	0.950564	0.16787	-0.0731447	2.57458
793	Q4KM49	SYYC_RAT	YARS1	2762500	2.48064e+06	2785000	2611275	71355.9	353136	281862	1.56472	1.11363	0.16869	0.155264	2.56755
794	D3ZQP6	D3ZQP6_RAT	SEMA7A	690500	619932	673500	639000	55620.7	71054.1	70567.5	1.56408	1.11383	0.16883	0.15553	2.56636
795	Q68FX0	IDH3B_RAT	IDH3B	6315000	5.32011e+06	6485000	5330225	1.20539e+06	408415	994888	1.56343	1.187	0.16898	0.247326	2.56508
796	Q6AXS4	RENR_RAT	ATP6AP2	904500	747131	887000	777262	133869	150406	157369	1.56311	1.21063	0.16906	0.275759	2.56439
797	M0R3V4	M0R3V4_RAT	MYDGF	911000	1.00946e+06	915000	1002500	109209	63505	-98462.5	-1.5588	0.90246	0.17006	-0.148064	2.55588
798	Q5RJR9	Q5RJR9_RAT	SERPINH1	272750	235726	278500	239952	26424.4	39637.8	37023.8	1.55437	1.15706	0.17109	0.210467	2.54717
799	D4A6U0	D4A6U0_RAT	GBA2	70248.9	76436.5	71378.5	77873	5123.56	6094.52	-6187.62	-1.55428	0.919049	0.17111	-0.121787	2.547
800	A0A096MIT7	A0A096MIT7_RAT	SYN3	57574.4	66846.2	55947.2	66050.5	10669.4	5340.91	-9271.88	-1.55418	0.861296	0.17114	-0.21542	2.54675
801	Q4V8H8	EHD2_RAT	EHD2	36221.9	30307.9	35635	31365	5863.38	4873.83	5913.98	1.5513	1.19513	0.17181	0.257167	2.54111
802	F1M953	F1M953_RAT	HSPA9	12750000	12221000	12750000	12250000	465475	499230	529000	1.55003	1.04329	0.17211	0.0611349	2.5386
803	G3V7I0	G3V7I0_RAT	PRDX3	6600000	6.96806e+06	6555000	6846125	153840	451365	-368062	-1.54369	0.947179	0.17361	-0.0782915	2.52608
804	D3ZGX7	D3ZGX7_RAT		305000	363108	305000	355500	70842.5	25476.9	-58107.5	-1.54368	0.839972	0.17361	-0.251587	2.52608
805	Q9ES54	NPL4_RAT	NPLOC4	216250	193276	205500	193000	26986.1	12616.9	22973.8	1.54239	1.11886	0.17392	0.162036	2.5235
806	A0A0A0MY13	A0A0A0MY13_RAT	GPR158	14122.3	11051.4	14340	10957.7	2964.66	2659.24	3070.9	1.54218	1.27787	0.17397	0.353745	2.52309
807	P04550	PTMS_RAT	PTMS	6047500	6.49889e+06	6030000	6440000	273663	517615	-451388	-1.54187	0.930544	0.17404	-0.103854	2.52251
808	D3Z9J8	D3Z9J8_RAT	SAT2	368000	323706	364000	315000	29631.1	49233.1	44293.8	1.54167	1.13683	0.17409	0.185021	2.52209
809	F1LQB8	F1LQB8_RAT	CNGB1	1810000	1.53381e+06	1715000	1560000	257294	249456	276188	1.54136	1.18007	0.17416	0.238868	2.52151
810	Q4KM64	JAGN1_RAT	JAGN1	156000	173688	160000	174375	15705.6	16734.9	-17687.5	-1.54136	0.898165	0.17416	-0.154948	2.52151
811	B5DEH2	ERLN2_RAT	ERLIN2	2162500	1910975	2175000	2006950	152179	288915	251525	1.54053	1.13162	0.17436	0.178391	2.51986
812	P05508	NU4M_RAT	MTND4	627750	699355	629000	713500	58048.1	72767.1	-71605	-1.5385	0.897613	0.17485	-0.155835	2.51581
813	Q5M9F7	Q5M9F7_RAT	ACTR10	145750	171068	146500	171000	16479.8	28489.4	-25317.5	-1.53848	0.852003	0.17485	-0.23107	2.51581
814	P62966	RABP1_RAT	CRABP1	5992500	4.98271e+06	5770000	5180000	579677	1.18156e+06	1.00979e+06	1.53452	1.20266	0.1758	0.266227	2.50799
815	D3ZWT8	D3ZWT8_RAT		8565000	8.04311e+06	8610000	8260000	358655	578136	521888	1.53418	1.06489	0.17588	0.0906993	2.50734
816	P81795	IF2G_RAT	EIF2S3	2382500	2.22761e+06	2425000	2230000	136961	148777	154888	1.53187	1.06953	0.17644	0.0969779	2.50275
817	Q5EBD0	Q5EBD0_RAT	SEC14L2	594750	536466	595000	517000	40672.5	64461.3	58283.8	1.52935	1.10864	0.17705	0.148796	2.49777
818	F1LPG3	F1LPG3_RAT	PACS1	227500	270604	232000	273500	45140.5	33805	-43103.8	-1.52862	0.840713	0.17722	-0.250315	2.49639
819	P50398	GDIA_RAT	GDI1	36525000	38356375	36800000	37862750	1.466e+06	1.89575e+06	-1831375	-1.5284	0.952254	0.17728	-0.0705821	2.4959
820	D4AAH9	D4AAH9_RAT	TBC1D23	59973.8	63298.2	60860.2	62935.2	4201.89	1127.38	-3324.5	-1.52833	0.947479	0.17729	-0.0778344	2.49582
821	Q9QY17-2	PACN2_RAT		2392500	2.29789e+06	2395000	2300775	104682	66276.1	94612.5	1.52726	1.04117	0.17755	0.0582108	2.4937
822	Q99P74	RB27B_RAT	RAB27B	478500	444409	469000	450500	32305.8	30820.7	34091.2	1.52706	1.07671	0.1776	0.106632	2.4933
823	Q56R17	Q56R17_RAT	KPNA4	266250	241441	266500	241500	32428.1	2176.88	24808.8	1.52664	1.10275	0.1777	0.141109	2.49248
824	D4ABK7	D4ABK7_RAT	HNRNPH3	3895000	3.43266e+06	3945000	3535325	240624	556596	462338	1.52491	1.13469	0.17813	0.182295	2.489
825	Q52KS1	Q52KS1_RAT	PFKM	6977500	7650900	6920000	7630000	709571	527369	-673400	-1.52338	0.911984	0.1785	-0.132919	2.486
826	B1WBX6	B1WBX6_RAT	SMAP2	251000	222824	252000	232648	14329.5	34116.5	28176.2	1.52289	1.12645	0.17862	0.171784	2.48503
827	Q32PX6	Q32PX6_RAT	RHOG	36113.1	31665.6	35863.5	32866.8	1711.28	5619.99	4447.5	1.51411	1.14045	0.18077	0.189606	2.46777
828	Q9EST6	AN32B_RAT	ANP32B	3940000	3.67091e+06	3920000	3656825	246712	256689	269088	1.51161	1.0733	0.18139	0.102057	2.46283
829	A0A0G2JZM8	A0A0G2JZM8_RAT	CLASP2	776500	821775	767500	812050	46636.9	37692.6	-45275	-1.51006	0.944906	0.18177	-0.0817575	2.45981
830	G3V6S3	G3V6S3_RAT	CALU	744000	662800	750000	653100	31580.6	102902	81200	1.50875	1.12251	0.1821	0.166729	2.4572
831	D4AAM0	D4AAM0_RAT	TNPO3	21505.4	16151.2	20996.8	17770.8	2187.85	6760.07	5354.18	1.50709	1.3315	0.18251	0.413056	2.45395
832	G3V6N2	G3V6N2_RAT	TMED4	329750	397081	316000	407162	45712	76795.4	-67331.2	-1.50679	0.830435	0.18258	-0.268062	2.4534
833	D4ADT3	D4ADT3_RAT	WAPL	144000	131979	145000	134458	7831.56	13918.3	12021.2	1.50545	1.09108	0.18292	0.125763	2.45072
834	Q4V8C3	EMAL1_RAT	EML1	202750	163702	198000	184355	15327	49567.7	39047.5	1.50521	1.23853	0.18298	0.308626	2.45024
835	D3ZG43	D3ZG43_RAT	NDUFS3	4217500	4.52159e+06	4220000	4415000	69462.2	398354	-304088	-1.50402	0.932748	0.18327	-0.100441	2.44796
836	G3V6T7	G3V6T7_RAT	PDIA4	692750	660454	705500	664408	35273.9	24510.7	32296.2	1.50377	1.0489	0.18334	0.0688773	2.44741
837	F1LSW9	F1LSW9_RAT	RGD1561481	244000	229315	244500	228130	15556.3	11829.2	14685	1.50284	1.06404	0.18357	0.0895504	2.4456
838	Q5XI78	ODO1_RAT	OGDH	5440000	5738025	5400000	5720000	328634	222578	-298025	-1.50171	0.948061	0.18385	-0.0769476	2.4434
839	D3Z863	D3Z863_RAT	CWF19L1	365750	339600	364500	328200	8341.66	33860.1	26150	1.49975	1.077	0.18434	0.107021	2.43956
840	P50408	VATF_RAT	ATP6V1F	2312500	2497775	2295000	2420550	114127	219152	-185275	-1.49966	0.925824	0.18437	-0.11119	2.43932
841	M0R7E6	M0R7E6_RAT		1287500	1.05896e+06	1325000	1176425	146828	267153	228538	1.49938	1.21581	0.18444	0.281921	2.43878
842	F1M392	F1M392_RAT	LIMCH1	77375.4	63273.8	77865.2	67172.5	9908.06	16003.1	14101.6	1.49842	1.22287	0.18468	0.290267	2.4369
843	A0JPJ7	OLA1_RAT	OLA1	828250	723864	825500	740500	55805.5	128032	104386	1.4948	1.14421	0.18559	0.194348	2.42981
844	G3V631	G3V631_RAT	RABGEF1	528750	638838	535000	635675	137073	54597.7	-110088	-1.49225	0.827675	0.18624	-0.272863	2.42477
845	D3ZDH8	D3ZDH8_RAT	38596	2145000	1.90156e+06	2155000	1853125	126623	300724	243438	1.49213	1.12802	0.18627	0.173792	2.42453
846	Q6AYK6	CYBP_RAT	CACYBP	2252500	2.10369e+06	2275000	2102375	78049.1	183597	148812	1.49187	1.07074	0.18633	0.0986067	2.42407
847	Q9R0Z7	AAGAB_RAT	AAGAB	58620	77605	58006.8	73430	8721.12	23915.2	-18985	-1.49161	0.755364	0.1864	-0.404757	2.42353
848	P29410-2	KAD2_RAT		572500	523874	558000	506248	45902.1	46362	48626.2	1.49066	1.09282	0.18664	0.128057	2.42167
849	F7ES73	F7ES73_RAT	NUB1	112140	128120	112303	130240	9821.24	19065.6	-15979.9	-1.49021	0.875274	0.18676	-0.192193	2.42074
850	Q5U204	LTOR3_RAT	LAMTOR3	195646	161800	205000	167500	29096.3	34934.6	33845.5	1.48888	1.20918	0.18709	0.27403	2.4182
851	A0A0G2JSL0	A0A0G2JSL0_RAT	LOC100360846	124952	99027.4	125000	104184	21369.4	27558.8	25924.9	1.48681	1.2618	0.18762	0.335478	2.41411
852	D4A9D8	D4A9D8_RAT	OSBP	109138	80959.5	103547	86194.8	32991.7	18728.3	28178.1	1.48553	1.34805	0.18795	0.430876	2.41158
853	P31647	S6A11_RAT	SLC6A11	6230000	5374950	6300000	5499900	679412	930154	855050	1.48464	1.15908	0.18818	0.212981	2.40981
854	Q5PQK2	Q5PQK2_RAT	FUS	6435000	6.09166e+06	6430000	6098325	157162	435467	343338	1.48323	1.05636	0.18854	0.0791041	2.40706
855	Q3T1J1	IF5A1_RAT	EIF5A	3585000	3342725	3455000	3340000	305123	117242	242275	1.48238	1.07248	0.18875	0.100948	2.40545
856	Q2KMM2	TPPC1_RAT	TRAPPC1	282250	254405	278500	255810	9251.13	36445.6	27845	1.48106	1.10945	0.18909	0.149847	2.40286
857	M0R9Q1	M0R9Q1_RAT	RBM14	1870000	1752400	1835000	1764800	119164	105219	117600	1.47954	1.06711	0.18949	0.0937062	2.39981
858	P02680	FIBG_RAT	FGG	158250	131059	154000	139500	26663	25302.5	27191.2	1.47948	1.20747	0.1895	0.271992	2.39973
859	A0A0G2JWP1	A0A0G2JWP1_RAT	CSTF2	352500	315354	344000	336500	20872.6	45717.4	37146.2	1.47826	1.11779	0.18982	0.160652	2.3973
860	A0A0G2JVH4	A0A0G2JVH4_RAT	IMMT	9532500	9.99321e+06	9405000	9916425	413713	466471	-460712	-1.47782	0.953897	0.18993	-0.0680939	2.39646
861	G3V8T4	G3V8T4_RAT	DDB1	7687500	7270700	7535000	7381400	400115	397736	416800	1.47757	1.05733	0.18999	0.0804202	2.396
862	P18395	CSDE1_RAT	CSDE1	171750	204269	169000	197500	40705.2	16916.1	-32518.8	-1.47543	0.840804	0.19055	-0.250158	2.39176
863	Q6P7B6	Q6P7B6_RAT	EFNB1	120439	136125	118000	138858	14833.9	15244.1	-15685.9	-1.47491	0.884768	0.19068	-0.176628	2.39077
864	Q5D006	Q5D006_RAT	USP11	458000	531068	489000	528635	71100.9	69246.4	-73067.5	-1.47241	0.862414	0.19133	-0.213548	2.38586
865	A6Y7S3	A6Y7S3_RAT	KCTD8	423000	479036	431500	502072	50813.4	56671.4	-56036.2	-1.47239	0.883023	0.19134	-0.179477	2.38579
866	A0A0G2K5U6	A0A0G2K5U6_RAT	CADM2	5650000	5198700	5560000	5122400	374077	486428	451300	1.47091	1.08681	0.19172	0.1201	2.38293
867	D3ZRE3	D3ZRE3_RAT	CSNK1A1	107261	119962	103944	119500	15783.9	7019.42	-12701.5	-1.47056	0.894121	0.19181	-0.161458	2.38225
868	A0A0G2K678	A0A0G2K678_RAT	YLPM1	52599.8	45080.8	52389.2	46939.8	682.162	10205.5	7519	1.47024	1.16679	0.1919	0.222544	2.38157
869	D4AB29	D4AB29_RAT	ABCA4	12000000	11080250	11850000	11000000	1.23018e+06	232006	919750	1.46941	1.08301	0.19211	0.115044	2.38
870	D4A510	D4A510_RAT	SMARCC2	3227500	3115500	3190000	3106000	145230	46342.9	112000	1.46939	1.03595	0.19212	0.0509534	2.37992
871	A0A0G2KAW7	A0A0G2KAW7_RAT	EIF4H	2015000	1910525	2020000	1891050	55075.7	131313	104475	1.46739	1.05468	0.19264	0.0768107	2.37602
872	Q6DGF2	Q6DGF2_RAT	CLINT1	159750	123480	165500	139000	23457.4	43514.7	36269.9	1.46739	1.29373	0.19264	0.371537	2.37602
873	Q7TPJ5	Q7TPJ5_RAT	IMPAD1	191750	226651	188500	208000	21328.8	42572.3	-34901.2	-1.46593	0.846013	0.19302	-0.241248	2.37318
874	D4A120	D4A120_RAT	MPPED1	52423.4	42487.5	51592.5	45069.8	6447.26	11930.1	9935.85	1.46538	1.23385	0.19317	0.303171	2.37206
875	P35280	RAB8A_RAT	RAB8A	589250	663079	578000	657158	57644.7	82723.8	-73828.8	-1.46446	0.888658	0.19341	-0.1703	2.37027
876	A0A0G2K121	A0A0G2K121_RAT	MLEC	301250	323950	305000	315900	13022.4	28147.4	-22700	-1.46386	0.929927	0.19357	-0.10481	2.36907
877	A0A0G2K110	A0A0G2K110_RAT	EIF6	203250	181529	205000	189500	13865.4	26240.7	21721.2	1.46376	1.11966	0.19359	0.163057	2.36892
878	Q7TP34	Q7TP34_RAT		93628.1	100533	93756.8	101059	6620.51	6722.34	-6904.5	-1.46358	0.931321	0.19364	-0.10265	2.36855
879	G3V6L4	G3V6L4_RAT	KIF5C	742250	831935	739500	860500	94440	78146	-89685	-1.4633	0.892197	0.19372	-0.164566	2.36796
880	A0A0G2K3P9	A0A0G2K3P9_RAT	SYNGR1	2965000	3255275	2990000	3120000	99833.2	384210	-290275	-1.46246	0.910829	0.19394	-0.134747	2.36632
881	P50475	SYAC_RAT	AARS1	6100000	5368800	6085000	5620000	480763	877290	731200	1.46184	1.13619	0.1941	0.18421	2.36513
882	P63329	PP2BA_RAT	PPP3CA	1061750	1157425	1080000	1144850	53281.5	119613	-95675	-1.46132	0.917338	0.19424	-0.124475	2.36409
883	D4A208	SRGP2_RAT	SRGAP2	31851.8	37744.5	31349	37336	7220.34	3607.1	-5892.73	-1.46018	0.843879	0.19454	-0.244893	2.36186
884	B0BMX3	B0BMX3_RAT	S100A16	293750	232625	287000	226000	71728.1	43238.4	61125	1.45966	1.26276	0.19467	0.336583	2.3609
885	Q6P3V8	Q6P3V8_RAT	EIF4A1	2935000	2559725	2925000	2639450	338477	387453	375275	1.45886	1.14661	0.19489	0.197372	2.35927
886	Q9JHW5	VAMP7_RAT	VAMP7	35862.9	27480	32905	30234.2	8381.38	7869.62	8382.88	1.45829	1.30505	0.19504	0.384109	2.35816
887	Q6P9U0	Q6P9U0_RAT	SERPINB6A	324750	285885	325000	282000	35311.7	39943	38865	1.45797	1.13595	0.19512	0.183895	2.35757
888	Q5U2X8	Q5U2X8_RAT	ACOT9	477750	544811	473500	554500	89403.1	22130.6	-67061.2	-1.45625	0.876909	0.19558	-0.189501	2.35417
889	M0R410	M0R410_RAT	RP1L1	309250	258825	320500	286000	32887.4	61058.9	50425	1.45416	1.19482	0.19613	0.256797	2.35012
890	O88397	SO1A5_RAT	SLCO1A5	108086	84083.8	105500	86840.5	21890.8	24761.8	24002	1.45243	1.28545	0.19659	0.362277	2.34674
891	Q9EPH8	PABP1_RAT	PABPC1	2862500	2.44354e+06	2870000	2712075	51881.3	576621	418962	1.44732	1.17146	0.19796	0.228304	2.33672
892	Q4KLK9	SSU72_RAT	SSU72	140750	129513	138500	130500	7588.37	13555.3	11237.4	1.44674	1.08677	0.19812	0.120042	2.33555
893	P27139	CAH2_RAT	CA2	53850000	49165375	54050000	50730750	4.04186e+06	5.06093e+06	4684625	1.44657	1.09528	0.19816	0.131304	2.33526
894	B1WC25	B1WC25_RAT	TRA2A	801250	859804	790500	833000	52582.5	61600.9	-58553.8	-1.44593	0.931899	0.19833	-0.101755	2.33403
895	G3V7I5	G3V7I5_RAT	ALDH1B1	36288.6	42337.9	35012.5	42804.2	8263.56	1385.98	-6049.25	-1.44391	0.85712	0.19888	-0.222431	2.33003
896	G3V7U4	G3V7U4_RAT	LMNB1	28575000	26590250	28750000	26680500	2.49983e+06	1.14716e+06	1984750	1.4432	1.07464	0.19907	0.103856	2.32865
897	F1LR36	F1LR36_RAT	SUPT6H	441000	581129	417500	591000	59872.1	184895	-140129	-1.44205	0.758868	0.19938	-0.398079	2.32641
898	Q5U1Z2	TPPC3_RAT	TRAPPC3	603000	625251	600500	618000	21213.2	22454.2	-22251.2	-1.44068	0.964412	0.19975	-0.052278	2.32373
899	P19468	GSH1_RAT	GCLC	539000	490779	546000	505000	51555.8	42708.1	48221.2	1.44057	1.09825	0.19978	0.135212	2.32352
900	P13084	NPM_RAT	NPM1	2305000	2.48209e+06	2355000	2479175	175973	171963	-177088	-1.43947	0.928654	0.20008	-0.106787	2.32135
901	P69735	RB3GP_RAT	RAB3GAP1	66135.6	81631.6	64904.5	73531.5	12413.7	17606.7	-15496	-1.43862	0.810172	0.20031	-0.303701	2.31969
902	O70276	RPE65_RAT	RPE65	114186	86997.5	113168	80952.2	32015.9	20107.6	27188.8	1.43831	1.31252	0.20039	0.392343	2.31912
903	P60881-2	SNP25_RAT		471250	380014	474500	413028	79390.9	99084.6	91236.2	1.43716	1.24009	0.2007	0.310441	2.31689
904	Q80X08	FAM21_RAT	WASHC2	19103.1	15415.7	20301	15403.5	4721.28	2015.73	3687.33	1.43655	1.23919	0.20087	0.3094	2.31567
905	D4A962	D4A962_RAT	HNRNPUL1	1130000	1.06296e+06	1115000	1065000	89814.6	25686	67037.5	1.43526	1.06307	0.20122	0.0882321	2.31315
906	A0A0G2K350	A0A0G2K350_RAT	NAPG	2782500	2.66101e+06	2815000	2672025	137447	99015.7	121488	1.43434	1.04565	0.20147	0.0644064	2.31136
907	D3ZGR7	D3ZGR7_RAT	TRIR	110000	97865	110000	102050	7302.97	15268.1	12135	1.43399	1.124	0.20157	0.168639	2.31065
908	Q9JJ31	CUL5_RAT	CUL5	1890000	1.59229e+06	1730000	1595000	396821	122780	297712	1.43344	1.18697	0.20172	0.247285	2.30957
909	B5DEN5	B5DEN5_RAT	EEF1B2	1390000	1572675	1390000	1590350	49665.5	250009	-182675	-1.43334	0.883844	0.20175	-0.178136	2.30936
910	Q63ZV7	SWI5_RAT	SWI5	169750	151996	173000	148492	19972.9	14764.1	17753.8	1.4296	1.1168	0.20277	0.159376	2.30208
911	Q4KLH7	Q4KLH7_RAT	RAD21	645750	584782	637500	579000	68708.9	50838.2	60967.5	1.42661	1.10426	0.20359	0.143076	2.29626
912	Q7TQ85	Q7TQ85_RAT	PDHX	335250	309210	330500	315920	26043.2	25619.1	26040	1.4256	1.08421	0.20387	0.11665	2.29428
913	B5DFI9	B5DFI9_RAT	PDK3	219000	236875	217500	238750	13140.3	21363.4	-17875	-1.42538	0.924538	0.20393	-0.113195	2.29385
914	Q6P2A5	Q6P2A5_RAT	AK3	322500	288221	314500	289500	22487	42532.7	34278.8	1.42498	1.11893	0.20404	0.162122	2.29308
915	F1M403	F1M403_RAT	UBE2O	251250	266709	249500	268418	19855.7	8851.33	-15458.8	-1.4222	0.942039	0.20481	-0.0861416	2.28764
916	B2RYU7	B2RYU7_RAT	CBX5	230000	188012	224500	190525	38548.7	44778.7	41987.5	1.42124	1.22332	0.20508	0.290805	2.28574
917	Z4YND9	Z4YND9_RAT	ASL	276250	248160	278500	259000	15861.4	36215.6	28090	1.42096	1.11319	0.20515	0.154704	2.28525
918	P29066	ARRB1_RAT	ARRB1	158250	133713	159500	145000	22500	26268.1	24537.2	1.41887	1.18351	0.20573	0.243068	2.28118
919	D4A6K9	D4A6K9_RAT		146250	154976	148000	154952	6184.66	10642.9	-8726.25	-1.41781	0.943693	0.20603	-0.0836105	2.27907
920	F1LQZ0	F1LQZ0_RAT	TMEM65	73808.8	99508.4	71177	112000	13721	33623.8	-25699.6	-1.41535	0.741734	0.20671	-0.431026	2.27432
921	P62828	RAN_RAT	RAN	18850000	17539750	18950000	16879500	810350	1.66543e+06	1310250	1.41487	1.0747	0.20685	0.103936	2.27334
922	A9UMV7	A9UMV7_RAT	UQCR11	461000	487231	453500	477000	21244.6	30475.1	-26231.2	-1.41221	0.946163	0.20759	-0.0798399	2.26819
923	A3KNA0	A3KNA0_RAT	AQR	114675	104298	115000	104598	12405.2	7890.65	10377	1.41164	1.09949	0.20775	0.136839	2.26708
924	P12711	ADHX_RAT	ADH5	4087500	3.69481e+06	4170000	3719625	178769	527365	392688	1.41041	1.10628	0.2081	0.145718	2.26465
925	P0C5H9	MANF_RAT	MANF	411750	340324	388500	307148	61684	80350.5	71426.2	1.41023	1.20988	0.20815	0.274861	2.2643
926	A0A0G2JSV0	A0A0G2JSV0_RAT	NDRG2	9935000	10587875	9810000	10500000	787083	487806	-652875	-1.41011	0.938337	0.20818	-0.0918212	2.2641
927	D3ZH40	D3ZH40_RAT	OTUD7B	153500	139401	153500	142500	17597.3	9518.09	14098.8	1.40942	1.10114	0.20838	0.138995	2.26271
928	G3V7M0	G3V7M0_RAT	CNOT1	470500	451666	461500	455500	24006.9	11804.8	18833.8	1.40801	1.0417	0.20877	0.0589376	2.26001
929	P70470	LYPA1_RAT	LYPLA1	195750	152626	202500	155228	18136.1	58516.1	43124	1.40785	1.28255	0.20882	0.359012	2.25967
930	A0A0G2K528	A0A0G2K528_RAT	STX16	30529.8	36053.2	28708.8	34693.8	4775.83	6225.89	-5523.5	-1.40786	0.846796	0.20882	-0.239914	2.25967
931	Q99P38	Q99P38_RAT	SYT7	87599.8	97310.1	90867	96922.5	10852.6	8554.64	-9710.38	-1.40538	0.900212	0.20952	-0.151663	2.25484
932	F1LRA4	F1LRA4_RAT	GRIP1	66970.8	75832.6	68430.2	73815.5	4972.75	11592	-8861.88	-1.40513	0.883139	0.20959	-0.179288	2.25436
933	G3V6Y6	G3V6Y6_RAT	PYGB	10550000	12370375	10390000	12220750	1.36025e+06	2.20732e+06	-1820375	-1.40418	0.852844	0.20985	-0.229646	2.25257
934	G3V644	G3V644_RAT	NDUFV3	1425000	1.16666e+06	1315000	1218825	259551	261065	258338	1.4035	1.22143	0.21005	0.288575	2.2512
935	E9PSK7	E9PSK7_RAT	MAPK8IP3	83958.9	67951.5	82238.8	68737	22537.6	3741.77	16007.4	1.40132	1.23557	0.21067	0.305177	2.24694
936	Q6TXE9	Q6TXE9_RAT	EPRS	3295000	3175750	3290000	3135000	111206	129044	119250	1.40006	1.03755	0.21102	0.0531811	2.24455
937	D4A5X7	D4A5X7_RAT	GDAP1	178650	234509	202500	253000	67013.1	43314.7	-55858.8	-1.40009	0.761805	0.21102	-0.392506	2.24455
938	M0R9D0	M0R9D0_RAT		23500000	21989375	23450000	22450000	867948	1.9782e+06	1510625	1.39857	1.0687	0.21145	0.0958542	2.24161
939	F1LSX3	F1LSX3_RAT	BST1	109539	89907.1	110000	90950.8	23509.6	15377.6	19632	1.39769	1.21836	0.2117	0.284939	2.23991
940	D3ZB36	D3ZB36_RAT	ACBD7	207250	166592	197000	171000	30081.8	49870.4	40657.8	1.3962	1.24406	0.21213	0.315051	2.23698
941	P23978	SC6A1_RAT	SLC6A1	4597500	4.92539e+06	4735000	4920775	346735	317751	-327888	-1.39435	0.933429	0.21266	-0.0993877	2.23338
942	P13086	SUCA_RAT	SUCLG1	560000	458772	544500	491045	100070	105222	101228	1.39423	1.22065	0.21269	0.287648	2.23318
943	F8WFK6	F8WFK6_RAT	GPX4	2130000	2005700	2145000	1970000	112842	138089	124300	1.39404	1.06197	0.21274	0.0867476	2.23284
944	Q9QZA2	PDC6I_RAT	PDCD6IP	3045000	2.83149e+06	3000000	2827975	227816	204922	213512	1.3936	1.07541	0.21287	0.104882	2.23196
945	O35142	COPB2_RAT	COPB2	2477500	2.30766e+06	2490000	2375000	63442.9	235753	169838	1.39131	1.0736	0.21353	0.102453	2.22749
946	P19234	NDUV2_RAT	NDUFV2	3680000	3.92076e+06	3635000	3950000	121929	324557	-240762	-1.38886	0.938593	0.21423	-0.0914285	2.22277
947	D4A6K4	D4A6K4_RAT	GOLGA1	76197.5	83139.1	79467.8	82759.2	9624.61	2785.37	-6941.62	-1.38562	0.916506	0.21517	-0.125784	2.21645
948	F1LRL9	F1LRL9_RAT	MAP1B	24175000	23128000	24350000	23156000	607591	1.38456e+06	1047000	1.38491	1.04527	0.21538	0.0638754	2.21504
949	Q5RKG9	Q5RKG9_RAT	EIF4B	654000	512496	679500	558992	105549	175060	141504	1.38445	1.27611	0.21551	0.351749	2.21417
950	Q5HZV9	PP1R7_RAT	PPP1R7	4830000	5260675	4820000	5211350	336452	523558	-430675	-1.38404	0.918133	0.21563	-0.123225	2.21337
951	A0A0A0MXX5	A0A0A0MXX5_RAT	BDH2	143750	119312	142500	115500	32190.8	14610.4	24438.4	1.3826	1.20483	0.21605	0.268827	2.21056
952	G3V8Z9	G3V8Z9_RAT	COPS7A	601750	651496	590000	641992	63756.7	33404.1	-49746.2	-1.38227	0.923643	0.21614	-0.114593	2.20996
953	Q68FZ8	Q68FZ8_RAT	PCCB	72526.5	64324.1	71313.8	67299	7160.04	9471.88	8202.38	1.38161	1.12752	0.21633	0.173148	2.20869
954	Q5U2Y6	TFP11_RAT	TFIP11	174000	220361	168000	199000	29776.9	60221.1	-46361.2	-1.3802	0.789613	0.21675	-0.340783	2.2059
955	G3V6R4	G3V6R4_RAT	LRRC1	36596.6	48925.2	38916.2	55835.5	7841.2	16052.8	-12328.6	-1.38016	0.748011	0.21676	-0.418869	2.20583
956	D3ZB48	D3ZB48_RAT	HOOK1	656750	609486	651000	607500	61277.4	30753.4	47263.8	1.37872	1.07755	0.21718	0.107751	2.20304
957	D4AB94	D4AB94_RAT		75803	60873	75812	65915	9967.13	19232.3	14930	1.37848	1.24526	0.21725	0.316452	2.20257
958	O35274	NEB2_RAT	PPP1R9B	442250	396528	432500	393055	54377.5	38046.7	45722.5	1.37789	1.11531	0.21742	0.157441	2.20144
959	Q5D059	Q5D059_RAT	HNRNPK	46525000	43048500	46900000	43400000	4.31692e+06	2.61569e+06	3476500	1.3775	1.08076	0.21753	0.112043	2.20071
960	D3ZM62	D3ZM62_RAT	TRIM2	458250	382919	437000	389838	106212	27606	75331.2	1.3729	1.19673	0.21889	0.259097	2.19172
961	P21707	SYT1_RAT	SYT1	25950000	27615750	26800000	27650000	2.27083e+06	857200	-1665750	-1.37255	0.939681	0.21899	-0.0897568	2.19106
962	R9PXY6	R9PXY6_RAT	PFKFB2	260250	221308	264000	227000	51253.5	24357.6	38942.5	1.3725	1.17597	0.219	0.233846	2.191
963	Q5U2N2	Q5U2N2_RAT	USP14	2190000	1850400	2200000	2090800	35590.3	493740	339600	1.37206	1.18353	0.21913	0.243094	2.19014
964	Q9WVB1	RAB6A_RAT	RAB6A	622500	649288	621500	650075	21977.3	32309.9	-26787.5	-1.37105	0.958743	0.21943	-0.0607836	2.18817
965	P41562	IDHC_RAT	IDH1	6522500	5943475	6490000	5885000	511949	672179	579025	1.37058	1.09742	0.21957	0.134118	2.18725
966	F7FLB2	F7FLB2_RAT	PGM2	177500	159462	173000	160000	22188.6	14217	18037.5	1.36894	1.11311	0.22005	0.154602	2.1841
967	G3V7V9	G3V7V9_RAT	LCMT1	331000	369142	327000	351000	22891	50828.5	-38142.5	-1.36846	0.896673	0.22019	-0.157347	2.18318
968	D3ZCZ3	D3ZCZ3_RAT	CYS1	8807.91	6762.81	8006.68	7412.2	2310.94	1905.84	2045.1	1.36548	1.3024	0.22108	0.381177	2.17736
969	Q920Q0	PALM_RAT	PALM	1867500	2.13956e+06	1805000	2269125	265754	296941	-272062	-1.36545	0.872842	0.22109	-0.196208	2.17729
970	Q9WUC8	PLRG1_RAT	PLRG1	323000	269278	334500	263055	48627.8	62246.5	53722.5	1.36025	1.19951	0.22264	0.26244	2.16722
971	Q5RKH1	PRP4B_RAT	PRPF4B	138750	122632	139500	117881	18803.8	14464.3	16117.8	1.35881	1.13143	0.22307	0.178149	2.16443
972	D4A0T8	D4A0T8_RAT	DHRS7	352250	309920	346500	313000	44612.2	43534.5	42330	1.35817	1.13658	0.22326	0.184704	2.1632
973	A0A0G2JSM7	A0A0G2JSM7_RAT	ADD1	6560000	6750375	6515000	6770750	156418	232896	-190375	-1.35716	0.971798	0.22356	-0.0412718	2.16127
974	P07340	AT1B1_RAT	ATP1B1	8215000	9.25644e+06	8755000	9217875	1.32349e+06	777747	-1.04144e+06	-1.35684	0.88749	0.22366	-0.172196	2.16062
975	A0JPP1	NC2A_RAT	DRAP1	649750	695830	660000	703160	26119.9	62740.4	-46080	-1.35609	0.933777	0.22388	-0.0988502	2.1592
976	B2RYG6	OTUB1_RAT	OTUB1	4162500	3837975	4240000	3940950	190504	439636	324525	1.35463	1.08456	0.22432	0.117105	2.15637
977	Q3T1L0	A16A1_RAT	ALDH16A1	26674	20994.8	26723.8	19506.5	2530.36	7995.74	5679.24	1.35436	1.27051	0.2244	0.345405	2.15586
978	G3V8D5	G3V8D5_RAT	PGLS	1255000	1.18211e+06	1280000	1200000	95742.7	49533	72887.5	1.35231	1.06166	0.22502	0.08632	2.15187
979	A0A0G2K654	A0A0G2K654_RAT	HIST1H1C	809500	714178	772000	703000	125914	63846	95322.5	1.35041	1.13347	0.22559	0.180748	2.14822
980	G3V8T5	G3V8T5_RAT	RUVBL2	2620000	2474225	2575000	2518450	144453	160539	145775	1.35001	1.05892	0.22571	0.0825901	2.14746
981	Q6P7Q4	LGUL_RAT	GLO1	32700000	31511375	33150000	31350000	1.44453e+06	1.00839e+06	1188625	1.34942	1.03772	0.22589	0.0534179	2.14631
982	Q6IRF8	Q6IRF8_RAT	ATP6AP1	1902500	2.05346e+06	1900000	2021925	93941.5	203335	-150962	-1.34796	0.926484	0.22634	-0.110162	2.14344
983	F1LLX6	F1LLX6_RAT	CADPS	28037.4	33995.6	28865.2	33194.5	6271.95	6234.62	-5958.25	-1.34748	0.824735	0.22648	-0.277998	2.14254
984	B0BN93	PSD13_RAT	PSMD13	1332500	1.24524e+06	1340000	1245000	95350.2	87677.8	87262.5	1.34733	1.07008	0.22653	0.0977146	2.14223
985	F1LRT5	F1LRT5_RAT		153000	136300	153500	138500	10801.2	22318	16700	1.34708	1.12252	0.2266	0.166746	2.14178
986	Q80W98	SGTB_RAT	SGTB	304000	333569	290000	334500	32994.9	29023.4	-29568.8	-1.34576	0.911356	0.227	-0.133913	2.13924
987	P51607	RENBP_RAT	RENBP	72070	63458.1	72239.8	65550	8457.9	9613.52	8611.88	1.34513	1.13571	0.22719	0.183594	2.13803
988	G3V6I1	G3V6I1_RAT	LLGL1	160250	140091	166000	140000	23796	18250.5	20158.8	1.34442	1.1439	0.22741	0.193958	2.13663
989	A0A0G2KB91	A0A0G2KB91_RAT	ZFP385A	398250	350248	423500	355495	69485.6	16897.5	48002.5	1.34253	1.13705	0.22799	0.1853	2.13296
990	A0A0G2JTW1	A0A0G2JTW1_RAT	RAP2A	35498.1	38935	36300.5	38582	4454.59	2528.87	-3436.88	-1.34191	0.911728	0.22818	-0.133325	2.13176
991	Q9EQS0	TALDO_RAT	TALDO1	27450000	23915875	28350000	24681750	4.14287e+06	3.26392e+06	3534125	1.34017	1.14777	0.22871	0.198838	2.12841
992	Q62634	VGLU1_RAT	SLC17A7	3082500	2.62106e+06	3025000	2662125	516422	455576	461438	1.34012	1.17605	0.22872	0.233949	2.12835
993	D4AAB5	D4AAB5_RAT	PM20D2	158750	130024	164000	143500	27524.2	32932.8	28726.2	1.33858	1.22093	0.22919	0.287981	2.12538
994	D4A450	D4A450_RAT		545250	414810	563000	467620	103812	165174	130440	1.33724	1.31446	0.22961	0.394467	2.12274
995	G3V9N0	G3V9N0_RAT	PABPC4	63053.1	52868.9	66121.8	52030.5	10610.3	10929.8	10184.2	1.33714	1.19263	0.22964	0.254149	2.12255
996	R9PXU0	R9PXU0_RAT		6025000	6.33086e+06	6030000	6191725	188591	416833	-305862	-1.33707	0.951687	0.22966	-0.0714408	2.12243
997	D4A1G8	D4A1G8_RAT	CEP170B	43054.6	53189.9	42424.8	48841.5	5598.63	14114.2	-10135.2	-1.33498	0.809452	0.2303	-0.304983	2.11841
998	O88767	PARK7_RAT	PARK7	23025000	20500000	22950000	19600000	1.88392e+06	3.28126e+06	2525000	1.3347	1.12317	0.23039	0.167577	2.11785
999	P10362	SCG2_RAT	SCG2	512250	459345	527000	462690	61190.3	50622.2	52905	1.33236	1.11517	0.23111	0.15727	2.11335
1000	D3ZQ57	D3ZQ57_RAT	PLXNB2	390250	362424	400500	362848	30434.4	28635.6	27826.2	1.33178	1.07678	0.23129	0.106721	2.11223
1001	A0A0G2JUR5	A0A0G2JUR5_RAT	MPRIP	12288.5	9887.02	12449.9	9192.62	785.313	3521.27	2401.44	1.33126	1.24289	0.23145	0.313696	2.11123
1002	A0A0G2JXF2	A0A0G2JXF2_RAT	CNGB1	160750	126314	151000	125682	28825.6	42958.9	34436	1.33128	1.27262	0.23145	0.347804	2.11123
1003	D3ZWB5	D3ZWB5_RAT	TULP1	956500	1107400	921000	1128300	186813	128506	-150900	-1.33102	0.863735	0.23153	-0.21134	2.11073
1004	G3V7G3	G3V7G3_RAT	ADNP	68923.5	52939.9	67061.2	59687	15204.9	18610.5	15983.6	1.33019	1.30192	0.23178	0.380641	2.10917
1005	F1LRW9	F1LRW9_RAT		261250	305865	253500	310230	51363.9	43185.6	-44615	-1.32968	0.854135	0.23194	-0.227464	2.10818
1006	F1LMN8	F1LMN8_RAT	KHDRBS3	224000	193170	221000	192340	11888.4	44827.8	30830	1.32953	1.1596	0.23199	0.213628	2.10787
1007	B2RYA6	B2RYA6_RAT	PRCC	129624	108016	129000	121000	15075.4	28800.5	21607.9	1.32941	1.20004	0.23202	0.263086	2.10768
1008	P46413	GSHB_RAT	GSS	673250	602742	672500	624485	78948.8	70884.4	70507.5	1.32906	1.11698	0.23213	0.159601	2.107
1009	P85515	ACTZ_RAT	ACTR1A	1141750	1352525	1091500	1305050	288717	131980	-210775	-1.32791	0.844162	0.23249	-0.244408	2.10476
1010	Q5M9H4	Q5M9H4_RAT	ATP1B2	15900000	13814875	15550000	14479750	1.74547e+06	2.61217e+06	2085125	1.3274	1.15093	0.23265	0.202804	2.10377
1011	A0A0G2JSQ1	A0A0G2JSQ1_RAT	SNCB	18225000	19406500	18050000	19313000	1.10567e+06	1.39529e+06	-1181500	-1.32733	0.939118	0.23267	-0.0906211	2.10364
1012	Q6AXT8	SF3A2_RAT	SF3A2	448500	388761	451500	411000	45843.9	77478.6	59738.8	1.32715	1.15366	0.23272	0.206224	2.10333
1013	F1LSG0	F1LSG0_RAT	WASL	22003.5	25703	22938.5	23747.8	3453.03	4383.07	-3699.5	-1.32602	0.856067	0.23308	-0.224204	2.1011
1014	O55215	O55215_RAT		167250	127949	163500	147000	27548.4	52509.2	39301	1.32556	1.30716	0.23322	0.386437	2.10024
1015	F1LQI5	F1LQI5_RAT	UBR4	189000	167454	185000	156408	12027.7	30208.4	21546.2	1.32532	1.12867	0.2333	0.174624	2.09974
1016	A0A0G2JSP3	A0A0G2JSP3_RAT	CUL3	863250	924355	869000	923210	59146	70766.7	-61105	-1.32507	0.933894	0.23337	-0.0986686	2.09931
1017	D3ZFQ8	D3ZFQ8_RAT	CYC1	3540000	3797275	3505000	3855000	164317	352063	-257275	-1.32438	0.932247	0.23359	-0.101215	2.09795
1018	Q6AXR6	Q6AXR6_RAT	GSTO1	1247500	1080625	1265000	1148250	47169.9	247653	166875	1.32385	1.15442	0.23375	0.207174	2.09696
1019	Q6P0K8	PLAK_RAT	JUP	99035.8	75179.4	97028.2	71290	25389.4	25590.1	23856.4	1.32358	1.31733	0.23384	0.397612	2.09641
1020	Q6PDU1	SRSF2_RAT	SRSF2	2867500	2.51244e+06	2720000	2544875	473313	254563	355062	1.32134	1.14132	0.23454	0.190706	2.09209
1021	Q498C8	RER1_RAT	RER1	268000	286566	267500	292000	18457.2	21215.8	-18566.2	-1.32047	0.935211	0.23481	-0.0966357	2.09043
1022	B0BNK1	B0BNK1_RAT	RAB5C	775500	811184	765500	809000	39669.5	36724.8	-35683.8	-1.32018	0.95601	0.2349	-0.064902	2.08988
1023	B2RYP4	B2RYP4_RAT	SNX2	814250	740559	816000	744618	29646.5	107805	73691.2	1.31818	1.09951	0.23553	0.136858	2.08602
1024	P22062	PIMT_RAT	PCMT1	2080000	1976025	2080000	1995000	77459.7	137622	103975	1.31678	1.05262	0.23597	0.0739823	2.08332
1025	A0A0G2JZG7	A0A0G2JZG7_RAT	SARS	3842500	3.99839e+06	3825000	3995000	222916	81224.4	-155888	-1.3141	0.961012	0.23681	-0.057373	2.0782
1026	G3V9R0	G3V9R0_RAT	LUC7L	232500	248442	229500	249500	8504.9	22740.5	-15942.5	-1.31328	0.93583	0.23707	-0.0956813	2.07661
1027	P63322	RALA_RAT	RALA	1907500	2.14606e+06	1965000	2132125	266255	248573	-238562	-1.30987	0.888837	0.23815	-0.170009	2.07006
1028	Q9JM15	S38A1_RAT	SLC38A1	127625	167263	139500	166500	48320.8	36751.7	-39638.2	-1.30584	0.763019	0.23943	-0.39021	2.06232
1029	D4A5L9	D4A5L9_RAT		4857500	4.00619e+06	4845000	4347375	867770	973459	851312	1.3056	1.2125	0.23951	0.277984	2.06184
1030	Q63377	AT1B3_RAT	ATP1B3	6732500	7.39194e+06	6915000	7628875	685195	742884	-659438	-1.30501	0.91079	0.2397	-0.13481	2.0607
1031	A0A0G2K2Y8	A0A0G2K2Y8_RAT	MPDZ	52385.5	43996.1	51835	47367	4210.7	12150.2	8389.36	1.30481	1.19068	0.23976	0.251791	2.06034
1032	P97526	NF1_RAT	NF1	126500	159098	124000	137695	9574.27	49045.1	-32597.5	-1.30466	0.79511	0.23981	-0.330774	2.06004
1033	D4A1G1	D4A1G1_RAT	ACYP2	698000	655405	710500	646500	53647	37630.9	42595	1.30003	1.06499	0.2413	0.0908404	2.0511
1034	D3ZDX5	D3ZDX5_RAT	PLXNB1	259500	210482	264000	206200	64774	38889	49017.9	1.2976	1.23288	0.24208	0.302037	2.04644
1035	G3V7J0	G3V7J0_RAT	ALDH6A1	1063500	1.11654e+06	1065000	1110000	66900.4	47089.9	-53036.2	-1.29655	0.952499	0.24242	-0.0702101	2.04442
1036	O08700	VPS45_RAT	VPS45	184000	197386	185000	205000	10033.3	18159.2	-13386.2	-1.29045	0.932182	0.24439	-0.101316	2.03274
1037	M0R4L7	M0R4L7_RAT	HIST1H2BL	1120000	954761	1120000	984022	54772.3	250178	165239	1.2904	1.17307	0.2444	0.230287	2.03268
1038	P21708	MK03_RAT	MAPK3	982750	836362	1012000	864725	103497	202122	146388	1.28931	1.17503	0.24476	0.232696	2.03056
1039	Q5M969	NANP_RAT	NANP	27433.4	22709	28767.5	23974.2	6016.44	4185.25	4724.37	1.28923	1.20804	0.24479	0.272667	2.03038
1040	D4A500	D4A500_RAT	HDDC3	184750	169531	179000	169500	16580.6	16833.9	15218.8	1.28818	1.08977	0.24513	0.124023	2.02838
1041	B0K030	B0K030_RAT	DNAJB1	237250	200232	247500	199465	49607.6	29032.7	37017.5	1.28804	1.18487	0.24517	0.244732	2.02815
1042	P09034	ASSY_RAT	ASS1	1570000	1.19106e+06	1605000	1278125	449222	380144	378938	1.28785	1.31815	0.24524	0.398515	2.02773
1043	P49192-2	CART_RAT		242250	181661	238500	190822	89964.3	27751.7	60588.8	1.2871	1.33353	0.24548	0.415246	2.02632
1044	Q6AXX6	F213A_RAT	PRXL2A	1450000	1.55664e+06	1460000	1573275	74833.1	148244	-106638	-1.28432	0.931495	0.24639	-0.10238	2.02098
1045	G3V9U1	G3V9U1_RAT	AGAP1	135000	153512	137500	147525	23021.7	17362.3	-18512.5	-1.28403	0.879407	0.24648	-0.185397	2.02046
1046	D3ZZL8	D3ZZL8_RAT	CRB1	64723.4	55038.5	62140.8	55807.8	12209	8867.02	9684.88	1.28368	1.17597	0.2466	0.233846	2.01976
1047	B0BMW0	B0BMW0_RAT	RAB14	6540000	6.84279e+06	6600000	6975575	204287	425556	-302788	-1.28286	0.955751	0.24687	-0.0652935	2.01818
1048	D3ZKG6	D3ZKG6_RAT		505750	416270	511500	421540	60796.8	125781	89480	1.281	1.21496	0.24748	0.280905	2.01462
1049	A0A5D0	A0A5D0_RAT	CD200	417000	457582	414500	470500	40091.6	49134.3	-40582.5	-1.27989	0.911311	0.24784	-0.133984	2.01252
1050	P63088	PP1G_RAT	PPP1CC	383250	367091	388500	364500	23471.6	9385.45	16158.8	1.27846	1.04402	0.24831	0.0621471	2.00979
1051	D3ZN95	D3ZN95_RAT	HCFC1	1507500	1346825	1505000	1436650	58523.5	244606	160675	1.27768	1.1193	0.24857	0.162596	2.00828
1052	B2RZ68	B2RZ68_RAT	DCAF7	415250	452074	411500	455500	55883.1	14303.1	-36823.8	-1.27673	0.918545	0.24888	-0.122578	2.00648
1053	P62243	RS8_RAT	RPS8	242750	183359	211500	172718	76111.2	53548.7	59391.2	1.27639	1.32391	0.24899	0.404802	2.00584
1054	D3ZAA9	D3ZAA9_RAT	MPP2	2990000	3.12559e+06	2960000	3130000	136137	163539	-135588	-1.2744	0.95662	0.24965	-0.0639819	2.00202
1055	F2Z3Q8	F2Z3Q8_RAT	KPNB1	4485000	4.29329e+06	4415000	4381575	150665	260688	191712	1.27344	1.04465	0.24997	0.0630252	2.00017
1056	Q6IUR5	NENF_RAT	NENF	252500	280986	253000	271472	19070	40502.9	-28486.2	-1.27262	0.89862	0.25024	-0.154216	1.99862
1057	F1M9B5	F1M9B5_RAT	ATP2C1	74817.8	83439.9	73065.8	80848.8	10030.8	9115.52	-8622.12	-1.27226	0.896667	0.25036	-0.157356	1.99792
1058	Q561R9	LACB2_RAT	LACTB2	168250	131541	167500	146662	5909.03	57414.9	36708.8	1.272	1.27907	0.25045	0.355091	1.99741
1059	Q5M9H7	Q5M9H7_RAT	DNAJA2	1242500	1344100	1265000	1348200	130480	92321.4	-101600	-1.27129	0.92441	0.25068	-0.113395	1.99608
1060	Q62703	RCN2_RAT	RCN2	970500	1.12623e+06	920000	1080000	219000	110118	-155734	-1.27064	0.861722	0.2509	-0.214706	1.99482
1061	Q4VSI4	UBP7_RAT	USP7	2117500	2.04376e+06	2120000	2067525	55602.8	101934	73737.5	1.2701	1.03608	0.25108	0.0511344	1.99378
1062	M0RB22	M0RB22_RAT	PTPRD	45747	51363.5	46589	52872.5	6007.76	6511.58	-5616.5	-1.26788	0.890652	0.25182	-0.167066	1.98954
1063	Q9JL55	GDE1_RAT	GDE1	169250	184724	162500	185000	21945	10816.9	-15473.8	-1.26492	0.916233	0.25281	-0.126214	1.98387
1064	O54857	O54857_RAT	PTEN	81679.4	99888.8	75821	95433	25919.3	12570.3	-18209.4	-1.26425	0.817703	0.25303	-0.29035	1.98262
1065	Q641Z8	PEF1_RAT	PEF1	392500	348879	405500	369500	34645.8	59725.9	43621.2	1.26352	1.12503	0.25328	0.169967	1.98119
1066	B2RZ48	B2RZ48_RAT	BBS5	448750	379482	427500	395000	87037.8	66799.5	69267.5	1.26266	1.18253	0.25356	0.241879	1.9796
1067	A1L1L6	A1L1L6_RAT	RHOT1	1100000	966605	1085000	962710	72571.8	198687	133395	1.26126	1.138	0.25403	0.186505	1.97693
1068	G3V6L9	G3V6L9_RAT	FKBP3	523000	542894	517000	546288	24385.8	20054	-19893.8	-1.26019	0.963356	0.25439	-0.0538589	1.97489
1069	Q6AYT5	ARMT1_RAT	ARMT1	417250	386441	417500	400500	15628.5	46400.2	30808.8	1.25849	1.07972	0.25497	0.110663	1.9716
1070	B5DF55	B5DF55_RAT	STAM	503000	545111	502000	559222	29461.8	60147.3	-42111.2	-1.25752	0.922747	0.2553	-0.115992	1.96973
1071	D4A8B1	D4A8B1_RAT	BBS4	505500	386032	437500	370000	140372	128246	119468	1.25666	1.30948	0.25558	0.388989	1.96815
1072	D3ZJB8	D3ZJB8_RAT	ARIH2	50920.9	41829.4	51376.8	46679.5	5035.89	13581.4	9091.5	1.2553	1.21735	0.25604	0.283741	1.96556
1073	G3V8Y0	G3V8Y0_RAT	GNG13	1140000	1061750	1175000	1030000	87559.5	88763.3	78250	1.25519	1.0737	0.25608	0.10259	1.96533
1074	Q5BJN3	Q5BJN3_RAT	TIAL1	653250	528598	661500	577000	156234	122968	124652	1.25391	1.23582	0.25651	0.305466	1.96291
1075	B4F770	B4F770_RAT	CCDC28B	46248.2	53110.6	49129.8	51761.5	6120.73	9087.71	-6862.38	-1.25263	0.870791	0.25695	-0.199602	1.96044
1076	F1LYI7	F1LYI7_RAT	TMEM256	224500	185126	224000	204752	29410.9	55579.5	39373.8	1.25232	1.21269	0.25706	0.278206	1.95982
1077	Q9JMB5	ADRM1_RAT	ADRM1	195750	214716	194500	215932	16007.8	25725.8	-18966.2	-1.25191	0.911668	0.25719	-0.133419	1.95909
1078	Q63068	PHAX_RAT	PHAX	28224.2	23503.1	28759	23146.2	3390.86	6742.58	4721.12	1.25109	1.20087	0.25747	0.264083	1.95752
1079	D4A4U2	D4A4U2_RAT	BBS1	1795000	1.55901e+06	1660000	1585000	313953	209758	235988	1.25001	1.15137	0.25784	0.203351	1.95545
1080	P62997	TRA2B_RAT	TRA2B	1550000	1.46671e+06	1565000	1478425	84459.1	103219	83287.5	1.24897	1.05679	0.2582	0.0796821	1.95344
1081	D4ABI7	D4ABI7_RAT	HACD3	2847500	3.00981e+06	2785000	3045000	237960	104603	-162312	-1.24886	0.946072	0.25823	-0.0799778	1.95327
1082	G3V828	G3V828_RAT	CNPY3	28656.2	32224.9	29267	33069.8	4866.41	3026.9	-3568.62	-1.24538	0.889259	0.25942	-0.169325	1.94664
1083	P29975	AQP1_RAT	AQP1	169000	135604	165000	145000	44189	30503.9	33396.2	1.24392	1.24628	0.25992	0.317626	1.94386
1084	M0RAQ6	M0RAQ6_RAT	HK1	359250	408645	359500	398790	68854.3	39668.1	-49395	-1.24321	0.879125	0.26017	-0.18586	1.94247
1085	B1WBX0	B1WBX0_RAT	TLCD3B	758000	652356	753000	729712	38807.2	165752	105644	1.24116	1.16194	0.26087	0.216538	1.9386
1086	Q7TP14	Q7TP14_RAT	CHID1	143408	111835	140000	111970	24192	44811.3	31572.6	1.23998	1.28231	0.26128	0.35875	1.93633
1087	A0A0A0MY09	A0A0A0MY09_RAT	HSP90B1	11775000	12116625	11850000	12100000	287228	470290	-341625	-1.23987	0.971805	0.26131	-0.0412608	1.93617
1088	F1M566	F1M566_RAT		275500	235838	277000	255500	24745.4	59055.1	39662.5	1.23887	1.16818	0.26166	0.224259	1.93423
1089	Q66H18	Q66H18_RAT	SYPL1	181250	153416	183500	162000	34509.7	28871.4	27833.8	1.23722	1.18143	0.26223	0.24053	1.9311
1090	B1WC50	B1WC50_RAT	EWSR1	4087500	3797900	4010000	3775800	203039	422821	289600	1.23485	1.07625	0.26305	0.106017	1.92659
1091	Q9JIT3	TLE3_RAT	TLE3	21585.8	16128.5	20958	18737.2	2734.03	8411.45	5457.24	1.23402	1.33836	0.26333	0.420466	1.92506
1092	P62824	RAB3C_RAT	RAB3C	1327500	1438600	1340000	1457200	168597	63831.9	-111100	-1.23255	0.922772	0.26384	-0.115954	1.92226
1093	F1M8V2	F1M8V2_RAT	UBE4B	57381.6	48973.1	54971.8	51258	7104.81	11664.2	8408.5	1.23132	1.1717	0.26427	0.228599	1.91992
1094	F7FG31	F7FG31_RAT	CTBP1	2022500	1.93251e+06	1970000	1915000	111766	94279.3	89987.5	1.23085	1.04657	0.26444	0.065662	1.91899
1095	D3ZFJ6	D3ZFJ6_RAT	LACTB	261250	233766	259000	218500	27524.2	35192.5	27483.8	1.23031	1.11757	0.26462	0.160364	1.91801
1096	Q9R1T1	BAF_RAT	BANF1	2430000	2274750	2325000	2264500	248059	46585.9	155250	1.23021	1.06825	0.26466	0.0952483	1.91779
1097	F1LTR1	F1LTR1_RAT	WDR26	117500	101319	119500	107348	7141.43	25330	16181.2	1.2297	1.15971	0.26484	0.21376	1.91681
1098	Q4V8B7	HSDL1_RAT	HSDL1	107628	93218.1	102800	98463	10277.1	21077.2	14410.1	1.22905	1.15459	0.26506	0.207374	1.91561
1099	Q6PDW4	Q6PDW4_RAT	PSMB1	2810000	2675800	2785000	2740000	140238	167575	134200	1.2283	1.05015	0.26533	0.0705998	1.91414
1100	P63095	GNAS2_RAT	GNAS	2237500	2.43766e+06	2150000	2320325	202546	255414	-200162	-1.22807	0.917888	0.2654	-0.123611	1.91376
1101	Q64560	TPP2_RAT	TPP2	985000	968708	986000	966415	22494.4	14087.9	16292.5	1.22768	1.01682	0.26554	0.0240626	1.913
1102	Q8VHK7	HDGF_RAT	HDGF	6840000	6.14344e+06	6845000	6351875	791749	814272	696562	1.22662	1.11338	0.26591	0.15495	1.91099
1103	A0A0G2K3H2	A0A0G2K3H2_RAT	DOCK7	6135000	5.05306e+06	6290000	5296125	1.27754e+06	1.21806e+06	1.08194e+06	1.22588	1.21412	0.26617	0.279905	1.90958
1104	B2RYW9	FAHD2_RAT	FAHD2	1685000	1.59256e+06	1650000	1585125	144568	43450.3	92437.5	1.22469	1.05804	0.26659	0.0813986	1.90731
1105	D3ZBM3	D3ZBM3_RAT	FECH	217750	192752	220500	199505	16918.9	37163	24997.5	1.22437	1.12969	0.2667	0.175923	1.90671
1106	B0K008	B0K008_RAT	EIF1	2535000	2410875	2500000	2386750	76811.5	187651	124125	1.22433	1.05149	0.26671	0.0724289	1.90666
1107	P19804	NDKB_RAT	NME2	728750	638158	718500	667315	44500	141427	90592.5	1.22205	1.14196	0.26751	0.191511	1.90234
1108	F1M7W7	F1M7W7_RAT	NAE1	1595000	1513675	1595000	1550000	38729.8	127413	81325	1.22138	1.05373	0.26775	0.0755009	1.90104
1109	D3ZZA8	D3ZZA8_RAT	SEC24A	184000	164986	184000	178472	4760.95	30770.5	19013.8	1.22131	1.11524	0.26778	0.15736	1.90088
1110	F1LMH3	F1LMH3_RAT		644750	697256	646500	723000	14032.7	84849.2	-52506.2	-1.22105	0.924696	0.26787	-0.112949	1.9004
1111	B0BN52	B0BN52_RAT	MTCH2	1210000	1.35011e+06	1135000	1390000	206398	101103	-140112	-1.21927	0.896222	0.26849	-0.158073	1.89706
1112	D3Z9D2	D3Z9D2_RAT	FYCO1	2805000	2501575	2950000	2573150	392046	307724	303425	1.21762	1.12129	0.26908	0.165164	1.89389
1113	Q5FVI4	CEND_RAT	CEND1	337500	396995	322000	417490	58818.9	78068.2	-59495	-1.21734	0.850137	0.26918	-0.234233	1.89336
1114	A0A0G2K2G8	A0A0G2K2G8_RAT	TPM4	270500	254839	271500	257178	14106.7	21526.6	15661.2	1.21702	1.06146	0.26929	0.0860439	1.89277
1115	F1LWG2	F1LWG2_RAT	PRMT8	138250	145139	137000	143000	9604.69	6018.89	-6888.75	-1.21551	0.952537	0.26982	-0.0701533	1.88993
1116	P49805	RGS9_RAT	RGS9	873000	761945	854000	760390	109225	146633	111055	1.21476	1.14575	0.27009	0.196295	1.88849
1117	A0A0G2JYI0	A0A0G2JYI0_RAT	LRBA	758750	699292	765000	697000	83135.9	51928.7	59457.5	1.21315	1.08503	0.27066	0.117729	1.88545
1118	M0RDN9	M0RDN9_RAT	USP19	210000	191041	210500	188582	12727.9	28558	18958.8	1.21274	1.09924	0.27081	0.136505	1.88465
1119	O88788	AG10B_RAT	ALG10B	215000	249460	219500	250420	39234.3	41134.8	-34460	-1.21241	0.861862	0.27092	-0.214472	1.88406
1120	Q4V8H5	Q4V8H5_RAT	DNPEP	2550000	2455350	2520000	2500000	74386.4	137350	94650	1.21191	1.03855	0.2711	0.0545686	1.8831
1121	Q5FWY5	AIP_RAT	AIP	1030250	964495	1020000	983500	50002.5	96419.8	65755	1.2108	1.06818	0.2715	0.0951488	1.88098
1122	Q9QXY2	SRCN1_RAT	SRCIN1	32451.5	26742.4	29987.8	27966	5953.16	7315.22	5709.12	1.21066	1.21349	0.27155	0.279158	1.88071
1123	Q4QQR9	MEMO1_RAT	MEMO1	124938	105715	124877	104888	18384.6	25898.4	19223.8	1.21055	1.18185	0.27159	0.241041	1.8805
1124	Q499P2	Q499P2_RAT	LTA4H	6222500	6.06784e+06	6195000	6075000	234147	102924	154662	1.20939	1.02549	0.272	0.0363119	1.87832
1125	Q80WD1	R4RL2_RAT	RTN4RL2	354250	325264	356500	345500	12526.6	46329	28986.2	1.20795	1.08912	0.27252	0.123158	1.87557
1126	P70566	TMOD2_RAT	TMOD2	832250	926136	820500	928500	144357	57810.5	-93886.2	-1.20752	0.898626	0.27267	-0.154207	1.87477
1127	Q3B8Q2	IF4A3_RAT	EIF4A3	5312500	5.07854e+06	5295000	5150000	334502	195679	233962	1.20745	1.04607	0.27269	0.0649778	1.87467
1128	P32089	TXTP_RAT	SLC25A1	118633	141135	112390	140000	27563.7	25172.1	-22502.2	-1.20565	0.840562	0.27334	-0.250573	1.87123
1129	A0A0G2JVK4	A0A0G2JVK4_RAT	NLN	217500	195946	213000	197892	19330.5	30139.6	21553.8	1.20392	1.11	0.27396	0.150557	1.86796
1130	G3V6H2	G3V6H2_RAT	PRPF8	3182500	3.49086e+06	3095000	3550000	185540	478816	-308362	-1.20101	0.911666	0.275	-0.133423	1.8625
1131	D4A4H5	D4A4H5_RAT	SDF2	188750	171760	191500	169020	14174.5	24509.9	16990	1.20013	1.09892	0.27532	0.136083	1.86082
1132	F1LRI6	F1LRI6_RAT	TAOK3	144500	137282	141000	135500	8544	8481.7	7217.5	1.19901	1.05257	0.27572	0.0739218	1.85872
1133	G3V6D3	G3V6D3_RAT	ATP5F1B	189250000	201341250	192500000	202500000	9.81071e+06	1.76315e+07	-12091250	-1.19851	0.939946	0.27591	-0.0893495	1.85773
1134	Q3B8P4	Q3B8P4_RAT	DCPS	3380000	3.08746e+06	3415000	3199925	269196	407386	292538	1.19821	1.09475	0.27601	0.130602	1.85721
1135	F1LXA0	F1LXA0_RAT	NDUFA12	1120000	1.2555e+06	1155000	1210000	73484.7	213915	-135502	-1.19816	0.892073	0.27603	-0.164766	1.8571
1136	B0VXR6	B0VXR6_RAT	MAPK10	114500	126886	115000	133500	4932.88	20108.3	-12385.9	-1.19644	0.902386	0.27665	-0.148184	1.85387
1137	P11980-2	KPYM_RAT		24875000	23265625	24950000	23200000	2.54346e+06	880186	1609375	1.19592	1.06917	0.27684	0.0964966	1.85288
1138	B5DFN2	SAHH2_RAT	AHCYL1	931250	991352	920000	992705	33420.3	94849.3	-60102.5	-1.1953	0.939373	0.27707	-0.0902296	1.85168
1139	Q02293	FNTB_RAT	FNTB	159750	142144	157000	151500	8732.12	28187.2	17606.2	1.19329	1.12386	0.2778	0.168465	1.84788
1140	Q5U211	SNX3_RAT	SNX3	703750	622118	698500	675000	33629.1	132660	81632.5	1.19297	1.13122	0.27791	0.177876	1.84731
1141	Q91Y81	SEPT2_RAT	SEPTIN2	1150000	1.05276e+06	1085000	1035525	154272	53005	97237.5	1.19219	1.09236	0.2782	0.127454	1.84581
1142	F1LMY3	F1LMY3_RAT	PTPRZ1	300000	270216	298000	278432	28577.4	40996.3	29783.8	1.19198	1.11022	0.27827	0.150848	1.84544
1143	Q9JHZ9	S38A3_RAT	SLC38A3	1105000	1067300	1100000	1049600	26457.5	57502.1	37700	1.19121	1.03532	0.27855	0.0500806	1.84399
1144	A0A0G2JUE4	A0A0G2JUE4_RAT	GOLGA4	163250	147191	170500	144882	19189.8	18952.7	16058.8	1.1908	1.1091	0.2787	0.149391	1.84322
1145	Q4V8K5	BROX_RAT	BROX	112854	128674	111000	124412	10769.3	24327.8	-15820	-1.18926	0.877054	0.27926	-0.189263	1.84032
1146	Q5I0D1	GLOD4_RAT	GLOD4	3680000	3.35524e+06	3700000	3475000	274833	472452	324762	1.18836	1.09679	0.27959	0.133291	1.83862
1147	A0A0G2JXC3	A0A0G2JXC3_RAT	RPS21	2047500	1.72979e+06	2005000	1754575	410152	343063	317712	1.18835	1.18367	0.2796	0.243269	1.83856
1148	Q5XIG0	NUDT9_RAT	NUDT9	148000	154561	148000	150622	4898.98	9897.14	-6561.25	-1.18828	0.957549	0.27962	-0.0625815	1.83846
1149	G3V6B8	G3V6B8_RAT	TSR2	792183	631406	873000	627000	226243	148928	160776	1.18715	1.25463	0.28003	0.327265	1.83635
1150	D3ZHG8	D3ZHG8_RAT	GGA3	90645.9	101131	88770.2	104593	12693.1	12407.8	-10485.1	-1.18141	0.896321	0.28214	-0.157912	1.82552
1151	M0RAK4	M0RAK4_RAT	FXN	251500	289490	278000	278480	58477.9	26772.1	-37990	-1.18137	0.868769	0.28215	-0.202955	1.82547
1152	A2VCX1	TIPRL_RAT	TIPRL	285750	328274	294000	328048	69071.8	20495.8	-42523.8	-1.18042	0.870463	0.28251	-0.200146	1.82363
1153	F1LM69	F1LM69_RAT		2352500	2.53849e+06	2340000	2500000	121484	291008	-185988	-1.17957	0.926733	0.28282	-0.109774	1.82204
1154	G3V7F6	G3V7F6_RAT	RGD1561590	203750	232519	190000	241538	44304.8	20414.7	-28768.8	-1.17948	0.876273	0.28285	-0.190547	1.82189
1155	Q6MGB6	RING1_RAT	RING1	16960.5	12947.9	17587.2	14555.2	1794.6	6565.5	4012.57	1.17907	1.3099	0.283	0.389458	1.82113
1156	D4A3X1	D4A3X1_RAT	RGD1308601	227250	192970	222000	196440	41371.3	40867.6	34280	1.17896	1.17764	0.28304	0.235904	1.82092
1157	Q6AY48	Q6AY48_RAT	PCBP3	10450000	10045800	10550000	9990000	404145	554022	404200	1.17883	1.04024	0.28309	0.0569105	1.82067
1158	Q08013	SSRG_RAT	SSR3	105937	112056	107000	111225	7939.74	6723.4	-6119.25	-1.17632	0.945391	0.28402	-0.0810168	1.81594
1159	P31662	S6A17_RAT	SLC6A17	432000	462949	443500	463000	50325.6	15571.5	-30948.8	-1.17498	0.933149	0.28452	-0.0998212	1.8134
1160	F1LQJ7	F1LQJ7_RAT	PCK2	458250	495502	448500	511500	44507.5	45194.7	-37252.5	-1.17459	0.924819	0.28466	-0.112757	1.81269
1161	D3ZZ32	D3ZZ32_RAT	PREPL	681000	753626	651000	717000	92854.7	81794.9	-72626.2	-1.17382	0.903631	0.28495	-0.146194	1.81122
1162	A0A0G2JXB5	A0A0G2JXB5_RAT	ANO2	619250	683298	611500	664000	63426.5	88848.9	-64047.5	-1.1734	0.906267	0.2851	-0.141992	1.81046
1163	A0A0G2K2S2	A0A0G2K2S2_RAT	SLC2A1	2990000	3198475	2950000	3211950	224648	275527	-208475	-1.17285	0.934821	0.28531	-0.0972387	1.8094
1164	F8WFI0	F8WFI0_RAT		382750	334095	366500	338500	36280.2	74716.5	48655	1.17158	1.14563	0.28578	0.196144	1.80702
1165	P05065	ALDOA_RAT	ALDOA	89375000	82518875	89500000	83287750	7.32547e+06	9.13696e+06	6856125	1.17089	1.08309	0.28604	0.115147	1.80571
1166	A0A0G2JSS1	A0A0G2JSS1_RAT	ILKAP	453250	423389	453000	411778	18227.7	47653.2	29861.2	1.17056	1.07053	0.28616	0.0983241	1.80511
1167	E9PU16	E9PU16_RAT	RAB1A	2197500	2361725	2185000	2333450	68007.4	272236	-164225	-1.17052	0.930464	0.28617	-0.103978	1.80506
1168	Q99MH9	BBS2_RAT	BBS2	1117500	1033650	1115000	1042000	94295.6	108084	83850	1.16917	1.08112	0.28668	0.112527	1.80249
1169	Q60587	ECHB_RAT	HADHB	4977500	4689825	5000000	4575000	334502	361235	287675	1.16864	1.06134	0.28687	0.0858872	1.80153
1170	A0A096MIX2	A0A096MIX2_RAT	DDX17	5022500	5.27519e+06	5160000	5260375	361790	237552	-252688	-1.16767	0.952099	0.28724	-0.0708167	1.79967
1171	D3ZAX3	D3ZAX3_RAT		8487500	9060125	8390000	9245000	788517	583630	-572625	-1.16742	0.936797	0.28733	-0.0941913	1.79922
1172	D4ABS5	D4ABS5_RAT	PITHD1	1262500	1.18789e+06	1260000	1170000	81394.1	98614.7	74612.5	1.16704	1.06281	0.28747	0.0878852	1.79852
1173	Q62952-2	DPYL3_RAT		19500000	18393000	19650000	18736000	668331	1.77597e+06	1107000	1.16676	1.06019	0.28758	0.0843173	1.79796
1174	F1LT58	F1LT58_RAT	KPNA6	748000	606159	673500	649818	215371	113265	141841	1.16579	1.234	0.28794	0.303343	1.79616
1175	P07335	KCRB_RAT	CKB	120500000	127668750	118500000	125337500	5.8023e+06	1.08508e+07	-7168750	-1.16521	0.943849	0.28816	-0.0833723	1.79506
1176	G3V7L8	G3V7L8_RAT	ATP6V1E1	6530000	6738600	6375000	6750000	355246	45075.9	-208600	-1.16505	0.969044	0.28822	-0.0453659	1.79476
1177	D3ZDI8	D3ZDI8_RAT	PDE6B	14925000	13183625	14850000	13650000	1.96532e+06	2.25494e+06	1741375	1.16433	1.13209	0.28849	0.178984	1.79341
1178	G3V6H9	G3V6H9_RAT	NAP1L1	1855000	1745225	1885000	1795450	94692.5	163131	109775	1.16396	1.0629	0.28863	0.0880061	1.79271
1179	D3ZPL1	D3ZPL1_RAT	CPSF6	1140000	1.21741e+06	1135000	1179825	60553	118464	-77412.5	-1.16372	0.936412	0.28872	-0.0947843	1.79226
1180	A0A0G2K2U5	A0A0G2K2U5_RAT	RILPL1	12909.4	9832.45	13709.8	9780.35	2498.06	4661.7	3076.94	1.16356	1.31294	0.28878	0.392798	1.79196
1181	F1M7Y3	F1M7Y3_RAT	RAP1GDS1	3140000	3349500	3130000	3289000	199165	300601	-209500	-1.16197	0.937453	0.28937	-0.0931812	1.78901
1182	Q63941	RAB3B_RAT	RAB3B	2140000	2.36109e+06	2070000	2375000	153840	348955	-221088	-1.15947	0.906362	0.29032	-0.141841	1.78428
1183	D3ZBS9	D3ZBS9_RAT	SMARCD1	45234.8	35349.4	47384.2	42715.2	5251.2	16231.8	9885.3	1.15888	1.27965	0.29054	0.355744	1.78319
1184	G3V7U8	G3V7U8_RAT		872250	950265	886500	960000	55415.9	122732	-78015	-1.15867	0.917902	0.29062	-0.123588	1.78279
1185	F1M8H2	F1M8H2_RAT	WARS2	108049	112058	107098	113116	1969.43	6645.88	-4008.75	-1.15667	0.964226	0.29138	-0.0525567	1.77903
1186	A0A0G2JX74	A0A0G2JX74_RAT	MTOR	340250	400722	347500	411445	64917.3	82308.1	-60472.5	-1.15375	0.849091	0.29248	-0.236008	1.77359
1187	Q66HH8	Q66HH8_RAT	ANXA5	4062500	3293825	3900000	3285000	1.16526e+06	650727	768675	1.15188	1.23337	0.29319	0.302604	1.77009
1188	Q6DGG1	ABHEB_RAT	ABHD14B	2275000	2093200	2280000	2081400	261470	177030	181800	1.1515	1.08685	0.29334	0.120156	1.76935
1189	B1WBW4	ARM10_RAT	ARMC10	272500	302460	274000	301000	24623.8	45876.3	-29960	-1.15083	0.900946	0.29359	-0.150488	1.76813
1190	G3V8Q6	G3V8Q6_RAT	PRKAR2A	5875000	5.70864e+06	5870000	5625000	142712	251522	166362	1.15055	1.02914	0.2937	0.0414424	1.76758
1191	Q3MIE4	VAT1_RAT	VAT1	2895000	2640425	2870000	2600850	141774	419205	254575	1.15054	1.09641	0.2937	0.132793	1.76758
1192	D3ZIP8	D3ZIP8_RAT		355750	398378	367000	393000	50348	54432.6	-42627.5	-1.14981	0.892997	0.29398	-0.163272	1.76621
1193	D4A2G9	D4A2G9_RAT	RANBP1	2155000	2259325	2145000	2263650	70474.6	167278	-104325	-1.14948	0.953825	0.29411	-0.0682039	1.76557
1194	B2RYL8	B2RYL8_RAT	DDX41	76293.9	62565.4	79892.5	60560	11666.8	20930.9	13728.5	1.14582	1.21943	0.29551	0.286203	1.75872
1195	Q6P9Y4	Q6P9Y4_RAT	SLC25A4	17275000	21489000	17050000	21650000	3.20871e+06	6.62434e+06	-4214000	-1.14502	0.8039	0.29581	-0.314913	1.75726
1196	D3ZQQ5	D3ZQQ5_RAT		1972500	2.13059e+06	2015000	2110000	125000	246366	-158088	-1.14447	0.925801	0.29602	-0.111226	1.75623
1197	F1LV01	F1LV01_RAT	WDR19	32776.6	28831.4	34081.5	29771	4847.63	4911.55	3945.22	1.14339	1.13684	0.29644	0.185026	1.75419
1198	Q5SGE0	LPPRC_RAT	LRPPRC	3405000	3549025	3345000	3515000	201412	151466	-144025	-1.14302	0.959418	0.29658	-0.0597679	1.75351
1199	B5DF60	B5DF60_RAT	EIF1AX	180250	165736	179000	169972	8616.84	23902.3	14513.8	1.14245	1.08757	0.2968	0.12111	1.75244
1200	A0A0G2K701	A0A0G2K701_RAT	KCNIP1	33250.1	40428.5	33342.2	41368.8	9435.79	8303.07	-7178.38	-1.14225	0.822443	0.29687	-0.282013	1.7521
1201	Q6P6G9	Q6P6G9_RAT	HNRNPA1	25850000	27725250	26050000	28050000	2.25758e+06	2.38479e+06	-1875250	-1.14209	0.932363	0.29694	-0.101036	1.75176
1202	Q5U1W8	Q5U1W8_RAT	LOC100911295	172500	144476	173500	151565	29670.4	39107	28023.6	1.14176	1.19397	0.29706	0.255763	1.75117
1203	F7F707	F7F707_RAT	EDC4	344500	328992	342500	326000	19841	18570.8	15507.5	1.14126	1.04714	0.29726	0.0664493	1.7502
1204	Q6AYQ4	TM109_RAT	TMEM109	426500	384556	437000	386112	49359.2	54646.6	41943.8	1.13918	1.10907	0.29806	0.149351	1.74633
1205	M0R776	M0R776_RAT	MRPS36	274250	244781	277500	253500	28194.3	43429.3	29468.8	1.13826	1.12039	0.29841	0.163999	1.74463
1206	D4A2C6	D4A2C6_RAT	LSM4	236500	220211	233500	217000	21641	18771.4	16288.8	1.13717	1.07397	0.29883	0.102952	1.7426
1207	A1A5S1	PRP6_RAT	PRPF6	95443.5	110743	90350	106594	14692.9	22550.6	-15299.4	-1.13687	0.861848	0.29895	-0.214495	1.74202
1208	Q9QX69	LANC1_RAT	LANCL1	2695000	2574650	2730000	2590000	177858	115296	120350	1.1356	1.04674	0.29944	0.0659089	1.73966
1209	Q5XIW8	SNUT1_RAT	SART1	115304	99346.9	120598	99675.5	24417.7	13912.8	15956.8	1.13558	1.16062	0.29945	0.214891	1.73961
1210	F1LM05	F1LM05_RAT	LOC299282	209019	166755	201000	169500	71459.3	20908.7	42263.9	1.13528	1.25345	0.29956	0.325903	1.73908
1211	Q5U3Z7	Q5U3Z7_RAT	SHMT2	1490000	1.34796e+06	1525000	1270925	148997	201143	142038	1.13486	1.10537	0.29973	0.144532	1.73826
1212	Q924S5	LONM_RAT	LONP1	1097500	1050350	1100000	1045700	20615.5	80534.6	47150	1.13435	1.04489	0.29993	0.0633508	1.7373
1213	F1LMX1	F1LMX1_RAT	BIN1	4395000	4207400	4415000	4239800	195021	267308	187600	1.13392	1.04459	0.30009	0.0629342	1.73653
1214	G3V7G9	G3V7G9_RAT	EIF3L	620000	576794	637000	561500	42300.5	63424.3	43206.2	1.13348	1.07491	0.30026	0.104213	1.73572
1215	A0A0G2JUL7	A0A0G2JUL7_RAT	40787	691500	656234	689500	676000	41396.5	46507.7	35266.2	1.13282	1.05374	0.30052	0.0755195	1.73447
1216	D3ZJ77	D3ZJ77_RAT	CAB39	724750	763242	708000	775485	44078.5	51775.1	-38492.5	-1.13218	0.949567	0.30077	-0.0746581	1.73327
1217	Q03114	CDK5_RAT	CDK5	528000	564402	516000	546305	47356.8	43507.3	-36402.5	-1.13212	0.935503	0.30079	-0.0961864	1.73317
1218	F1MAK3	F1MAK3_RAT	ARHGAP32	47506.1	50360.6	46779.8	50064.5	4593.71	2107.96	-2854.5	-1.12954	0.943319	0.3018	-0.0841827	1.72834
1219	Q6AYR8	SCRN2_RAT	SCRN2	1807500	1706575	1790000	1703150	154785	89856.9	100925	1.1278	1.05914	0.30247	0.0828918	1.72514
1220	F1LYZ8	F1LYZ8_RAT	PPP1R21	107897	92204.5	113500	97120.8	15145.8	23350	15692.9	1.12769	1.1702	0.30252	0.226751	1.7249
1221	D3ZKX8	D3ZKX8_RAT	FAM169A	12100000	11353750	12250000	11602500	559762	1.19938e+06	746250	1.12763	1.06573	0.30254	0.0918382	1.7248
1222	P23358	RL12_RAT	RPL12	1071500	900641	1053000	985282	128513	274517	170859	1.12737	1.18971	0.30264	0.250607	1.72433
1223	D3ZWF5	D3ZWF5_RAT	ENY2	163000	128476	168000	152665	18165.9	58511.1	34524.2	1.12702	1.26872	0.30278	0.343376	1.72366
1224	P62489	RPB7_RAT	POLR2G	391750	366991	385500	361500	29948.6	32181.4	24758.8	1.1264	1.06746	0.30302	0.0941876	1.72252
1225	Q6P7A7	Q6P7A7_RAT	RPN1	2887500	2739700	2875000	2835000	45000	258550	147800	1.12636	1.05395	0.30304	0.075803	1.72242
1226	G3V7Q6	G3V7Q6_RAT	PSMB5	2380000	2192075	2405000	2180000	195789	270719	187925	1.12497	1.08573	0.30358	0.118664	1.71985
1227	Q1HAQ0	PCAT1_RAT	LPCAT1	256500	280638	261000	281000	33877.2	26365.9	-24137.5	-1.12455	0.91399	0.30374	-0.129749	1.71909
1228	D4AAR7	D4AAR7_RAT	CCDC136	260000	288068	263500	288135	15297.1	47550	-28067.5	-1.12382	0.902566	0.30403	-0.147895	1.71771
1229	Q5U302	Q5U302_RAT	CTNNA1	1190000	1.08424e+06	1165000	1118475	150333	113275	105762	1.12375	1.09755	0.30406	0.134281	1.71757
1230	P06302	PTMA_RAT	PTMA	1120000	1.37921e+06	1125000	1289925	82865.4	454652	-259212	-1.12179	0.812058	0.30483	-0.300346	1.71392
1231	A0A0G2K6H4	A0A0G2K6H4_RAT	PECR	198000	180545	199000	185000	4546.06	30802.4	17455	1.12121	1.09668	0.30506	0.133142	1.71284
1232	Q8VIL3	ZWINT_RAT	ZWINT	151250	164911	154500	161822	20950.3	12450.8	-13661.2	-1.12111	0.91716	0.30509	-0.124755	1.71269
1233	Q6URK4	ROA3_RAT	HNRNPA3	2680000	2.12154e+06	2750000	2115408	356651	930269	558460	1.12107	1.26323	0.30511	0.337121	1.7126
1234	B0BMY6	B0BMY6_RAT	OTULIN	53241.1	49902.8	52954.8	50581.2	4583.73	3803.15	3338.38	1.121	1.0669	0.30514	0.0934217	1.71246
1235	B1H219	B1H219_RAT	DKK3	305000	245889	299500	233278	57867.7	88177.2	59111.2	1.12091	1.2404	0.30517	0.310804	1.71231
1236	F1M6V8	F1M6V8_RAT	STRN4	161750	177675	157000	174000	16859.7	22894.4	-15925	-1.1202	0.91037	0.30546	-0.135475	1.71094
1237	Q5BJT9	Q5BJT9_RAT	CKMT1	17875000	19121750	17850000	18693500	1.41745e+06	1.72041e+06	-1246750	-1.1186	0.934799	0.30608	-0.0972713	1.70802
1238	D3Z831	D3Z831_RAT	NDRG4	154500	178071	157500	183642	30664.9	28912.2	-23571.2	-1.11856	0.86763	0.3061	-0.204848	1.70793
1239	G3V8B6	G3V8B6_RAT	PSMD1	2707500	2559000	2700000	2508000	149972	219129	148500	1.1185	1.05803	0.30613	0.0813812	1.70778
1240	F1M4A4	F1M4A4_RAT	KIF1A	226000	253329	224500	267658	29922.1	38726.2	-27328.8	-1.11684	0.892121	0.30678	-0.164688	1.70472
1241	Q6P7R8	DHB12_RAT	HSD17B12	168500	198045	163500	191500	32583.2	41724.9	-29545	-1.11617	0.850817	0.30704	-0.23308	1.7035
1242	D4A8D5	D4A8D5_RAT	FLNB	438750	401082	436500	411665	61217.5	28627.6	37667.5	1.11474	1.09391	0.30761	0.1295	1.70083
1243	G3V936	G3V936_RAT	CS	18500000	21308750	18700000	21100000	3.69685e+06	3.42739e+06	-2808750	-1.11432	0.868188	0.30778	-0.203921	1.70003
1244	F1LV89	F1LV89_RAT	RAP1GAP	147500	162341	142000	157000	17078.3	20448.1	-14841.2	-1.11413	0.90858	0.30785	-0.138315	1.6997
1245	M0R959	M0R959_RAT	MMAB	93234.6	86313.2	89186	86285.5	8516.44	9050.2	6921.38	1.11391	1.08019	0.30794	0.111284	1.69928
1246	Q6TUH0	Q6TUH0_RAT	PDE12	212500	193019	202500	197538	27598.3	21497.7	19481.2	1.11375	1.10093	0.308	0.138722	1.699
1247	B0K014	B0K014_RAT	DTD1	19991.1	16050.4	20576.8	16443.2	2902.36	6463.75	3940.72	1.11234	1.24552	0.30856	0.31675	1.69638
1248	D4A1Q9	D4A1Q9_RAT	TTLL12	934500	872861	968000	871500	97164.8	53882.1	61638.8	1.10956	1.07062	0.30967	0.0984423	1.6912
1249	R9PXV0	R9PXV0_RAT	SLC6A13	379250	312972	401000	324500	91820	76654	66277.5	1.10822	1.21177	0.3102	0.277113	1.68873
1250	Q6AXV4	SAM50_RAT	SAMM50	1730000	1812800	1720000	1820600	125433	81269.3	-82800	-1.108	0.954325	0.31029	-0.0674477	1.68831
1251	Q6AXS3	DEK_RAT	DEK	2462500	2.30686e+06	2455000	2365000	228819	162984	155638	1.10801	1.06747	0.31029	0.0941917	1.68831
1252	P01041	CYTB_RAT	CSTB	612250	566464	614500	579000	36836.3	74057.9	45786.2	1.10711	1.08083	0.31065	0.112137	1.68664
1253	G3V9K0	G3V9K0_RAT	CARS	20315.2	15446	19161.7	15484.5	5137.65	7162.83	4869.21	1.10477	1.31524	0.31158	0.395327	1.68233
1254	A0A0G2K0C5	A0A0G2K0C5_RAT	CDC40	201250	210404	202500	209308	11236.1	12209.1	-9153.75	-1.10336	0.956494	0.31215	-0.0641716	1.67969
1255	Q07205	IF5_RAT	EIF5	531250	558235	531500	546470	37250.3	31709.4	-26985	-1.10325	0.95166	0.31219	-0.0714816	1.6795
1256	Q9WVS2	OSGEP_RAT	OSGEP	964250	1.08304e+06	1028000	1105000	188047	105935	-118788	-1.10074	0.89032	0.3132	-0.167604	1.67484
1257	P04182	OAT_RAT	OAT	5270000	5623175	5065000	5630000	563028	310089	-353175	-1.09891	0.937193	0.31393	-0.093582	1.67149
1258	D3ZLX2	D3ZLX2_RAT	BORCS7	30476.6	37521.2	31714	37492	4910.69	11846.1	-7044.62	-1.0987	0.81225	0.31402	-0.300005	1.67107
1259	Q7M0E3	DEST_RAT	DSTN	8157500	7629150	8275000	7438300	458794	845604	528350	1.09838	1.06925	0.31415	0.0966048	1.67047
1260	Q32PX7	FUBP1_RAT	FUBP1	4405000	4227675	4350000	4200000	221736	234744	177325	1.09829	1.04194	0.31419	0.0592775	1.67029
1261	D3ZUM5	D3ZUM5_RAT	TRIM33	36305	31418.8	35738.5	30592	7498.09	4790.85	4886.25	1.09829	1.15552	0.31419	0.208542	1.67029
1262	P11598	PDIA3_RAT	PDIA3	13650000	13295875	13700000	13291750	597216	245088	354125	1.09713	1.02663	0.31465	0.0379222	1.66818
1263	P09811	PYGL_RAT	PYGL	356000	310104	367500	322708	43520.1	71556.5	45896.2	1.09601	1.148	0.31511	0.199126	1.66607
1264	Q561S0	NDUAA_RAT	NDUFA10	4735000	4.94619e+06	4770000	4942375	229420	309981	-211188	-1.09525	0.957303	0.31541	-0.0629525	1.6647
1265	R9PXW7	R9PXW7_RAT		8912500	8413075	8995000	8491150	823018	392913	499425	1.09523	1.05936	0.31542	0.083197	1.66465
1266	Q9EQX9	UBE2N_RAT	UBE2N	12750000	12348375	13000000	12350000	645497	349038	401625	1.09461	1.03252	0.31567	0.046176	1.66351
1267	D4A4D5	D4A4D5_RAT	LOC498555	8332500	8045550	8195000	8010000	442371	281634	286950	1.09437	1.03567	0.31577	0.0505584	1.66305
1268	Q64LC9	RBM4B_RAT	RBM4B	357000	325659	352000	336818	42197.9	38801.2	31341.2	1.09345	1.09624	0.31614	0.132563	1.66136
1269	D3ZDC1	D3ZDC1_RAT		466500	505100	470500	506000	38871.6	59055.1	-38600	-1.09194	0.923579	0.31676	-0.114692	1.65854
1270	G3V907	G3V907_RAT	LOC100911356	35884	29373	32390.2	27970	11587.4	2857.7	6511	1.09111	1.22167	0.31709	0.28885	1.65704
1271	A0A0G2K013	A0A0G2K013_RAT	ACTN4	4820000	4674275	4835000	4678550	262425	51514.7	145725	1.08981	1.03118	0.31762	0.0442905	1.65463
1272	D3ZAG3	D3ZAG3_RAT	MAP9	33005.2	42459.5	32946	46334.8	4472.49	16797	-9454.25	-1.08781	0.777335	0.31843	-0.363392	1.65095
1273	Q6TUG0	DJB11_RAT	DNAJB11	460250	500784	475000	504568	40335.1	62752	-40533.8	-1.08674	0.919059	0.31887	-0.12177	1.64896
1274	Q5EB77	RAB18_RAT	RAB18	3295000	3.49124e+06	3270000	3420000	117331	341735	-196238	-1.08624	0.943791	0.31908	-0.08346	1.64801
1275	Q5RKI1	IF4A2_RAT	EIF4A2	2385000	2.60366e+06	2405000	2592325	172143	364080	-218662	-1.08591	0.916017	0.31921	-0.126553	1.64742
1276	P14604	ECHM_RAT	ECHS1	843750	767725	844500	760500	81127	114267	76025	1.085	1.09903	0.31958	0.136226	1.64575
1277	Q8R424	STABP_RAT	STAMBP	101529	84699.6	102696	83340.2	16733.9	26130.3	16829	1.08472	1.19869	0.3197	0.261459	1.64521
1278	D4A3G2	D4A3G2_RAT	CDK11B	222750	204070	220500	217000	9358.6	33160.9	18680	1.08428	1.09154	0.31988	0.126361	1.6444
1279	P60905	DNJC5_RAT	DNAJC5	3032500	2926000	3035000	2922000	42720	191792	106500	1.08402	1.0364	0.31998	0.0515779	1.64395
1280	B0BN51	B0BN51_RAT	SNRPB	2460000	2347575	2455000	2340150	148099	145245	112425	1.08395	1.04789	0.32001	0.0674871	1.64381
1281	D3ZCA0	D3ZCA0_RAT	PLPBP	289250	249145	306000	247500	73468.2	9363.27	40105	1.083	1.16097	0.3204	0.215331	1.64205
1282	M0RA56	M0RA56_RAT		41315.8	49342.1	37345	47896.5	13739.2	5601.14	-8026.27	-1.08193	0.837334	0.32084	-0.256125	1.64007
1283	G3V7Z3	G3V7Z3_RAT	NOL3	49745	38619.1	49183	39290.6	8556.65	18716.9	11125.9	1.08123	1.28809	0.32113	0.365237	1.63877
1284	D3ZI16	D3ZI16_RAT	COPS6	1777500	1687550	1775000	1750100	79320	146620	89950	1.07918	1.0533	0.32197	0.0749193	1.635
1285	P50503	F10A1_RAT	ST13	3440000	3.35916e+06	3415000	3385000	125698	81933.7	80837.5	1.07752	1.02406	0.32265	0.034307	1.63196
1286	F1LM55	F1LM55_RAT	CCAR2	3900000	3.69169e+06	3925000	3798375	211818	324265	208312	1.07567	1.05643	0.32342	0.0791937	1.62852
1287	P62630	EF1A1_RAT	EEF1A1	15925000	15364000	15850000	15328000	830161	632548	561000	1.07503	1.03651	0.32368	0.0517395	1.62736
1288	Q9ET62	IMPG1_RAT	IMPG1	9537500	8785375	9485000	9095000	750394	1.18322e+06	752125	1.07361	1.08561	0.32426	0.118507	1.62478
1289	Q62651	ECH1_RAT	ECH1	264000	224628	250500	245755	42229.5	60003.9	39372.5	1.07319	1.17528	0.32444	0.233003	1.62398
1290	P18422	PSA3_RAT	PSMA3	2985000	2.75099e+06	2960000	2841975	206155	385310	234012	1.07101	1.08506	0.32534	0.117781	1.61998
1291	Q6AY58	Q6AY58_RAT	BCAP31	220750	240692	218000	232885	10012.5	35886.1	-19942.5	-1.07055	0.917145	0.32554	-0.124778	1.61909
1292	D4A259	D4A259_RAT	POLR2D	265000	233358	262500	223715	23874.7	54090	31642.5	1.07037	1.1356	0.32561	0.183451	1.61878
1293	D4A4W7	D4A4W7_RAT	MGARP	12875000	13453375	13150000	13750000	826136	698042	-578375	-1.06952	0.957009	0.32596	-0.0633957	1.61723
1294	A0A096MKH2	A0A096MKH2_RAT	VTA1	736750	639220	670500	666440	136970	120448	97530	1.06942	1.15258	0.326	0.204863	1.61706
1295	F1M5C9	F1M5C9_RAT	UBE2D2	2242500	2180375	2280000	2180000	97425.2	63302.7	62125	1.06942	1.02849	0.32601	0.0405317	1.61701
1296	B2GUZ9	B2GUZ9_RAT	FAM49B	1617500	1703750	1615000	1727500	82209.1	139007	-86250	-1.06813	0.949376	0.32654	-0.0749479	1.61467
1297	A0A0G2K4G3	A0A0G2K4G3_RAT	NEDD8	1397500	1238225	1430000	1195000	258505	149124	159275	1.0674	1.12863	0.32684	0.174575	1.61334
1298	B4F7C2	B4F7C2_RAT	TUBB4A	19650000	20779125	19050000	20850000	1.91224e+06	905213	-1129125	-1.06739	0.945661	0.32685	-0.0806056	1.6133
1299	Q71UF4	RBBP7_RAT	RBBP7	437500	407381	434500	422762	16663.3	53931.4	30118.8	1.06715	1.07393	0.32695	0.102903	1.61286
1300	Q9EPF2	MUC18_RAT	MCAM	124467	106622	124000	101454	28400.6	17670	17845.1	1.06701	1.16737	0.32701	0.223259	1.61259
1301	P82995	HS90A_RAT	HSP90AA1	74000000	67248750	73650000	68747500	7.6555e+06	1.00908e+07	6751250	1.06603	1.10039	0.32742	0.138018	1.61079
1302	Q80W89	NDUAB_RAT	NDUFA11	1487500	1565275	1505000	1565550	56789.1	134526	-77775	-1.06525	0.950312	0.32774	-0.0735265	1.60938
1303	M0R6L2	M0R6L2_RAT	WDR17	1170000	1.25481e+06	1240000	1259625	153623	42063.1	-84812.5	-1.06497	0.93241	0.32786	-0.100963	1.60885
1304	P10888	COX41_RAT	COX4I1	14400000	13428000	14300000	13256000	1.32413e+06	1.25664e+06	972000	1.06491	1.07239	0.32788	0.100824	1.60876
1305	P63249	IPKA_RAT	PKIA	217250	234528	215000	232000	16660.8	27881.2	-17277.5	-1.06389	0.926331	0.32831	-0.110401	1.60687
1306	P70541	EI2BG_RAT	EIF2B3	100201	80631.5	94663	77832.2	26542.1	25515.6	19569.9	1.06308	1.24271	0.32865	0.313487	1.60538
1307	A0A0G2JXG3	A0A0G2JXG3_RAT	TMEM30A	391750	343532	377000	345065	63279.1	65259.2	48217.5	1.06088	1.14036	0.32957	0.189487	1.60134
1308	D3ZTY0	D3ZTY0_RAT	CNIH4	173000	183819	178000	189500	13638.2	15170.6	-10818.8	-1.06068	0.941144	0.32965	-0.0875119	1.60099
1309	Q27W02	MGN_RAT	MAGOH	795000	720906	796000	715812	76607.2	116858	74093.8	1.06053	1.10278	0.32972	0.141143	1.60069
1310	Q499N5	ACSF2_RAT	ACSF2	113870	125892	112760	120500	13156.6	18473.2	-12022	-1.06017	0.904506	0.32987	-0.144798	1.60003
1311	A0A0G2KAL9	A0A0G2KAL9_RAT	MFF	128121	146480	137000	140960	29958.4	17463.5	-18358.9	-1.05886	0.874666	0.33042	-0.193195	1.59763
1312	M0RD20	M0RD20_RAT	CAPNS1	700000	632758	677500	612015	81441.2	97467.8	67242.5	1.05882	1.10627	0.33044	0.145702	1.59754
1313	D3ZP93	D3ZP93_RAT	FIZ1	8621.12	11100.2	8968.92	11500	4344.99	1756.84	-2479.13	-1.05793	0.77666	0.33081	-0.364644	1.59593
1314	D4ADF5	D4ADF5_RAT	PDCD5	887000	829600	860000	856000	69233.9	83594.1	57400	1.05766	1.06919	0.33092	0.0965182	1.59545
1315	B1WC73	B1WC73_RAT	ARL6	3582500	3.13176e+06	3575000	2978525	631315	573808	450738	1.05668	1.14392	0.33134	0.193992	1.59362
1316	Q68FS2	CSN4_RAT	COPS4	1442500	1.32996e+06	1405000	1349925	187150	101961	112538	1.05609	1.08462	0.33159	0.117186	1.59253
1317	Q6IRJ7	Q6IRJ7_RAT	ANXA7	405750	343532	406000	376065	63850.7	99077.5	62217.5	1.0557	1.18111	0.33175	0.240145	1.59183
1318	F1LRE1	F1LRE1_RAT	GSR	948250	863184	955000	924868	38430.7	156554	85066.2	1.0554	1.09855	0.33187	0.1356	1.59131
1319	A0A0G2JSJ2	A0A0G2JSJ2_RAT	CMPK1	2652500	2357100	2680000	2594200	146373	540320	295400	1.05539	1.12532	0.33188	0.17034	1.59127
1320	F1LML7	F1LML7_RAT	HIP1R	66352	69481.5	68711.8	69229.5	5397.7	2472.94	-3129.5	-1.0542	0.954959	0.33238	-0.0664889	1.58909
1321	P42123	LDHB_RAT	LDHB	21850000	22514750	21850000	22750000	493288	1.16127e+06	-664750	-1.05374	0.970475	0.33257	-0.0432372	1.58827
1322	G3V8V3	G3V8V3_RAT	PYGM	279750	241798	264000	238595	65586.5	29834.5	37952.5	1.05346	1.15696	0.3327	0.210339	1.58771
1323	G3V6G5	G3V6G5_RAT	TBL1X	186750	149341	173000	152182	69226.1	16429.1	37408.8	1.05156	1.25049	0.3335	0.322496	1.58424
1324	A0A0G2K751	A0A0G2K751_RAT	DNAJC8	158000	145028	160500	150552	14259.5	20167.8	12972.4	1.05041	1.08945	0.33398	0.123597	1.58217
1325	D3ZMY7	D3ZMY7_RAT	NT5C2	75576.8	59352.9	73931.2	65818.8	6822.19	30130	16223.9	1.05034	1.27335	0.33402	0.348625	1.58199
1326	Q66X93	SND1_RAT	SND1	2042500	2129650	2055000	2100000	116440	118256	-87150	-1.05025	0.959078	0.33405	-0.0602803	1.58186
1327	P0C0R5	PI3R4_RAT	PIK3R4	140750	144445	142000	144890	3201.56	6275.25	-3695	-1.04901	0.974419	0.33458	-0.0373853	1.57958
1328	Q6XVN8	MLP3A_RAT	MAP1LC3A	102389	118521	109229	116042	28559.8	11434.7	-16131.9	-1.04876	0.86389	0.33469	-0.21108	1.5791
1329	Q9ERS3	Q9ERS3_RAT	CACNA2D1	677000	747868	676000	735735	47265.2	126667	-70867.5	-1.04835	0.905241	0.33486	-0.143627	1.57837
1330	Q6AYG5	ECHD1_RAT	ECHDC1	938250	844536	892000	832072	126131	126711	93713.8	1.04833	1.11096	0.33487	0.151813	1.57833
1331	Q68FT9	SCLY_RAT	SCLY	761750	697334	756000	730668	67054.1	103002	64416.2	1.04823	1.09238	0.33491	0.127468	1.57815
1332	Q6S3A5	Q6S3A5_RAT	PLEC	1805000	1.67321e+06	1750000	1671425	240763	73248.1	131788	1.04735	1.07876	0.33528	0.109378	1.57656
1333	Q76MV3	Q76MV3_RAT	COX17	169750	154616	166500	161232	10874.3	26782.2	15133.8	1.04711	1.09788	0.33538	0.13472	1.57613
1334	A0A0G2K0W9	A0A0G2K0W9_RAT	PSMA7	6290000	5702725	6395000	5940450	727690	855159	587275	1.04603	1.10298	0.33585	0.141409	1.57411
1335	Q5PQJ6	P5CR3_RAT	PYCR3	305750	295636	303500	293500	10210.3	16425.8	10113.8	1.04586	1.03421	0.33592	0.0485293	1.57381
1336	G3V665	G3V665_RAT	CASTOR2	94520.8	99185.6	95395.2	100039	7989.45	3971.25	-4664.88	-1.0457	0.952968	0.33599	-0.0695	1.57351
1337	Q3ZAU5	Q3ZAU5_RAT	DDHD1	84752.5	73319.7	83649.5	81418.5	10950.7	18934.8	11432.8	1.04536	1.15593	0.33613	0.209055	1.57291
1338	D4A7R3	D4A7R3_RAT	NUP205	194750	223585	194500	225670	42789.2	34836.5	-28835	-1.04518	0.871033	0.33621	-0.1992	1.57257
1339	Q3B7D1	UBE2Z_RAT	UBE2Z	106338	124597	105226	134820	14369.4	31882.3	-18259.4	-1.04426	0.853453	0.3366	-0.228617	1.57089
1340	D4A4J3	D4A4J3_RAT	MAN2A2	46392.2	59557.9	44233.5	54467.2	6849.97	24307.1	-13165.6	-1.04266	0.778944	0.33728	-0.360408	1.56798
1341	F1LSW6	F1LSW6_RAT	PPIP5K1	20548.9	17865.5	20528.5	18363.8	2750.26	4355.45	2683.38	1.04186	1.1502	0.33762	0.201883	1.56653
1342	A0A0G2K4Y7	A0A0G2K4Y7_RAT	MYO5A	3962500	4128125	3950000	4076250	65000	311283	-165625	-1.04167	0.959879	0.3377	-0.0590757	1.56619
1343	Q9WVJ6	Q9WVJ6_RAT	TGM2	46908.9	35468.1	47348.5	34563.8	13400.6	17407.4	11440.7	1.04158	1.32256	0.33774	0.403337	1.56602
1344	A0A0G2K1M8	A0A0G2K1M8_RAT	PREP	863500	780106	865000	833000	13025.6	159616	83393.8	1.04147	1.1069	0.33779	0.146526	1.5658
1345	M0R916	M0R916_RAT		20933.1	16329.9	21666	14976.2	3049.4	8319.18	4603.21	1.03905	1.28189	0.33883	0.358271	1.56137
1346	A0A0G2K167	A0A0G2K167_RAT	RMDN1	189000	207471	198000	198500	25948.7	24364.2	-18471.2	-1.03788	0.91097	0.33933	-0.134525	1.55924
1347	Q5I034	CL043_RAT	CUSTOS	421500	360205	411000	399910	52956	105676	61295	1.03712	1.17017	0.33966	0.226714	1.55784
1348	P07943	ALDR_RAT	AKR1B1	13075000	12214250	13400000	12078500	1.06262e+06	1.27536e+06	860750	1.03703	1.07047	0.3397	0.0982457	1.55767
1349	D3ZVS6	D3ZVS6_RAT	KBTBD2	39236.4	42619.6	39135	43344.2	4018.12	5154.16	-3383.25	-1.03537	0.920618	0.34041	-0.119326	1.55465
1350	D4A7R0	D4A7R0_RAT	LOC108348180	49605.8	58634.6	53646.5	58427	16736.2	4955.02	-9028.8	-1.03456	0.846016	0.34076	-0.241243	1.55317
1351	A0A0G2K329	A0A0G2K329_RAT	NRCAM	1047500	902611	986000	962722	166296	225617	144889	1.03388	1.16052	0.34105	0.214774	1.55194
1352	Q9JLA3	UGGG1_RAT	UGGT1	1530000	1560575	1525000	1565000	54772.3	22330.6	-30575	-1.03382	0.980408	0.34108	-0.028546	1.55182
1353	D4A6G6	D4A6G6_RAT	LOC100362339	459500	413500	440000	430000	71747.2	52665.6	46000	1.03369	1.11125	0.34114	0.152178	1.55156
1354	D4A6C5	D4A6C5_RAT	ARHGAP1	2140000	2015200	2155000	2020400	89814.6	224342	124800	1.03289	1.06193	0.34148	0.0866878	1.55013
1355	B2RZ38	B2RZ38_RAT	RRAGD	503000	456550	502000	468500	32649.7	83904	46450	1.03185	1.10174	0.34193	0.139786	1.54823
1356	Q5XIK2	TMX2_RAT	TMX2	456500	410185	460500	419870	23302.4	86707.9	46315	1.03169	1.11291	0.342	0.15434	1.54793
1357	P26772	CH10_RAT	HSPE1	16450000	15954875	16550000	15659750	655744	701578	495125	1.03117	1.03103	0.34222	0.0440903	1.547
1358	G3V624	G3V624_RAT	CORO1C	568500	506455	558000	512410	35218.4	115103	62045	1.0309	1.12251	0.34234	0.166726	1.5465
1359	P07895	SODM_RAT	SOD2	3612500	3.90399e+06	3745000	4027975	461330	327446	-291488	-1.03049	0.925336	0.34252	-0.111951	1.54574
1360	Q5RK10	Q5RK10_RAT	RPL13A	129000	135486	127500	134472	4966.55	11573.3	-6486.25	-1.03005	0.952126	0.34271	-0.0707754	1.54494
1361	Q5XI19	Q5XI19_RAT	FERMT2	47864.1	54718.6	50610.5	54284.8	12228.5	5259.36	-6854.5	-1.02986	0.874732	0.34279	-0.193087	1.5446
1362	M3ZCQ2	M3ZCQ2_RAT	SNRNP200	6322500	6.04246e+06	6215000	6044925	492908	230423	280038	1.02935	1.04634	0.34301	0.0653585	1.54368
1363	P62198	PRS8_RAT	PSMC5	2512500	2347900	2470000	2370800	231715	220512	164600	1.02917	1.07011	0.34309	0.0977526	1.54334
1364	Q4G061	EIF3B_RAT	EIF3B	1145000	1.09431e+06	1125000	1120625	65574.4	73525.9	50687.5	1.02899	1.04632	0.34317	0.0653228	1.543
1365	D3ZZQ6	D3ZZQ6_RAT	INTS4	34131.1	28829.9	34466.5	30017.2	5912.27	8455.26	5301.25	1.02764	1.18388	0.34375	0.243523	1.54057
1366	Q6GMM8	Q6GMM8_RAT	SLC27A1	1155000	1049125	1160000	1005500	144568	146922	105875	1.02731	1.10092	0.3439	0.138706	1.53994
1367	Q64350	EI2BE_RAT	EIF2B5	80483.8	72359.5	81690	76486	4148.86	15286.1	8124.25	1.02585	1.11228	0.34453	0.153515	1.5373
1368	Q5U318	PEA15_RAT	PEA15	5577500	5282275	5635000	5204550	547076	179668	295225	1.0254	1.05589	0.34472	0.0784592	1.5365
1369	Q02356	AMPD2_RAT	AMPD2	811000	716724	819500	712448	118550	140678	94276.2	1.02492	1.13154	0.34494	0.178285	1.53558
1370	P11475	ERR2_RAT	ESRRB	684250	755190	689000	712000	46053.4	130697	-70940	-1.02386	0.906063	0.34539	-0.142316	1.5337
1371	F7EMB2	F7EMB2_RAT	RTRAF	2372500	2.15526e+06	2320000	2145525	407134	119774	217238	1.02377	1.10079	0.34543	0.138544	1.53353
1372	F7EPH4	F7EPH4_RAT	PPA1	9182500	8946500	9110000	8993000	158614	433092	236000	1.02336	1.02638	0.34561	0.0375636	1.53278
1373	D3ZRG7	D3ZRG7_RAT	RBM26	70341.9	56393.4	68799.5	59154.8	18926	19637.1	13948.5	1.02289	1.24734	0.34582	0.318858	1.53191
1374	P07936	NEUM_RAT	GAP43	262750	235923	255500	255500	20155.6	48438	26826.8	1.02267	1.11371	0.34591	0.155373	1.53153
1375	Q792I0	LIN7C_RAT	LIN7C	1405000	1.73761e+06	1390000	1595225	92915.7	644163	-332612	-1.02212	0.808581	0.34616	-0.306536	1.53049
1376	O35889	AFAD_RAT	AFDN	237250	255894	252500	260000	32938.1	15813.9	-18643.8	-1.02052	0.927143	0.34685	-0.109137	1.52762
1377	P85834	EFTU_RAT	TUFM	5305000	5.57044e+06	5305000	5605000	465654	232707	-265438	-1.01981	0.952349	0.34716	-0.0704379	1.52633
1378	B2GV73	B2GV73_RAT	ARPC3	1057750	1.10439e+06	1075000	1098775	61375.2	67889.6	-46637.5	-1.01918	0.957771	0.34744	-0.0622478	1.52516
1379	Q5XIN4	Q5XIN4_RAT	MTMR9	78338.9	64753	72621	69611.2	14685.2	22260.4	13585.9	1.01889	1.20981	0.34757	0.274781	1.52462
1380	D3ZD89	D3ZD89_RAT	NAA15	49993.6	45874.5	50825.2	47929.2	3789.38	7146.14	4119.12	1.01849	1.08979	0.34774	0.124052	1.52392
1381	D3ZD23	D3ZD23_RAT	ABCE1	117211	126565	118500	127000	13488.5	12471.2	-9353.88	-1.01836	0.926094	0.3478	-0.110769	1.52367
1382	P97536	CAND1_RAT	CAND1	16650000	16028250	16450000	16056500	967815	744844	621750	1.01822	1.03879	0.34786	0.0549053	1.52342
1383	B0BNJ1	B0BNJ1_RAT	SRI	1242500	1175275	1235000	1180000	73200.6	110082	67225	1.01704	1.0572	0.34838	0.0802475	1.52127
1384	O35986	ZRAB2_RAT	ZRANB2	32590.8	38059.1	28962.2	36968.8	8130.68	7061.09	-5468.38	-1.0156	0.856319	0.34901	-0.22378	1.51866
1385	A0A0G2K464	A0A0G2K464_RAT	SCAMP5	1982500	2118075	2020000	2141150	173085	203910	-135575	-1.01378	0.935991	0.34981	-0.0954328	1.51536
1386	G3V964	G3V964_RAT	NTM	2087500	2266925	2135000	2218850	178022	306011	-179425	-1.01363	0.920851	0.34988	-0.11896	1.51507
1387	M0RDJ7	M0RDJ7_RAT	TCEAL5	70444.1	82491.9	71486.8	85293.5	16540.1	17073.9	-12047.8	-1.01362	0.853952	0.34988	-0.227773	1.51507
1388	D3ZUY8	D3ZUY8_RAT	AP2A1	4510000	4866700	4630000	4698400	494907	501120	-356700	-1.0129	0.926706	0.3502	-0.109816	1.51375
1389	Q9QYL8	LYPA2_RAT	LYPLA2	2312500	2042000	2300000	2009000	352550	402032	270500	1.01175	1.13247	0.3507	0.17947	1.51169
1390	F1M8X9	F1M8X9_RAT	GBF1	328250	303995	332500	314490	20172.2	43545.8	24255	1.01081	1.07979	0.35112	0.110747	1.50996
1391	D3ZHI9	D3ZHI9_RAT	PPP2R5E	326250	302434	334500	312000	32479.5	34231.7	23816.2	1.00942	1.07875	0.35174	0.109359	1.50742
1392	Q4KM74	SC22B_RAT	SEC22B	1345000	1.51186e+06	1255000	1525000	245832	221108	-166862	-1.00933	0.889631	0.35177	-0.168721	1.5073
1393	D4A133	D4A133_RAT	ATP6V1A	37550000	38443125	37800000	38700000	1.51767e+06	912746	-893125	-1.00861	0.976768	0.35209	-0.0339127	1.50598
1394	Q8K1Q0	NMT1_RAT	NMT1	212000	186437	213000	202500	24535.7	44367.3	25562.6	1.00839	1.13711	0.35219	0.185373	1.50557
1395	O08769	O08769_RAT	CDKN1B	172250	130122	169000	114644	71611.8	43164.8	42128	1.00767	1.32376	0.35251	0.404639	1.50426
1396	B2GV22	PTSS2_RAT	PTDSS2	185750	165616	194500	158500	28918	27586.9	20133.8	1.00754	1.12157	0.35256	0.165518	1.50406
1397	A0A0G2KBB9	A0A0G2KBB9_RAT	ANK2	204000	215189	203500	215378	14809.9	16562.6	-11188.8	-1.00717	0.948005	0.35273	-0.0770335	1.50336
1398	F1M5M9	F1M5M9_RAT	SRGAP3	293750	308721	290000	311942	16520.2	24719.5	-14971.2	-1.00709	0.951506	0.35276	-0.0717159	1.50324
1399	Q68FX8	Q68FX8_RAT	PMPCA	107361	127034	112034	119038	28872.3	26352.9	-19673.9	-1.00657	0.84513	0.35299	-0.242755	1.5023
1400	A0A0G2JYF0	A0A0G2JYF0_RAT	SLC4A10	715250	767218	714500	749000	78389.5	67428	-51967.5	-1.00518	0.932265	0.35361	-0.101188	1.49977
1401	B2RYD7	B2RYD7_RAT	STT3B	113000	119139	114500	116000	6976.15	10029.5	-6138.75	-1.00495	0.948474	0.35372	-0.07632	1.49932
1402	D3ZDR2	D3ZDR2_RAT	CHMP6	124032	134771	123500	137042	15604.2	14615	-10739.6	-1.00466	0.920312	0.35384	-0.119805	1.49883
1403	P11951	CX6C2_RAT	COX6C2	2937500	2351150	2925000	2555800	559844	1.02433e+06	586350	1.00459	1.24939	0.35387	0.321222	1.49871
1404	A0A0G2K2B5	A0A0G2K2B5_RAT	ASPH	358500	314845	359500	327500	47486.8	72969	43655	1.00287	1.13866	0.35464	0.187331	1.49557
1405	O88377	PI42B_RAT	PIP4K2B	1013500	1086650	1006500	1128800	52855.1	135978	-73150	-1.00282	0.932683	0.35466	-0.100541	1.49549
1406	D4ADD7	D4ADD7_RAT	GLRX5	433750	475314	422000	463628	65484.7	50900.5	-41563.8	-1.00226	0.912555	0.35491	-0.132016	1.49447
1407	A0A0G2K865	A0A0G2K865_RAT	TPD52	1777500	1.67049e+06	1760000	1650975	112361	181702	107012	1.00182	1.06406	0.35511	0.0895804	1.49366
1408	Q4FZT0	STML2_RAT	STOML2	505000	428552	499500	408000	91034.8	122531	76447.5	1.00162	1.17839	0.35519	0.236811	1.49334
1409	P60901	PSA6_RAT	PSMA6	4222500	4067100	4265000	4014200	146600	273650	155400	1.00114	1.03821	0.35541	0.054097	1.49244
1410	P30904	MIF_RAT	MIF	79725000	74797625	79850000	75000000	2.76089e+06	9.45001e+06	4927375	1.00098	1.06588	0.35548	0.0920397	1.49216
1411	Q6AZ35	Q6AZ35_RAT	DYNC1I2	885250	837435	885000	862870	53705.2	79087.4	47815	1.00033	1.0571	0.35577	0.0801077	1.49098
1412	F8WFM2	F8WFM2_RAT	NAPB	5075000	5317225	4985000	5294450	405997	265220	-242225	-0.998973	0.954445	0.35638	-0.0672657	1.48851
1413	F1MAA7	F1MAA7_RAT	LAMC1	409750	452474	413000	457948	70802	48177.2	-42723.8	-0.997769	0.905577	0.35691	-0.14309	1.48637
1414	Q4V7D4	Q4V7D4_RAT	FAM126B	80162.6	85117.6	77683.8	85899	8570.41	5029.53	-4955	-0.997262	0.941786	0.35714	-0.0865281	1.48544
1415	P17955	NUP62_RAT	NUP62	427500	406018	427000	398535	13916.4	40835.3	21482.5	0.995909	1.05291	0.35775	0.0743825	1.48298
1416	Q99ND9	RWDD1_RAT	RWDD1	368500	388999	375500	390498	37651.9	16714	-20498.8	-0.995207	0.947304	0.35806	-0.0781009	1.48173
1417	G3V762	G3V762_RAT	TSTA3	823750	759344	828000	778188	103988	77190.1	64406.2	0.994643	1.08482	0.35832	0.117453	1.48068
1418	D4AAT4	D4AAT4_RAT	SNRPF	623500	539342	670500	551000	127123	111712	84157.5	0.994574	1.15604	0.35835	0.209188	1.48056
1419	O35913	SO1A4_RAT	SLCO1A4	540250	454074	583500	484648	121033	124107	86176.2	0.994225	1.18978	0.3585	0.250701	1.47995
1420	Q6TXG9	SFR1_RAT	SFR1	226250	214746	224000	221992	5251.98	22571.7	11503.8	0.992788	1.05357	0.35915	0.0752849	1.47734
1421	A0A0G2JZA2	A0A0G2JZA2_RAT	GRPEL1	431250	384658	433500	364815	77521.5	53102.5	46592.5	0.991697	1.12113	0.35964	0.16495	1.47537
1422	O35867	NEB1_RAT	PPP1R9A	52697	59387.5	55258	59929.5	9387.63	9729.24	-6690.5	-0.989732	0.887342	0.36052	-0.172438	1.47185
1423	M0R913	M0R913_RAT		78067.8	71473.1	77914.2	71913.2	9857.72	8970.3	6594.62	0.989575	1.09227	0.36059	0.127326	1.47157
1424	D3ZZK1	D3ZZK1_RAT		750500	698711	736500	722922	56912.2	87858.8	51788.8	0.989456	1.07412	0.36065	0.103156	1.47133
1425	Q4QQU6	SPF30_RAT	SMNDC1	230500	253388	223500	250775	35744.5	29389.9	-22887.5	-0.989182	0.909674	0.36077	-0.136579	1.47085
1426	A0A0G2JUS7	A0A0G2JUS7_RAT	TMEM11	205032	154354	230500	173470	77049.9	67578.8	50677.9	0.988963	1.32832	0.36087	0.409604	1.47045
1427	D3ZXP3	D3ZXP3_RAT	H2AFX	1247500	1042525	1280000	1230000	80570.9	407003	204975	0.988067	1.19661	0.36128	0.258958	1.46881
1428	G3V798	G3V798_RAT	SRSF4	292750	331760	298000	327520	32045.5	72171	-39010	-0.988025	0.882415	0.36129	-0.180471	1.46877
1429	D4ABY4	D4ABY4_RAT	UBE2J1	35874.2	41985.6	41327.5	42374	11445	4704.11	-6111.41	-0.987783	0.85444	0.3614	-0.226948	1.46833
1430	Q9QYW3	PHOCN_RAT	MOB4	216000	194765	202500	196500	38790	18600.2	21235	0.987238	1.10903	0.36165	0.149297	1.46733
1431	D3ZD73	D3ZD73_RAT	DDX6	1802500	1.73824e+06	1810000	1710000	15000	129409	64262.5	0.986562	1.03697	0.36196	0.052374	1.4661
1432	D3ZW15	D3ZW15_RAT	SEC24B	99049.2	86059.2	99596.2	94820.5	6752.79	25475.9	12990	0.985747	1.15094	0.36232	0.202816	1.46466
1433	G3V984	G3V984_RAT	BSN	828500	766299	844000	807098	86276.7	92171.2	62201.2	0.985362	1.08117	0.3625	0.112595	1.46395
1434	Q5FVI6	VATC1_RAT	ATP6V1C1	3575000	3.96929e+06	3595000	4100000	689952	409494	-394288	-0.982868	0.900665	0.36363	-0.150937	1.45946
1435	Q704S8	CACP_RAT	CRAT	288750	310245	290500	292500	20613.5	38581.7	-21495	-0.982782	0.930716	0.36367	-0.103587	1.4593
1436	P62161	CALM_RAT	CALM1	31425000	34372000	31450000	35644000	1.09962e+06	5.89815e+06	-2947000	-0.982369	0.914262	0.36386	-0.129321	1.45854
1437	F1LN92	F1LN92_RAT	AFG3L2	67707.5	74050.2	69722.5	77331.5	6676.77	11053.9	-6342.75	-0.982318	0.914345	0.36388	-0.129189	1.45847
1438	D4ACJ1	D4ACJ1_RAT	LOC100363469	220750	237126	223000	246752	20188.7	26534.8	-16376.2	-0.982323	0.930939	0.36388	-0.103242	1.45847
1439	D4AAX6	D4AAX6_RAT	PLCH2	14913.8	13183.7	15150.8	13389.8	1108.47	3348.72	1730.08	0.980933	1.13123	0.36451	0.17789	1.45597
1440	F1M446	F1M446_RAT	ECPAS	70346.4	78074.4	71894	79845.5	10641.5	11706	-7728	-0.976993	0.901017	0.3663	-0.150373	1.4489
1441	G3V678	G3V678_RAT	LOC100912534	80652.6	88227.6	80749.8	88622.2	13338.6	7926.23	-7575	-0.97642	0.914143	0.36657	-0.129509	1.44784
1442	B1WBQ7	B1WBQ7_RAT	MSH2	211250	169012	208500	177898	55047.7	66831.1	42238.4	0.975672	1.24991	0.36691	0.321829	1.4465
1443	E9PTK9	E9PTK9_RAT	ANKHD1	128150	107969	137500	109051	28525.7	29976.7	20181	0.975395	1.18692	0.36703	0.247217	1.44603
1444	A0A0G2JTN4	A0A0G2JTN4_RAT	PFAS	5407500	5.14944e+06	5340000	5193875	242676	470754	258062	0.974513	1.05011	0.36744	0.0705469	1.44442
1445	P11762	LEG1_RAT	LGALS1	675500	594449	645000	623398	146809	78711.9	81051.2	0.973127	1.13635	0.36807	0.184403	1.44195
1446	D4A8U5	D4A8U5_RAT		2432500	2.61611e+06	2475000	2687225	268375	265514	-183612	-0.972726	0.929815	0.36826	-0.104985	1.4412
1447	F1LP91	F1LP91_RAT		124683	140528	133000	135500	26793.6	18534.8	-15844.9	-0.972684	0.887247	0.36828	-0.172592	1.44113
1448	Q05683	DCE2_RAT	GAD2	1677500	1.56154e+06	1695000	1478075	148408	186697	115962	0.972444	1.07426	0.36839	0.103346	1.44069
1449	A0A0G2JU07	A0A0G2JU07_RAT	UBE2V2	385500	412085	387500	404670	12922.8	53184.4	-26585	-0.971464	0.935487	0.36884	-0.0962111	1.43893
1450	Q9QVC8	FKBP4_RAT	FKBP4	4245000	3.95616e+06	4290000	4092325	380570	458032	288838	0.970058	1.07301	0.36948	0.101663	1.43643
1451	Q566E4	Q566E4_RAT	HNRNPR	1317500	1184950	1375000	1194900	257860	91122.7	132550	0.969334	1.11186	0.36981	0.152977	1.43514
1452	A0A0G2JTB2	A0A0G2JTB2_RAT	GBE1	611500	630359	610500	629218	30271	24495.9	-18858.8	-0.968586	0.970083	0.37016	-0.0438206	1.43378
1453	B0BNA5	COTL1_RAT	COTL1	4335000	3868125	4405000	4106250	340245	902929	466875	0.967709	1.1207	0.37056	0.164398	1.43222
1454	B2GV05	RBM5_RAT	RBM5	57469.4	45239.2	64559.5	47676.5	21873.7	12672.1	12230.2	0.967612	1.27035	0.37061	0.345221	1.43203
1455	P56574	IDHP_RAT	IDH2	3252500	3495925	3235000	3400000	197041	464001	-243425	-0.965771	0.930369	0.37146	-0.104125	1.42872
1456	F7FF45	F7FF45_RAT	NUMA1	960750	1.0646e+06	953000	1037000	56940.8	207684	-103848	-0.964463	0.902454	0.37206	-0.148075	1.42639
1457	B0BN63	B0BN63_RAT	AHSA1	452750	411308	458500	447000	20838.7	83524.6	41442.5	0.962829	1.10076	0.37282	0.138497	1.42345
1458	Q5M808	HIKES_RAT	HIKESHI	150500	133390	159500	138000	19740	29597	17109.8	0.96187	1.12827	0.37326	0.17411	1.42175
1459	P08503	ACADM_RAT	ACADM	6445000	5.93326e+06	6595000	6171525	807238	695667	511738	0.960433	1.08625	0.37393	0.119355	1.41916
1460	P07150	ANXA1_RAT	ANXA1	476500	357720	413500	326500	221110	111616	118780	0.959122	1.33205	0.37454	0.413645	1.41681
1461	P36860	RALB_RAT	RALB	150000	160504	153000	164508	12832.3	17750.6	-10503.8	-0.959105	0.934558	0.37454	-0.0976445	1.41681
1462	D4A8C5	D4A8C5_RAT	PLCB4	14608.3	17771.4	16441	16284.8	5024.49	4277.07	-3163.1	-0.958748	0.822012	0.37471	-0.282769	1.41615
1463	B5DEK0	B5DEK0_RAT	RPRD1B	1515000	1.46261e+06	1485000	1465000	100830	42887.1	52387.5	0.956223	1.03582	0.37588	0.0507702	1.41166
1464	A0A0G2JZB6	A0A0G2JZB6_RAT		226500	198272	238500	207045	29938.8	50934.1	28227.5	0.955545	1.14237	0.3762	0.192026	1.41043
1465	D4A746	D4A746_RAT	GMPPB	204500	193894	204500	190500	11210.1	19161	10606.2	0.955545	1.0547	0.3762	0.0768345	1.41043
1466	Q9Z2S9-2	FLOT2_RAT		586000	499180	509500	513360	172385	57612.2	86820	0.955338	1.17393	0.3763	0.231341	1.41004
1467	D3ZLK9	D3ZLK9_RAT	NAXD	393500	351369	412500	346738	81234.2	34454.5	42131.2	0.954936	1.11991	0.37648	0.163378	1.40935
1468	M0R8G1	M0R8G1_RAT		234500	173769	231500	140038	105263	71587.1	60731.2	0.954151	1.34949	0.37685	0.432419	1.40794
1469	M0RD40	M0RD40_RAT	SIK3	66155.9	56165	65593.5	52015.8	13505.7	16040.1	9990.88	0.952928	1.17788	0.37742	0.236198	1.40576
1470	P62083	RS7_RAT	RPS7	631500	672018	635000	673500	19891.4	82784.3	-40517.5	-0.951779	0.939708	0.37796	-0.0897161	1.40369
1471	F1LMD9	F1LMD9_RAT	GAK	176250	155226	182000	161922	16090.9	41155	21023.9	0.951547	1.13544	0.37807	0.183252	1.40327
1472	D3ZN69	D3ZN69_RAT	PPEF2	216500	170556	198000	176000	78898.7	55745.4	45943.8	0.951166	1.26938	0.37825	0.344119	1.40259
1473	P50554	GABT_RAT	ABAT	7722500	8.94214e+06	7630000	8945000	1.88611e+06	1.7422e+06	-1.21964e+06	-0.950012	0.863608	0.37879	-0.211552	1.40053
1474	D3ZZ21	D3ZZ21_RAT	NDUFB6	466500	506981	474500	491462	65352.9	54804.7	-40481.2	-0.94925	0.920152	0.37914	-0.120055	1.3992
1475	Q9WU70	STXB5_RAT	STXBP5	346500	359785	343500	356570	10969.7	25762.2	-13285	-0.948914	0.963075	0.3793	-0.0542797	1.39859
1476	A0A0G2K0Z7	A0A0G2K0Z7_RAT	GPD2	57154.4	61968.1	56492.5	62242.8	8294.26	5846.18	-4813.75	-0.948752	0.922319	0.37938	-0.116662	1.39828
1477	A0A0G2K3S6	A0A0G2K3S6_RAT	RBM10	59033.9	60911.1	57545.8	60405.5	3682.01	1458.48	-1877.25	-0.948022	0.969181	0.37972	-0.0451627	1.39699
1478	A0A096MJN4	A0A096MJN4_RAT	38231	167750	159952	166000	161500	15107.9	6568.79	7797.5	0.946632	1.04875	0.38037	0.0686692	1.39452
1479	R9PXZ5	R9PXZ5_RAT		103994	115146	105000	112785	18303.5	14864.9	-11152.2	-0.945933	0.903147	0.3807	-0.146967	1.39327
1480	Q5XI49	Q5XI49_RAT	PHF1	34200.2	27876.2	33868.8	31738.5	3865.87	12819.6	6324.06	0.944606	1.22686	0.38133	0.294974	1.39089
1481	F1LX07	F1LX07_RAT	SLC25A12	18775000	19599000	18600000	19250000	1.46373e+06	949669	-824000	-0.944514	0.957957	0.38137	-0.0619671	1.39074
1482	Q68FQ9	Q68FQ9_RAT	LANCL2	1320000	1.23226e+06	1340000	1284525	95916.6	159319	87737.5	0.943598	1.0712	0.3818	0.0992283	1.38911
1483	A0A0G2JXH2	A0A0G2JXH2_RAT	CCDC51	293750	261319	297500	284138	23514.2	64618.2	32431.2	0.943269	1.12411	0.38196	0.168778	1.38851
1484	A0A0G2JUX5	A0A0G2JUX5_RAT	PURB	3362500	2893050	3320000	3016100	685924	721637	469450	0.943034	1.16227	0.38207	0.216943	1.38809
1485	D4A4T0	D4A4T0_RAT	STUB1	1397500	1453350	1385000	1470000	98446.3	66016.8	-55850	-0.94236	0.961572	0.38239	-0.0565339	1.38688
1486	M0R565	M0R565_RAT	WDR82	727000	764571	748500	749000	63271.9	48539	-37571.2	-0.942277	0.95086	0.38243	-0.0726956	1.38673
1487	D3ZWA8	D3ZWA8_RAT	APPL1	1129750	1043550	1165000	1079100	99466.5	154347	86200	0.938892	1.0826	0.38403	0.114504	1.38071
1488	A0A0G2KB58	A0A0G2KB58_RAT	CDC42BPB	129000	117660	127500	113819	18672.6	15347.3	11340.4	0.93837	1.09638	0.38427	0.132752	1.37981
1489	E9PTB2	E9PTB2_RAT	SUPT5H	1342500	1.39124e+06	1370000	1402475	85391.3	59487.7	-48737.5	-0.936634	0.964968	0.3851	-0.0514466	1.37669
1490	F1M951	F1M951_RAT	PTPN23	352500	324834	356500	326168	42540.2	41003	27666.2	0.936506	1.08517	0.38516	0.117922	1.37647
1491	A0A0G2K890	A0A0G2K890_RAT	EZR	2572500	2139550	2550000	2224100	629040	678990	432950	0.93551	1.20236	0.38563	0.265864	1.37471
1492	Q68FS8	Q68FS8_RAT	RTCA	1702500	1816050	1760000	1767100	142916	196451	-113550	-0.934813	0.937474	0.38596	-0.0931491	1.37348
1493	F1LQW3	F1LQW3_RAT		7792500	7.51329e+06	7800000	7541575	565236	197325	279212	0.932746	1.03716	0.38695	0.0526419	1.36978
1494	Q5FVP5	WDR89_RAT	WDR89	850500	804690	844000	814380	69038.6	70023.5	45810	0.93172	1.05693	0.38744	0.0798781	1.36796
1495	Q5BK48	TTC5_RAT	TTC5	65485.4	71883.8	62014.8	71488.2	9885.94	9565.72	-6398.38	-0.930249	0.91099	0.38814	-0.134493	1.36535
1496	B0BN46	B0BN46_RAT	GRHPR	1101750	909936	1133000	818372	254535	324547	191814	0.930108	1.2108	0.38821	0.27596	1.36509
1497	Q7TPB7	Q7TPB7_RAT	MAL2	151031	188074	155500	209500	64129.4	47287.4	-37042.7	-0.929802	0.803042	0.38835	-0.316453	1.36457
1498	F1LPH3	F1LPH3_RAT		14006.9	11834.7	13608.2	13173.2	2273.84	4093.08	2172.12	0.927808	1.18354	0.38931	0.243106	1.36101
1499	F1LRE5	F1LRE5_RAT	OSBPL9	105333	110156	104000	107812	7818.16	6856.7	-4823.5	-0.927691	0.956212	0.38936	-0.0645973	1.36082
1500	A0A0G2K3B2	A0A0G2K3B2_RAT	SELENOT	97461.2	85621.4	97649.2	89593	4194.59	25179.9	11839.9	0.927639	1.13828	0.38939	0.186858	1.36071
1501	Q641X8	EIF3E_RAT	EIF3E	1532500	1.57436e+06	1520000	1608725	47169.9	76979.2	-41862.5	-0.927375	0.97341	0.38951	-0.0388807	1.36027
1502	D3ZE26	D3ZE26_RAT	TMCC2	67808.5	69920.1	66684.8	70971.2	3652.13	2724.89	-2111.62	-0.926832	0.969799	0.38977	-0.0442416	1.35931
1503	D4A1V7	D4A1V7_RAT	MOB1B	145750	138839	143000	139678	12175.8	8658.18	6911.25	0.925179	1.04978	0.39057	0.0700856	1.35635
1504	P18420	PSA1_RAT	PSMA1	3075000	3169025	3080000	3190000	164418	119526	-94025	-0.925112	0.97033	0.3906	-0.0434526	1.35624
1505	Q498E0	TXD12_RAT	TXNDC12	1475000	1.41014e+06	1465000	1410000	127148	59226.2	64862.5	0.924853	1.046	0.39072	0.0648791	1.35579
1506	Q5U2X6	CCD47_RAT	CCDC47	196750	179184	200000	168805	14080.1	35291.7	17566.5	0.924631	1.09804	0.39083	0.134926	1.35539
1507	Q68FT7	Q68FT7_RAT	FARSB	1777500	1863200	1740000	1875000	122848	138875	-85700	-0.924423	0.954004	0.39093	-0.067933	1.35502
1508	Q6AYR1	Q6AYR1_RAT	TFG	1732500	1.66411e+06	1695000	1698225	92511.3	115539	68387.5	0.924078	1.0411	0.39109	0.0581024	1.35443
1509	G3V8W9	G3V8W9_RAT	TSTD3	161250	183859	163000	197000	35150.9	34052.6	-22608.8	-0.92393	0.877032	0.39117	-0.189299	1.35413
1510	B2RZB7	B2RZB7_RAT	SNRPD1	860750	919086	831000	911172	110909	60396.8	-58336.2	-0.92386	0.936528	0.3912	-0.094606	1.35402
1511	G3V6Z7	G3V6Z7_RAT	GOLGA5	47354	44738.4	46043.2	44999.2	3960.87	4056.82	2615.62	0.922657	1.05846	0.39178	0.0819734	1.35188
1512	O35509	RB11B_RAT	RAB11B	10205000	10613500	10350000	10692000	707177	533175	-408500	-0.922486	0.961511	0.39186	-0.0566243	1.35159
1513	A0A0G2KAW5	A0A0G2KAW5_RAT	WDR48	217000	204709	209500	205000	26140.6	5185.49	12291.2	0.92242	1.06004	0.39189	0.0841223	1.35148
1514	Q498T2	CHTOP_RAT	CHTOP	60412	63561	58904.5	63856.5	6777	893.505	-3149	-0.921347	0.950457	0.39241	-0.0733067	1.34957
1515	D3ZFB2	D3ZFB2_RAT	LUC7L3	107050	98322.5	110000	94042.8	10801.7	15579.5	8727.5	0.920729	1.08876	0.39271	0.122691	1.34846
1516	Q62639	RHEB_RAT	RHEB	1237500	1021650	1250000	1182800	154137	443157	215850	0.920081	1.21128	0.39302	0.276527	1.34733
1517	F1LXF5	F1LXF5_RAT	GET4	344000	324718	334500	327500	27580.2	31566.6	19282.5	0.92001	1.05938	0.39305	0.0832234	1.34722
1518	F1LMM9	F1LMM9_RAT	GFM1	176250	168414	180500	163828	14008.9	9755.41	7836.25	0.918079	1.04653	0.39399	0.0656133	1.34377
1519	B1WC34	B1WC34_RAT	PRKCSH	2705000	2804100	2710000	2808200	104722	189013	-99100	-0.917233	0.964659	0.39439	-0.0519092	1.34231
1520	Q0ZFS5	Q0ZFS5_RAT	ZC3H11A	195500	179242	198500	174500	30490.4	18103.5	16257.5	0.916952	1.0907	0.39453	0.125256	1.34179
1521	Q07310	NRX3A_RAT	NRXN3	1997500	2069200	2005000	2045000	71821.5	138929	-71700	-0.916906	0.965349	0.39455	-0.0508776	1.34172
1522	O89035	O89035_RAT	SLC25A10	1237500	1182525	1225000	1145000	83416.6	86217.8	54975	0.91651	1.04649	0.39474	0.0655578	1.34103
1523	D3ZB30	D3ZB30_RAT	PTBP1	857750	813032	850500	808065	67667.7	70333.3	44717.5	0.916346	1.055	0.39482	0.0772442	1.34073
1524	P56571	ES1_RAT		2330000	2.14926e+06	2325000	2153525	298105	258387	180738	0.916286	1.08409	0.39485	0.116488	1.34062
1525	Q5XI34	Q5XI34_RAT	PPP2R1A	12675000	12181500	12400000	12063000	767572	755801	493500	0.916248	1.04051	0.39487	0.057294	1.34055
1526	Q9JHB5	TSNAX_RAT	TSNAX	1260000	1203675	1235000	1222350	91287.1	82433.9	56325	0.915863	1.04679	0.39506	0.0659778	1.33986
1527	D4A511	D4A511_RAT	SRP9	951000	915258	967000	910015	48124.8	61482	35742.5	0.915569	1.03905	0.3952	0.0552677	1.33935
1528	Q6PDV8	Q6PDV8_RAT	LOC100360057	173000	187382	173500	189765	21150.3	23289.2	-14382.5	-0.914342	0.923245	0.39579	-0.115214	1.33719
1529	Q6AY21	Q6AY21_RAT	G3BP2	596500	655519	597500	627038	108341	70235	-59018.8	-0.914206	0.909966	0.39586	-0.136115	1.33694
1530	Q76K24	ANR46_RAT	ANKRD46	220750	234821	223500	240142	23171.5	20282.1	-14071.2	-0.91389	0.940077	0.39601	-0.0891495	1.33639
1531	B2RYS2	B2RYS2_RAT	UQCRB	879750	841275	877500	854550	52677.5	65723.4	38475	0.913583	1.04573	0.39616	0.0645161	1.33584
1532	B2RYQ5	B2RYQ5_RAT	ERH	2937500	2.82704e+06	2915000	2859075	183916	157552	110462	0.912261	1.03907	0.3968	0.0552978	1.33352
1533	A0A0G2K093	A0A0G2K093_RAT	HSPA13	60770.3	77115.6	47935.5	73595.5	29842.4	19893.7	-16345.4	-0.911482	0.788041	0.39718	-0.343657	1.33214
1534	Q1AAU6	ASAP1_RAT	ASAP1	14983.8	11221.8	14783.3	10904.5	3441.66	7507.42	3762	0.911037	1.33524	0.3974	0.417099	1.33134
1535	F1LNN1	F1LNN1_RAT		2257500	2070750	2190000	2206500	231283	338598	186750	0.910866	1.09018	0.39748	0.124573	1.33105
1536	D4A7H9	D4A7H9_RAT	CHMP7	26403.6	28056.8	25833	27812.2	1520.57	3298.02	-1653.12	-0.910393	0.941079	0.39771	-0.0876119	1.33021
1537	G3V9M1	G3V9M1_RAT	DDX23	90301.1	97831.8	88952.2	99344.2	14850.4	7302.53	-7530.62	-0.910114	0.923025	0.39785	-0.115559	1.3297
1538	F1M4R7	F1M4R7_RAT	CSPG5	24285.7	19742.1	27164.5	21245.8	8256.02	5615.93	4543.6	0.910084	1.23015	0.39786	0.298831	1.32967
1539	G3V7V3	G3V7V3_RAT	SLC27A4	110699	130412	106215	139975	30772.4	30534.1	-19713.1	-0.909474	0.84884	0.39816	-0.236436	1.32858
1540	F1LP76	F1LP76_RAT	ELP1	1190000	1122175	1185000	1100000	72571.8	130359	67825	0.909192	1.06044	0.3983	0.0846639	1.32807
1541	Q9ESG3	TMM27_RAT	CLTRN	544250	458211	601000	468000	132914	135343	86038.8	0.907131	1.18777	0.3993	0.248257	1.32446
1542	Q6P6U2	Q6P6U2_RAT	PSMC3	2532500	2443775	2570000	2417550	160494	111891	88725	0.906988	1.03631	0.39937	0.0514508	1.3242
1543	B5DFN3	UQCC2_RAT	UQCC2	106425	116405	114500	118500	19989.7	9213.18	-9980	-0.906831	0.914265	0.39945	-0.129316	1.32391
1544	Q02874	H2AY_RAT	MACROH2A1	2705000	2952250	2710000	2979500	516430	182264	-247250	-0.902949	0.91625	0.40135	-0.126186	1.31707
1545	P62628	DLRB1_RAT	DYNLRB1	1202500	1.23014e+06	1205000	1230275	27537.9	54672.4	-27637.5	-0.902949	0.977533	0.40135	-0.0327827	1.31707
1546	F2Z3T0	F2Z3T0_RAT	CDC73	81252.9	73311.4	85487.5	77701.2	9409.46	14879.9	7941.5	0.902168	1.10833	0.40173	0.148382	1.3157
1547	Q62991	SCFD1_RAT	SCFD1	513500	539785	519000	528000	36409.7	45698.6	-26285	-0.899714	0.951305	0.40294	-0.0720206	1.31136
1548	Q9QYU2	EFTS_RAT	TSFM	115943	132181	118886	134000	32723.2	15300.3	-16238.2	-0.899041	0.877152	0.40327	-0.189102	1.31018
1549	G3V8T7	G3V8T7_RAT	TDRKH	169250	191329	155500	190500	32107.9	37210.6	-22078.8	-0.898457	0.884603	0.40355	-0.176898	1.30918
1550	B5DF65	B5DF65_RAT	BLVRB	385500	341139	369500	379278	35123.6	92392.8	44361.2	0.897603	1.13004	0.40397	0.176372	1.30768
1551	Q63633-2	S12A5_RAT		13700000	14779125	14100000	15308250	1.18322e+06	2.09351e+06	-1079125	-0.897498	0.926983	0.40403	-0.109385	1.30747
1552	O54975	XPP1_RAT	XPNPEP1	1377500	1.34791e+06	1375000	1330825	43493.3	49619.5	29587.5	0.896821	1.02195	0.40436	0.0313255	1.30629
1553	D3ZJF9	D3ZJF9_RAT	GLA	357750	322355	354000	349210	31700.4	72360	35395	0.896084	1.1098	0.40472	0.150301	1.305
1554	P62268	RS23_RAT	RPS23	246500	197668	249500	234475	15926.9	107828	48832.4	0.896025	1.24704	0.40475	0.318511	1.3049
1555	M0R4P9	M0R4P9_RAT	UBE2H	176946	194274	189000	193000	37853.9	8218.05	-17327.3	-0.894644	0.91081	0.40543	-0.134778	1.30248
1556	Q5XIF3	NDUS4_RAT	NDUFS4	1487500	1.30999e+06	1530000	1269975	353871	181286	177512	0.892909	1.13551	0.40629	0.183337	1.29942
1557	A0A0G2JT30	A0A0G2JT30_RAT	MAT2B	788750	747891	762500	757782	75672	51650.3	40858.8	0.891929	1.05463	0.40678	0.0767396	1.29768
1558	Q6AY18	Q6AY18_RAT	SAR1A	960000	1194740	862500	1145000	344940	397729	-234740	-0.89175	0.803522	0.40686	-0.31559	1.2974
1559	A0A0G2K904	A0A0G2K904_RAT	SLTM	339750	324886	344500	319500	28488.3	17314.8	14863.8	0.891715	1.04575	0.40688	0.0645389	1.29732
1560	Q9JK11-2	RTN4_RAT		271000	231155	272500	248000	72004.6	52996.5	39845	0.891335	1.17237	0.40707	0.229432	1.29665
1561	D3Z9P1	D3Z9P1_RAT	KDSR	93320.4	77060.4	82873.2	76271.5	28329.9	23006.4	16260	0.891084	1.211	0.40719	0.276203	1.29623
1562	Q6AYG3	PRUNE_RAT	PRUNE1	491750	432280	488500	428500	85527.3	102819	59470	0.889333	1.13757	0.40806	0.185959	1.29315
1563	D4AAI1	D4AAI1_RAT	GNGT1	33175000	40584250	31850000	38218500	7.06464e+06	1.51194e+07	-7409250	-0.887947	0.817435	0.40875	-0.290823	1.29071
1564	P61765-2	STXB1_RAT		889750	749644	859500	804000	245982	197740	140106	0.887852	1.1869	0.4088	0.247195	1.29053
1565	G3V9N7	G3V9N7_RAT	PACSIN3	320000	286486	341500	276972	51088.2	55612.2	33513.8	0.88759	1.11698	0.40893	0.159606	1.29007
1566	Q641Z6	EHD1_RAT	EHD1	1167500	1.20881e+06	1150000	1212625	59090.3	71953.5	-41312.5	-0.887417	0.965824	0.40901	-0.0501679	1.28979
1567	Q6AYB5	SRP54_RAT	SRP54	106948	130131	99095.2	142245	36724.1	37220.6	-23182.8	-0.886733	0.821851	0.40935	-0.283052	1.28859
1568	P25113	PGAM1_RAT	PGAM1	35625000	38690125	35900000	36650000	1.10567e+06	6.82504e+06	-3065125	-0.88664	0.920778	0.4094	-0.119075	1.28842
1569	D4A305	D4A305_RAT	CCDC58	135500	129864	137000	131500	10472.2	7211.86	5636.25	0.886534	1.0434	0.40945	0.0612941	1.28824
1570	P04906	GSTP1_RAT	GSTP1	8752500	8.89361e+06	8740000	8890000	258763	186292	-141112	-0.885143	0.984133	0.41015	-0.0230744	1.28578
1571	G3V6X7	G3V6X7_RAT	LOC108348172	155250	132456	154500	147990	22969.2	46127.6	22793.5	0.884669	1.17208	0.41038	0.229075	1.28497
1572	Q64428	ECHA_RAT	HADHA	3315000	3060325	3210000	3140650	289079	500547	254675	0.881189	1.08322	0.41212	0.115324	1.27886
1573	Q6AYL5	SF3B4_RAT	SF3B4	454250	468970	458000	461940	16520.2	29044.9	-14720	-0.881058	0.968612	0.41219	-0.0460091	1.27862
1574	Q4FZS2	Q4FZS2_RAT	BUB3	2310000	2.56464e+06	2215000	2714275	360648	454761	-254638	-0.877442	0.900712	0.414	-0.150862	1.2723
1575	M0R3X7	M0R3X7_RAT		22762.6	28857	25656.2	28254	12401.2	6261.56	-6094.41	-0.877377	0.788806	0.41403	-0.342257	1.27219
1576	F7F8I1	F7F8I1_RAT		12659.3	10399.1	11567.3	11873	3199.35	4040.03	2260.19	0.877162	1.21734	0.41414	0.283737	1.27181
1577	G3V8Y5	G3V8Y5_RAT	POLR2B	379000	354014	360500	356000	47462.3	31514.7	24986.2	0.877137	1.07058	0.41415	0.0983925	1.27177
1578	Q6PDU4	LERL1_RAT	LEPROTL1	58348.1	50637.5	52582.2	53195	13155.5	11687.7	7710.62	0.876336	1.15227	0.41455	0.20448	1.27038
1579	Q3MHS9	Q3MHS9_RAT	CCT6A	8225000	7.91361e+06	8080000	8142225	350095	619935	311388	0.874734	1.03935	0.41536	0.0556793	1.26757
1580	D3ZV64	D3ZV64_RAT	ODR4	30306.8	33773.8	30124.8	34594	5465.55	5744.53	-3467	-0.874491	0.897346	0.41548	-0.156263	1.26715
1581	A0A0G2K6X9	A0A0G2K6X9_RAT	ADK	1312500	1.22424e+06	1250000	1210000	177834	95578	88262.5	0.874356	1.0721	0.41555	0.100434	1.26691
1582	A0A0G2K954	A0A0G2K954_RAT	NABP2	19596.4	14914.1	20165.5	16656.5	3892.76	9980.41	4682.31	0.87416	1.31395	0.41564	0.393913	1.26659
1583	Q6P136	Q6P136_RAT	HYOU1	2780000	2934575	2830000	2880000	285424	209203	-154575	-0.873597	0.947326	0.41593	-0.0780667	1.26559
1584	Q68FX3	Q68FX3_RAT	DDX19A	1230000	1174075	1210000	1203150	54772.3	115726	55925	0.873604	1.04763	0.41593	0.0671337	1.26559
1585	D4A2D7	D4A2D7_RAT	IPO4	1047750	950252	1055000	1028005	64085.2	214446	97497.5	0.871224	1.1026	0.41712	0.140912	1.26147
1586	B5DF51	MMGT1_RAT	MMGT1	97565.6	103514	95080.8	106145	7557.16	11374	-5948.38	-0.871193	0.942536	0.41714	-0.0853811	1.2614
1587	F1LPK7	F1LPK7_RAT	PLS3	1532500	1.66954e+06	1610000	1655000	231858	213115	-137038	-0.870293	0.917919	0.41759	-0.123561	1.25984
1588	F1LPB9	F1LPB9_RAT	RPH3A	537250	573502	566000	578000	76089.3	33969.1	-36252.5	-0.87012	0.936788	0.41768	-0.0942062	1.25953
1589	Q5XIM9	TCPB_RAT	CCT2	13500000	12847125	13300000	12344250	547723	1.39822e+06	652875	0.869531	1.05082	0.41798	0.0715139	1.25849
1590	Q4V898	RBMX_RAT	RBMX	1016250	1.05608e+06	1020000	1070000	63426.5	66283.3	-39828.8	-0.868288	0.962286	0.41861	-0.0554621	1.25632
1591	Q6AYU3	DNJB6_RAT	DNAJB6	322750	336996	325000	333992	25382.1	20848.7	-14246.2	-0.867434	0.957726	0.41904	-0.0623154	1.25484
1592	D4A7U6	D4A7U6_RAT	LSM3	971000	1.02294e+06	988500	1.02938e+06	42339.9	112080	-51938.8	-0.867014	0.949226	0.41925	-0.0751766	1.25412
1593	F1M8R8	F1M8R8_RAT		112156	116622	111812	116745	9265.87	4533.95	-4466.75	-0.866013	0.961699	0.41976	-0.0563426	1.25236
1594	M0R9X8	M0R9X8_RAT	DYNC1H1	13925000	15022750	13850000	14495500	1.80254e+06	1.78824e+06	-1097750	-0.86468	0.926927	0.42044	-0.109472	1.25003
1595	Q7TP51	Q7TP51_RAT	UBE4A	72699.6	62474.9	73715.8	70235.2	6254.48	22876.8	10224.8	0.862254	1.16366	0.42167	0.218672	1.24581
1596	P32198	CPT1A_RAT	CPT1A	326000	351809	334500	344500	50537.1	32126.5	-25808.8	-0.861956	0.92664	0.42182	-0.109919	1.2453
1597	Q5U1Z9	Q5U1Z9_RAT	MTX2	1377500	1.31306e+06	1415000	1316125	86168.4	122566	64437.5	0.86017	1.04907	0.42273	0.0691167	1.24219
1598	Q4V7D2	ROGDI_RAT	ROGDI	1098750	1.03894e+06	1120000	1.06037e+06	96468.9	100484	59813.8	0.858802	1.05757	0.42343	0.080756	1.2398
1599	Q5GFD9	IMPCT_RAT	IMPACT	1682500	1.76249e+06	1640000	1795000	151300	108729	-79987.5	-0.858621	0.954617	0.42352	-0.0670065	1.2395
1600	Q6AYT0	QOR_RAT	CRYZ	1482500	1.41606e+06	1500000	1445000	86554.4	128330	66437.5	0.858414	1.04692	0.42362	0.0661472	1.23916
1601	G3V8I4	G3V8I4_RAT	STX4	15884.9	14975.1	15852.8	14195.5	1270.56	1696.63	909.75	0.858402	1.06075	0.42363	0.0850857	1.23912
1602	E9PTX9	E9PTX9_RAT	SLC12A2	1462500	1354025	1470000	1393050	146600	205924	108475	0.858265	1.08011	0.4237	0.111182	1.23888
1603	F1LSM6	F1LSM6_RAT	RABGGTB	169750	189234	188000	186968	44887.8	6850.44	-19483.8	-0.858172	0.897039	0.42375	-0.156758	1.23871
1604	D4AE02	D4AE02_RAT		1535000	1.43709e+06	1505000	1519175	63508.5	219699	97912.5	0.856275	1.06813	0.42472	0.0950907	1.23542
1605	P11654	PO210_RAT	NUP210	81819.9	89412.1	78163.8	89289.2	8823.04	15394.9	-7592.25	-0.855756	0.915087	0.42498	-0.128019	1.23453
1606	Q6AY53	DHYS_RAT	DHPS	119550	108031	122500	99372	19107.6	18987.9	11518.6	0.855204	1.10662	0.42526	0.146164	1.23358
1607	D3ZAN3	D3ZAN3_RAT	GANAB	9092500	8580575	9175000	8891150	196532	1.18137e+06	511925	0.854913	1.05966	0.42541	0.0836027	1.23307
1608	M0RD63	M0RD63_RAT	RANBP3	1028250	824990	1019000	1007980	113749	461883	203260	0.854602	1.24638	0.42557	0.317743	1.23253
1609	A0A0G2KAM3	A0A0G2KAM3_RAT	PDHB	10280000	10790375	10280000	10540750	498531	1.08634e+06	-510375	-0.853995	0.952701	0.42588	-0.0699047	1.23148
1610	D3ZYM7	D3ZYM7_RAT	LYRM4	178250	161480	184500	170460	20918.5	33252	16770	0.85377	1.10385	0.426	0.142547	1.23107
1611	D4A3X0	D4A3X0_RAT	CEP192	58910	62023.1	59375.5	61942	4406.33	5841.9	-3113.12	-0.850889	0.949807	0.42748	-0.0742937	1.22607
1612	Q63945-2	SET_RAT		4450000	4.69921e+06	4470000	4623425	104881	576504	-249212	-0.850603	0.946967	0.42762	-0.0786137	1.2256
1613	P24062	IGF1R_RAT	IGF1R	203000	193840	200000	197180	17165.9	13058.7	9160	0.849391	1.04726	0.42825	0.0666134	1.22347
1614	Q2IBD4	CTTB2_RAT	CTTNBP2	112680	97953.8	124500	101441	29089.9	18893.9	14726.5	0.849103	1.15034	0.4284	0.202062	1.22297
1615	B1WC26	B1WC26_RAT	NANS	1100000	1028925	1065000	1030350	102956	132349	71075	0.847749	1.06908	0.42909	0.0963657	1.22065
1616	D4AEC0	D4AEC0_RAT	H2AFV	7102500	6.66521e+06	6930000	6745000	638351	811606	437288	0.846991	1.06561	0.42948	0.0916761	1.21934
1617	Q6NX65	PDC10_RAT	PDCD10	231500	258309	228000	260618	43462.6	46150.9	-26808.8	-0.84577	0.896214	0.43011	-0.158084	1.21722
1618	E9PTK4	E9PTK4_RAT	THNSL1	230750	243341	233000	234682	11354.1	27558.7	-12591.2	-0.84488	0.948257	0.43057	-0.0766503	1.21568
1619	Q5U1W6	Q5U1W6_RAT	APOOL	383500	342821	381000	311642	49088.4	82912.8	40678.8	0.844356	1.11866	0.43084	0.16177	1.21478
1620	D3Z9K4	D3Z9K4_RAT	PLEKHO2	3973.85	3034.5	4232.05	2570.2	1292.24	1814.65	939.35	0.84332	1.30956	0.43138	0.389079	1.21297
1621	Q3MIE9	Q3MIE9_RAT	SMS	542000	586971	544500	544942	32155.9	101702	-44971.2	-0.843228	0.923384	0.43143	-0.114997	1.2128
1622	B2GV15	B2GV15_RAT	DBT	66072.9	69893.5	65354.2	68760.5	7093.8	5639.24	-3820.62	-0.843203	0.945336	0.43144	-0.0811002	1.21277
1623	F1LVR4	F1LVR4_RAT	CAMK1D	300000	280035	299500	278500	19916.5	43002.8	19965	0.842564	1.07129	0.43177	0.0993553	1.21167
1624	Q4KMA8	Q4KMA8_RAT	ERAP1	287750	257415	286000	263330	56079.6	45253.2	30335	0.841927	1.11784	0.4321	0.16072	1.21056
1625	Q9WTQ9	Q9WTQ9_RAT	CRX	289000	246248	264500	238995	85139.1	55427.8	42752.5	0.841652	1.17362	0.43224	0.23096	1.2101
1626	D3ZVL1	D3ZVL1_RAT	MIA2	153000	188388	150000	155500	26356.5	79867.4	-35387.5	-0.841519	0.812156	0.43231	-0.300172	1.20986
1627	F1M978	F1M978_RAT	IMPA1	4890000	4762200	4815000	4809400	262679	152929	127800	0.84092	1.02684	0.43262	0.0382063	1.20883
1628	D4A4Q3	D4A4Q3_RAT	YPEL5	41281.6	36810	37780.8	36179	9455.95	4881.78	4471.62	0.840393	1.12148	0.43289	0.165402	1.20793
1629	Q6AYT3	RTCB_RAT	RTCB	8087500	7.86439e+06	8165000	7978775	403268	347194	223112	0.838555	1.02837	0.43385	0.0403594	1.20473
1630	B5DEG5	B5DEG5_RAT	EEF1AKMT1	32170.4	29574.9	33539.2	30553	4360.27	4396.01	2595.5	0.838383	1.08776	0.43394	0.121361	1.20443
1631	A0A0G2K3H5	A0A0G2K3H5_RAT	SIN3A	66507.2	55772.2	67137	61877.5	12795.5	22185.3	10735	0.838318	1.19248	0.43397	0.253964	1.20433
1632	B2RZA5	B2RZA5_RAT	PRORSD1	65169.2	55429.1	63289.2	63932.5	6175.25	22415.4	9740.15	0.837845	1.17572	0.43422	0.233548	1.2035
1633	F1LW43	F1LW43_RAT		16305.6	12914.2	16725.8	11156.2	4654.95	6628.93	3391.4	0.837375	1.26261	0.43446	0.336409	1.2027
1634	Q5U2U2	CRKL_RAT	CRKL	403750	421589	409000	412678	31489.4	28716.4	-17838.8	-0.837164	0.957687	0.43457	-0.0623741	1.20234
1635	B0BN30	B0BN30_RAT	MTCH1	428750	469306	420000	467000	85183.6	46182.2	-40556.2	-0.8371	0.913583	0.4346	-0.130393	1.20224
1636	Q6P3V9	Q6P3V9_RAT	RPL4	668500	597191	619500	591382	155427	69827.4	71308.8	0.836995	1.11941	0.43466	0.162735	1.20204
1637	Q6IMX7	HPBP1_RAT	HSPBP1	203000	197628	203500	196755	10424.3	7496.78	5372.5	0.836831	1.02718	0.43474	0.038696	1.20178
1638	Q5PPM7	ROM1_RAT	ROM1	16600000	17681500	16550000	17363000	1.5384e+06	2.07837e+06	-1081500	-0.836495	0.938834	0.43492	-0.0910574	1.20118
1639	Q6P688	Q6P688_RAT	MAT2A	1882500	1692325	1880000	1579650	250250	379688	190175	0.836413	1.11237	0.43496	0.153643	1.20105
1640	A0A0G2JSR4	A0A0G2JSR4_RAT	STAT5B	590000	531528	562500	507055	124860	63058.1	58472.5	0.83604	1.11001	0.43516	0.150571	1.20038
1641	F1M065	F1M065_RAT	JAM2	164000	159621	165000	160742	6000	8598.09	4378.75	0.835272	1.02743	0.43556	0.0390431	1.19906
1642	A0A0G2K6G2	A0A0G2K6G2_RAT	APMAP	789000	765855	802000	763210	41263.4	37073.3	23145	0.834481	1.03022	0.43597	0.042954	1.1977
1643	Q6AYT7	ABD12_RAT	ABHD12	663000	760739	639000	681000	149855	180112	-97738.8	-0.834301	0.871521	0.43606	-0.198392	1.1974
1644	P15650	ACADL_RAT	ACADL	193000	205405	196000	211500	20182.5	21865.4	-12405	-0.833777	0.939607	0.43634	-0.0898705	1.19648
1645	P63018	HSP7C_RAT	HSPA8	52075000	49711750	52200000	48623500	2.39357e+06	5.13994e+06	2363250	0.833607	1.04754	0.43642	0.067004	1.19621
1646	A0A0G2K872	A0A0G2K872_RAT	CADM3	1255000	1.19934e+06	1255000	1190000	121792	54876.4	55662.5	0.833369	1.04641	0.43655	0.0654497	1.19578
1647	P22509	FBRL_RAT	FBL	1660000	1.56581e+06	1675000	1601625	73484.7	213792	94187.5	0.833266	1.06015	0.4366	0.0842718	1.19562
1648	A0A0G2K3L8	A0A0G2K3L8_RAT	WDFY1	249250	265774	257000	275500	25038.3	30801.8	-16523.8	-0.832542	0.937828	0.43698	-0.0926051	1.19436
1649	Q4V7A0	WDR61_RAT	WDR61	607000	574869	626000	574500	60811.2	47596.4	32131.2	0.832166	1.05589	0.43718	0.0784639	1.1937
1650	Q5RK17	Q5RK17_RAT	DIABLO	436000	394989	435500	396478	60183.1	78148.4	41011.2	0.831563	1.10383	0.43749	0.142517	1.19268
1651	Q62780	DDX46_RAT	DDX46	1355000	1.29831e+06	1370000	1285000	120139	64573.4	56687.5	0.831238	1.04366	0.43766	0.0616552	1.19212
1652	P02696	RET1_RAT	RBP1	9090000	8.32494e+06	9385000	7975000	1.36071e+06	1.2414e+06	765062	0.83073	1.0919	0.43793	0.126841	1.19123
1653	F1LQ05	F1LQ05_RAT		7175000	7.28351e+06	7185000	7240000	214243	149904	-108512	-0.82999	0.985102	0.43831	-0.0216555	1.18998
1654	D3ZDU2	D3ZDU2_RAT	RPTOR	153500	139656	155000	147000	10472.2	31675.4	13844.2	0.82995	1.09913	0.43833	0.136364	1.18991
1655	A0A0G2K0S1	A0A0G2K0S1_RAT	CALCOCO1	62343.2	77465.5	62117.2	77792	22773.6	28461.9	-15122.2	-0.829718	0.804787	0.43846	-0.313321	1.18948
1656	P61765	STXB1_RAT	STXBP1	2700000	2479025	2690000	2448050	173397	503733	220975	0.829577	1.08914	0.43853	0.123187	1.18925
1657	A0A0G2K5L2	A0A0G2K5L2_RAT	LOC100911440	4020000	4.28986e+06	3995000	4175000	147196	633940	-269862	-0.82932	0.937093	0.43866	-0.0937359	1.18882
1658	F1LS82	F1LS82_RAT		45062.8	40278.1	42524.8	41124.8	11128.6	3059.67	4784.62	0.829113	1.11879	0.43877	0.161939	1.18846
1659	D4A786	D4A786_RAT		1637500	1.71659e+06	1635000	1660000	135739	134172	-79087.5	-0.828752	0.953927	0.43896	-0.0680485	1.18784
1660	B5DEG8	B5DEG8_RAT	SEC24C	841250	887318	817000	880500	74768	82503.4	-46067.5	-0.827495	0.948082	0.43962	-0.0769158	1.18567
1661	D4A9P9	D4A9P9_RAT	HHATL	94797.4	112206	93358.8	104714	18715.8	37693.1	-17408.8	-0.827335	0.84485	0.4397	-0.243232	1.18541
1662	Q4G075	ILEUA_RAT	SERPINB1A	45083.5	36317.9	51843	38625.8	18697.3	9974.63	8765.59	0.827271	1.24136	0.43974	0.311919	1.18528
1663	F1M9V7	F1M9V7_RAT	NPEPPS	15050000	14579875	15000000	14500000	420317	1.05607e+06	470125	0.827218	1.03224	0.43977	0.0457851	1.18518
1664	Q5U316	RAB35_RAT	RAB35	487500	543431	469500	519362	118193	65867.2	-55931.2	-0.826727	0.897078	0.44002	-0.156695	1.18436
1665	G3V8E1	G3V8E1_RAT	GRK1	6495000	5.90649e+06	5990000	5767975	1.10534e+06	897878	588512	0.826527	1.09964	0.44013	0.137029	1.184
1666	E9PT51	E9PT51_RAT	POLDIP2	217500	173871	186000	179242	100587	32451.8	43628.8	0.825583	1.25093	0.44062	0.322996	1.18239
1667	Q66HM7	Q66HM7_RAT	SSB	950500	976685	958500	989370	48239	41193.5	-26185	-0.825579	0.97319	0.44063	-0.0392067	1.18236
1668	P11608	ATP8_RAT	MTATP8	15429.9	20409.5	16826.5	17248.3	7435.28	9509.75	-4979.61	-0.825025	0.756015	0.44092	-0.403513	1.18141
1669	G3V6H5	G3V6H5_RAT	SLC25A11	6277500	6.66689e+06	6425000	6715000	843618	424030	-389388	-0.824808	0.941594	0.44103	-0.0868233	1.18105
1670	D3ZUP5	D3ZUP5_RAT	BRK1	80594.2	69622	79249.5	73740.5	20541.3	16955.8	10972.2	0.823885	1.1576	0.44152	0.211134	1.17945
1671	G3V7N2	G3V7N2_RAT	LGALS5	53942.2	40904.8	60639.5	40957.2	28511	13790.4	13037.4	0.823298	1.31872	0.44183	0.399142	1.17844
1672	Q9WTT7	BZW2_RAT	BZW2	856500	894809	856000	893618	62825.2	68679.9	-38308.8	-0.823134	0.957188	0.44191	-0.0631261	1.17818
1673	P62845	RS15_RAT	RPS15	114558	133447	121915	134500	16947.3	42683.8	-18889.5	-0.822621	0.85845	0.44218	-0.220195	1.17729
1674	Q9JJ54	HNRPD_RAT	HNRNPD	15825000	16420250	16300000	16090500	1.15866e+06	867241	-595250	-0.82258	0.963749	0.4422	-0.0532706	1.17723
1675	F1LTX8	F1LTX8_RAT	LPGAT1	620250	584549	648000	607098	56847	65649.4	35701.2	0.822218	1.06107	0.44239	0.0855265	1.17661
1676	Q66HA6	ARL8B_RAT	ARL8B	110566	146713	112500	109475	30114.5	82735	-36146.4	-0.821087	0.753625	0.44299	-0.408082	1.17465
1677	Q32Q54	Q32Q54_RAT	UQCC1	20115.5	23417.4	20671	21588	4639.92	6578.32	-3301.88	-0.820337	0.858999	0.44339	-0.219271	1.17335
1678	D3ZUC9	D3ZUC9_RAT	OXSR1	317500	299684	307500	306368	34200.4	26859.3	17816.2	0.81939	1.05945	0.44389	0.0833157	1.17173
1679	D4ABT0	D4ABT0_RAT		78653.6	71903.4	83095.8	75733.5	10814.9	12439.4	6750.25	0.819039	1.09388	0.44407	0.129454	1.17114
1680	D4AC23	D4AC23_RAT	CCT7	7867500	7746900	7875000	7728800	245951	163197	120600	0.817159	1.01557	0.44507	0.0222862	1.1679
1681	Q6P9V1	Q6P9V1_RAT	CD81	763000	678479	739000	622958	127964	162590	84521.2	0.816999	1.12457	0.44515	0.169379	1.16764
1682	G3V8U9	G3V8U9_RAT	PSMB4	824250	737958	753000	711415	202408	60934	86292.5	0.816465	1.11693	0.44543	0.159544	1.16673
1683	D3ZV91	D3ZV91_RAT	L3HYPDH	1127750	1.04194e+06	1095000	1011000	185383	99523.9	85812.5	0.815673	1.08236	0.44585	0.114179	1.16537
1684	A0A0G2JZV8	A0A0G2JZV8_RAT	FMR1	350000	316651	330500	330302	54473.2	61222.6	33348.8	0.813896	1.10532	0.44679	0.14446	1.16233
1685	Q5M7W5	MAP4_RAT	MAP4	144000	112254	160000	123000	55449.7	54948.5	31745.5	0.813319	1.2828	0.4471	0.359296	1.16133
1686	A0A0G2K7W6	A0A0G2K7W6_RAT	RGD1562402	241750	221405	227000	215500	44131.4	23786.9	20345	0.811628	1.09189	0.448	0.126828	1.15843
1687	P63036	DNJA1_RAT	DNAJA1	642500	587495	662000	575490	69327.7	116617	55005	0.810876	1.09363	0.4484	0.12912	1.15714
1688	F1LSH0	F1LSH0_RAT	SYMPK	113018	93559.9	116500	99750	43073.3	21202.6	19458.5	0.81062	1.20798	0.44853	0.272596	1.15672
1689	Q5PPH0	ENOPH_RAT	ENOPH1	434750	464679	453500	455858	47331.3	56749.6	-29928.8	-0.810012	0.935593	0.44886	-0.0960476	1.15566
1690	Q9QZM6	NCKX1_RAT	SLC24A1	1180000	1.12371e+06	1200000	1144925	90921.2	105424	56287.5	0.808638	1.05009	0.44959	0.0705139	1.15332
1691	P11661	NU5M_RAT	MTND5	48442.4	39175.2	51169.8	45250.5	10818.4	20217.9	9267.16	0.808287	1.23656	0.44978	0.306328	1.15271
1692	A0A0G2JSI1	A0A0G2JSI1_RAT	ALDH9A1	5055000	4.72891e+06	5060000	4822825	421466	689033	326088	0.807434	1.06896	0.45023	0.0962026	1.15127
1693	Q9ER34	ACON_RAT	ACO2	25975000	26793750	25900000	27187500	953502	1.79216e+06	-818750	-0.806641	0.969443	0.45065	-0.0447728	1.14992
1694	A0A0A0MXZ8	A0A0A0MXZ8_RAT	IMPDH1	13277.1	10899.7	12702.1	10610.6	4840.08	3367.12	2377.39	0.806431	1.21812	0.45077	0.284651	1.14954
1695	P30009	MARCS_RAT	MARCKS	5200000	5.47799e+06	5155000	5415975	406202	557257	-277988	-0.80624	0.949254	0.45087	-0.0751344	1.14922
1696	Q9WVJ4	SYJ2B_RAT	SYNJ2BP	148477	129074	153500	129550	20282.9	43688	19403	0.805659	1.15032	0.45118	0.202041	1.14822
1697	Q8VI04	ASGL1_RAT	ASRGL1	5275000	4.75769e+06	5355000	4910000	777539	1.02321e+06	517312	0.805082	1.10873	0.45149	0.148911	1.14723
1698	Q5XI68	NC2B_RAT	DR1	454000	435929	460000	425358	22642.1	38790.1	18071.2	0.80469	1.04145	0.4517	0.0585999	1.14656
1699	G3V6S5	G3V6S5_RAT	MTHFD1	801250	723622	758500	704000	167653	95702.7	77627.5	0.80424	1.10728	0.45194	0.147015	1.1458
1700	Q75T81	Q75T81_RAT	SLC7A10	11574.6	8798.42	13777.5	8953.05	4612	5142.69	2776.2	0.803787	1.31553	0.45218	0.395649	1.14503
1701	Q9QUR2	DCTN4_RAT	DCTN4	569000	613568	546000	628635	83162.5	73372.6	-44567.5	-0.803718	0.927363	0.45222	-0.108793	1.1449
1702	Q6TUH4	Q6TUH4_RAT	THOC1	95891.8	103462	96196.2	99028.5	12115.8	14432	-7570.62	-0.803528	0.926827	0.45232	-0.109628	1.14458
1703	Q4V7E8	LRRF2_RAT	LRRFIP2	84797.4	99743.4	82632	98544.8	17351	32950.5	-14946	-0.802693	0.850155	0.45277	-0.234201	1.14315
1704	B1WC56	B1WC56_RAT	NHP2	14747.3	12598.2	13404.5	11960.5	5086.24	1679.66	2149.09	0.802436	1.17059	0.4529	0.227232	1.14274
1705	P07171	CALB1_RAT	CALB1	1542500	1.42419e+06	1550000	1443375	45000	292236	118312	0.800273	1.08307	0.45406	0.115131	1.13905
1706	Q505J9	ATAD1_RAT	ATAD1	1887500	1767525	1835000	1810050	176517	242561	119975	0.799859	1.06788	0.45429	0.094746	1.13831
1707	Q66HC5	NUP93_RAT	NUP93	613000	673275	593500	637000	66498.1	135330	-60275	-0.799482	0.910475	0.45449	-0.135309	1.13768
1708	P10760	SAHH_RAT	AHCY	19750000	18403250	19750000	18556500	2.03388e+06	2.6874e+06	1346750	0.799192	1.07318	0.45464	0.101892	1.1372
1709	D3ZXH7	D3ZXH7_RAT	ALYREF	581000	608499	583000	605998	66578.3	17541.3	-27498.8	-0.798798	0.954809	0.45486	-0.0667161	1.13651
1710	Q6P9V6	Q6P9V6_RAT	PSMA5	2140000	2058350	2175000	2045000	174547	106641	81650	0.798355	1.03967	0.45509	0.0561225	1.13578
1711	F1LNX7	F1LNX7_RAT	EIPR1	47741.4	60450.5	50048	48945.5	8057.4	30822	-12709.1	-0.797867	0.78976	0.45536	-0.340514	1.13492
1712	P84039	ENPP5_RAT	ENPP5	407000	431480	409000	439960	42551.9	44224.7	-24480	-0.797761	0.943265	0.45541	-0.0842649	1.13476
1713	P18088	DCE1_RAT	GAD1	628500	545364	580500	541728	164577	128410	83136.2	0.79653	1.15244	0.45608	0.204694	1.13264
1714	Q6AXT5	RAB21_RAT	RAB21	1045500	991475	992500	997000	124409	54331.4	54025	0.795916	1.05449	0.45641	0.0765448	1.1316
1715	P61480	WDR12_RAT	WDR12	77847.1	85088.4	85084	85355.2	17466.7	5107.38	-7241.25	-0.795824	0.914897	0.45646	-0.128318	1.13144
1716	P62074	TIM10_RAT	TIMM10	176000	197226	189500	208952	36560.5	38849.9	-21226.2	-0.795769	0.892376	0.45649	-0.164276	1.13134
1717	D3ZRN5	D3ZRN5_RAT	RO60	1742500	1679500	1755000	1664000	62383.2	145560	63000	0.795633	1.03751	0.45656	0.0531269	1.13112
1718	Q08326	MSS4_RAT	RABIF	37891.5	50194.8	38952.5	62847	15260.3	26935.8	-12303.3	-0.794831	0.754889	0.45699	-0.405664	1.12977
1719	F1LSM3	F1LSM3_RAT	WDR44	162500	150241	161000	152482	8962.89	29516.9	12258.8	0.794791	1.08159	0.45701	0.113159	1.1297
1720	F1LP57	F1LP57_RAT	MAP2K4	320500	310479	321500	315958	7937.25	23949.6	10021.2	0.794373	1.03228	0.45724	0.0458298	1.12898
1721	D4AA63	D4AA63_RAT	UBQLN2	1290000	1.31154e+06	1285000	1318075	39157.8	37542.7	-21537.5	-0.794046	0.983578	0.45741	-0.023888	1.12844
1722	B0BMW2	B0BMW2_RAT	HSD17B10	1925000	2.01151e+06	1930000	2073025	139164	167679	-86512.5	-0.794037	0.956991	0.45742	-0.0634223	1.12841
1723	G3V803	G3V803_RAT	CDH2	1058750	974538	1021500	997075	165979	132180	84212.5	0.793784	1.08641	0.45756	0.119572	1.12797
1724	F1LVR0	F1LVR0_RAT	IGLON5	102852	88575.4	101878	87577.2	11335	34227.6	14276.6	0.791921	1.16118	0.45856	0.215592	1.12482
1725	B0BNM1	NNRE_RAT	NAXE	1039000	1008725	1055000	1016950	68634.3	33713	30275	0.791843	1.03001	0.4586	0.0426627	1.12469
1726	G3V9Z6	G3V9Z6_RAT	39692	1041000	968679	1025000	913500	56011.9	174034	72321.2	0.791152	1.07466	0.45898	0.10388	1.1235
1727	O35303-2	DNM1L_RAT		8626.96	7593	8645.38	7996.25	591.114	2547.6	1033.96	0.790709	1.13617	0.45922	0.184183	1.12274
1728	Q68FT1	COQ9_RAT	COQ9	48254.8	46114.4	48697.2	45261.8	4246.63	3372.62	2140.38	0.789376	1.04641	0.45994	0.0654544	1.12048
1729	D4A469	D4A469_RAT	SESN3	11425.5	9887.56	11636.2	9471.52	1884.61	3411.95	1537.92	0.789117	1.15554	0.46008	0.208569	1.12004
1730	Q923V4	FBX6_RAT	FBXO6	277250	229324	260500	227648	109673	52243.8	47926.2	0.789032	1.20899	0.46013	0.273802	1.11989
1731	G3V8Q1	G3V8Q1_RAT	COPE	261250	243542	267500	250500	31191.6	32307.9	17707.5	0.788615	1.07271	0.46035	0.101257	1.1192
1732	Q4FZT9	PSMD2_RAT	PSMD2	4000000	3.82006e+06	3935000	3895125	281306	359544	179938	0.788311	1.0471	0.46052	0.0664038	1.11866
1733	P07323	ENOG_RAT	ENO2	72025000	69260750	70400000	70700000	5.61211e+06	4.20678e+06	2764250	0.788236	1.03991	0.46056	0.0564597	1.11854
1734	B2RYJ3	B2RYJ3_RAT	CUL4A	191000	171150	189000	177300	39883.2	30989.6	19850	0.786019	1.11598	0.46176	0.158311	1.11478
1735	P63004	LIS1_RAT	PAFAH1B1	2415000	2239550	2545000	2239100	371708	249657	175450	0.783666	1.07834	0.46304	0.108814	1.11079
1736	Q8CFN2	CDC42_RAT	CDC42	1935000	1819625	1925000	1769250	79372.5	284377	115375	0.78155	1.06341	0.46419	0.0886924	1.10721
1737	D4A0A1	D4A0A1_RAT	SOGA3	116013	132579	116550	135108	23272.3	35436.1	-16565.6	-0.781494	0.875051	0.46422	-0.192562	1.10712
1738	P68370	TBA1A_RAT	TUBA1A	16850000	14423375	17000000	15966750	2100000	5.8468e+06	2426625	0.781209	1.16824	0.46438	0.22434	1.10662
1739	Q8R431	MGLL_RAT	MGLL	1455000	1.51629e+06	1465000	1552575	108474	114277	-61287.5	-0.777948	0.959581	0.46616	-0.0595242	1.1011
1740	Q4V8I9	Q4V8I9_RAT	UGP2	2127500	1963825	2185000	1920000	266255	325965	163675	0.777764	1.08335	0.46626	0.115493	1.10079
1741	F1LPF2	F1LPF2_RAT	AGRN	95895.5	86398.5	95815.5	93538	6027.58	23673.8	9497	0.777517	1.10992	0.4664	0.150457	1.10036
1742	P45479	PPT1_RAT	PPT1	874500	928442	894000	965500	78253.9	114821	-53942.5	-0.77642	0.9419	0.467	-0.0863542	1.09851
1743	Q6MG75	Q6MG75_RAT	NELFE	11160.4	9736.85	11002.8	10970.7	1249.35	3447.75	1423.54	0.776376	1.1462	0.46702	0.19686	1.09844
1744	D3ZDQ5	D3ZDQ5_RAT		9770.23	8319.64	10067.5	8158.43	2642.37	2642.69	1450.59	0.776317	1.17436	0.46705	0.231871	1.09835
1745	P20717	PADI2_RAT	PADI2	2100000	1.94966e+06	2090000	2059325	100000	374448	150338	0.775793	1.07711	0.46734	0.107165	1.09746
1746	G3V9L3	G3V9L3_RAT	DUSP3	739500	770156	760500	784312	59467.1	52267.9	-30656.2	-0.774418	0.960195	0.46809	-0.058601	1.09514
1747	A0A0G2K0I3	A0A0G2K0I3_RAT	NAMPT	485500	465290	496500	468580	39111	34626.2	20210	0.77379	1.04344	0.46844	0.0613411	1.09406
1748	G3V7I8	G3V7I8_RAT	SLK	69764.5	74520.1	74103.8	75101.8	11922.4	3069.82	-4755.62	-0.772563	0.936183	0.46911	-0.095137	1.092
1749	D3ZVQ0	D3ZVQ0_RAT	USP5	4812500	4.92839e+06	4870000	4911775	235425	186143	-115888	-0.772266	0.976486	0.46927	-0.0343292	1.09151
1750	Q5XIT9	MCCB_RAT	MCCC2	142000	151198	143500	151000	11747.3	20723.5	-9197.5	-0.772202	0.939169	0.46931	-0.0905434	1.09139
1751	Q5FVM4	NONO_RAT	NONO	8580000	8826200	8420000	8737400	412149	487663	-246200	-0.771183	0.972106	0.46987	-0.0408148	1.08967
1752	Q66H80	COPD_RAT	ARCN1	1622500	1557800	1580000	1535600	129196	107185	64700	0.770834	1.04153	0.47006	0.0587085	1.08908
1753	F1LND7	F1LND7_RAT	FDPS	526250	588062	508000	580625	63876.8	147348	-61812.5	-0.769781	0.894888	0.47064	-0.160221	1.0873
1754	F1LP21	F1LP21_RAT	TIMM8A1	579000	593385	580500	589770	27916.5	24866.4	-14385	-0.76955	0.975758	0.47077	-0.0354051	1.08691
1755	F7FA68	F7FA68_RAT		1089250	946175	1150000	1023850	149585	340543	143075	0.769328	1.15121	0.47089	0.203156	1.08654
1756	Q5XIF6	TBA4A_RAT	TUBA4A	20900000	21661125	20850000	21650000	1.68721e+06	1.03892e+06	-761125	-0.768263	0.964862	0.47148	-0.0516052	1.08473
1757	D3ZSA9	D3ZSA9_RAT	NOMO1	2317500	2133525	2280000	2167050	410477	248056	183975	0.76719	1.08623	0.47207	0.11933	1.08293
1758	P07154	CATL1_RAT	CTSL	10318.2	11193.5	10039.5	10974.4	1662.96	1563.75	-875.25	-0.766853	0.921807	0.47225	-0.117463	1.08238
1759	G3V7G5	G3V7G5_RAT	ICMT	467750	439382	469000	430000	64080	37003.7	28367.5	0.766723	1.06456	0.47233	0.0902602	1.08213
1760	D4AE81	D4AE81_RAT	PLEKHG1	34491.5	30639	33206	33716.5	3770.69	9322.86	3852.5	0.766169	1.12574	0.47263	0.170872	1.08122
1761	Q63092	CAMKV_RAT	CAMKV	1662500	1.77141e+06	1740000	1762825	212191	189475	-108912	-0.765711	0.938517	0.47288	-0.0915459	1.08045
1762	D3ZG88	D3ZG88_RAT	ZNRD2	247500	226505	242500	249000	16980.4	52168.7	20994.8	0.765358	1.09269	0.47308	0.127884	1.07984
1763	Q4FZY0	EFHD2_RAT	EFHD2	474000	433526	466000	409552	50892	92807	40473.8	0.764775	1.09336	0.4734	0.128768	1.07887
1764	P59215	GNAO_RAT	GNAO1	5465000	5192600	5575000	4985200	359119	615234	272400	0.764765	1.05246	0.47341	0.0737644	1.07884
1765	F1M3W2	F1M3W2_RAT		64733.6	60703.5	63141.2	59914	10155.9	2835.46	4030.12	0.764415	1.06639	0.4736	0.0927356	1.07826
1766	F7EYW4	F7EYW4_RAT	CADM1	14925000	14330250	14550000	14200000	1.39134e+06	701755	594750	0.763333	1.0415	0.4742	0.0586672	1.07643
1767	D3ZUF9	D3ZUF9_RAT	PITRM1	112327	118076	110000	117652	10183.3	11115.8	-5748.88	-0.762698	0.951312	0.47455	-0.0720092	1.07537
1768	Q641W2	MYG1_RAT	MYG1	392750	377115	397000	374230	37571	16551.7	15635	0.761654	1.04146	0.47513	0.0586067	1.07361
1769	D3ZPY0	D3ZPY0_RAT	WTAP	132500	129919	132500	128500	2886.75	6134.04	2581.25	0.761502	1.01987	0.47521	0.0283827	1.07336
1770	D4AA42	D4AA42_RAT	GNAT2	737500	823750	750000	850500	101527	202561	-86250	-0.76132	0.895296	0.47531	-0.159564	1.07306
1771	F1LNE4	F1LNE4_RAT	GRIA2	171750	192355	170500	207710	19687.1	50578.1	-20605	-0.759288	0.89288	0.47644	-0.163461	1.06963
1772	G3V7K0	G3V7K0_RAT	VSX2	36453.6	41593.2	39281.5	40324.5	10974.5	7930.83	-5139.62	-0.759166	0.876431	0.47651	-0.190287	1.06942
1773	A0A0G2JT93	A0A0G2JT93_RAT	CTNNB1	1982500	1.86916e+06	1975000	1813325	254083	157350	113338	0.758465	1.06064	0.4769	0.0849289	1.06824
1774	Q6P9X2	Q6P9X2_RAT	SEC11A	304500	335024	285000	343500	71313.9	37435.8	-30523.8	-0.757953	0.908891	0.47718	-0.137821	1.06739
1775	Q66HG4	GALM_RAT	GALM	752500	695714	759000	643000	83719.8	124299	56786.2	0.757835	1.08162	0.47725	0.113198	1.06718
1776	D3ZXP8	D3ZXP8_RAT	PCP2	10750000	10503875	10700000	10657750	264575	593599	246125	0.757433	1.02343	0.47747	0.033415	1.06652
1777	Q9JMJ4	PRP19_RAT	PRPF19	4870000	4695475	4990000	4745000	424657	179231	174525	0.757272	1.03717	0.47756	0.0526507	1.06625
1778	Q5RK08	Q5RK08_RAT	NIPSNAP2	2785000	2.58111e+06	2790000	2742225	262996	471080	203888	0.755809	1.07899	0.47838	0.109684	1.06377
1779	G3V7Y3	G3V7Y3_RAT	ATP5F1D	1677500	1.86024e+06	1700000	1740475	68495.7	478782	-182738	-0.755649	0.901767	0.47846	-0.149174	1.06353
1780	B5DEM7	B5DEM7_RAT	SUPT4H1	36721	28732.9	35989.8	29617.8	12280.3	17224.1	7988.14	0.755251	1.27801	0.47869	0.353904	1.06284
1781	D3Z9K9	D3Z9K9_RAT	GDPD2	334000	318202	337000	311500	15641.8	38895.7	15797.5	0.753642	1.04965	0.47958	0.0699029	1.06016
1782	F1LQ63	F1LQ63_RAT	TNR	1512500	1.65439e+06	1560000	1588775	193283	323629	-141888	-0.752812	0.914236	0.48005	-0.129362	1.05874
1783	O88339	EPN1_RAT	EPN1	802250	745476	771500	786952	72343.5	132429	56773.8	0.752463	1.07616	0.48024	0.105889	1.05817
1784	P26453-2	BASI_RAT		1757500	1665500	1810000	1695000	210456	124530	92000	0.752436	1.05524	0.48026	0.0775693	1.05811
1785	F1LPM3	F1LPM3_RAT	SORBS2	63625.4	60988	64995.2	61265.2	4694.52	5207.46	2637.38	0.752337	1.04324	0.48031	0.0610768	1.05796
1786	D4A8C8	D4A8C8_RAT	PAXBP1	41730.1	38435.2	41261.2	40175.5	5953.78	6427.97	3294.88	0.752114	1.08573	0.48044	0.118659	1.05757
1787	G3V7W3	G3V7W3_RAT	LOC100911672	19280.6	16642.8	17894.5	17074.2	5320.4	4595.57	2637.76	0.750393	1.15849	0.4814	0.212249	1.05469
1788	Q5XHX3	Q5XHX3_RAT	ENAH	56362.9	45507.9	54483.8	44172.2	20457.4	20519.8	10855	0.749258	1.23853	0.48203	0.308629	1.05281
1789	Q5HZE4	MTNA_RAT	MRI1	542250	559464	540000	558000	41314.8	20186.6	-17213.8	-0.748705	0.969232	0.48234	-0.0450865	1.05188
1790	F1LXU4	F1LXU4_RAT		183750	207425	197500	218350	51207.9	37115	-23675	-0.748691	0.885862	0.48235	-0.174846	1.05185
1791	F7FG68	F7FG68_RAT	SYVN1	45481.5	33825.5	39167.5	39486.2	25990.1	17200	11656.1	0.747996	1.34459	0.48274	0.427171	1.05068
1792	Q5BK63	NDUA9_RAT	NDUFA9	1940000	2252100	1835000	2045000	509967	660861	-312100	-0.747771	0.861418	0.48287	-0.215214	1.05029
1793	F1LPE9	F1LPE9_RAT	ERC1	304000	271734	322000	265000	72521.3	46986.6	32266.2	0.746798	1.11874	0.48341	0.161878	1.04868
1794	P19627	GNAZ_RAT	GNAZ	1437500	1.52224e+06	1435000	1525000	58523.5	219262	-84737.5	-0.746791	0.944334	0.48342	-0.0826315	1.04865
1795	F1M3P6	F1M3P6_RAT	SCAI	176251	197736	192000	205472	42223.1	39392.8	-21485.5	-0.74414	0.891343	0.4849	-0.165948	1.04424
1796	A0A0G2JSK5	A0A0G2JSK5_RAT	ITGB1	350000	335334	351000	332668	16391.1	35848.7	14666.2	0.744135	1.04374	0.48491	0.0617572	1.04421
1797	D4A8A0	D4A8A0_RAT	CAD	760500	729855	767000	726000	64614.2	51177.1	30645	0.743573	1.04199	0.48522	0.0593384	1.04329
1798	P85845	FSCN1_RAT	FSCN1	4892500	4628600	4870000	4702200	204349	680823	263900	0.742513	1.05702	0.48582	0.079996	1.04151
1799	G3V897	G3V897_RAT	CTR9	138250	144320	136500	144000	14975	6615.86	-6070	-0.741541	0.957941	0.48637	-0.0619918	1.03987
1800	M0RBF0	M0RBF0_RAT	SAFB	694500	645570	692500	652000	102360	83387.9	48930	0.74121	1.07579	0.48655	0.105401	1.03934
1801	Q1RP74	Q1RP74_RAT	LOC103690005	730250	660582	722500	741665	67884.1	175353	69667.5	0.741008	1.10546	0.48667	0.144652	1.03898
1802	Q63489	Q63489_RAT	GTF2F2	79489	75711.8	78833.2	74858.2	6984.03	7435.29	3777.25	0.740565	1.04989	0.48692	0.070238	1.03824
1803	Q9Z1B2	GSTM5_RAT	GSTM5	4600000	4.78301e+06	4590000	4735000	272152	413006	-183012	-0.740025	0.961737	0.48722	-0.0562857	1.03735
1804	D4A7K5	D4A7K5_RAT	ATP11A	43850.4	34561.7	40866	34099.9	17765.5	17769.7	9288.75	0.739338	1.26876	0.48761	0.343417	1.0362
1805	P06761	GRP78_RAT	HSPA5	16425000	16893250	16250000	16550000	618466	1.10592e+06	-468250	-0.739088	0.972282	0.48775	-0.0405535	1.03579
1806	O70377	SNP23_RAT	SNAP23	20335.8	22507.6	20577.2	22257	2527.66	5313.33	-2171.85	-0.738232	0.903506	0.48823	-0.146394	1.03437
1807	D3ZIE9	D3ZIE9_RAT	ALDH18A1	2770000	3042450	2720000	3049900	711196	205618	-272450	-0.73603	0.91045	0.48948	-0.135348	1.03068
1808	F1LRJ9	F1LRJ9_RAT	SELENBP1	400000	383465	384500	385930	38944.4	22426.1	16535	0.735871	1.04312	0.48957	0.0609051	1.03041
1809	B0BNB0	B0BNB0_RAT	GOLT1B	36313.9	32341.4	34795.5	34206	4879.23	9634.47	3972.5	0.73568	1.12283	0.48967	0.16714	1.03012
1810	F1LQI1	F1LQI1_RAT	HAGH	4535000	4.32296e+06	4410000	4160925	366015	447482	212038	0.733559	1.04905	0.49088	0.0690822	1.02656
1811	Q498M4	WDR5_RAT	WDR5	553250	529596	565500	549192	38343.8	51996	23653.8	0.732255	1.04466	0.49161	0.0630386	1.02441
1812	B4F777	HMGN5_RAT	HMGN5	1650000	1.56996e+06	1600000	1570000	185472	115999	80037.5	0.73174	1.05098	0.49191	0.0717359	1.02353
1813	F1LYQ8	FARP1_RAT	FARP1	81326.6	73204.2	78602.5	71663	14488.1	16824.3	8122.38	0.731655	1.11095	0.49196	0.1518	1.02339
1814	B2GV08	B2GV08_RAT	AP1S2	234500	220285	224000	213570	29091.8	25857.7	14215	0.730428	1.06453	0.49265	0.0902167	1.02137
1815	F1LNY0	F1LNY0_RAT		35575000	34495125	35700000	34450000	2.8052e+06	947872	1079875	0.729394	1.03131	0.49324	0.0444713	1.01964
1816	A0A0G2K3Q6	A0A0G2K3Q6_RAT	ALDOC	43650000	47479875	43900000	47959750	5.13582e+06	9.16665e+06	-3829875	-0.728991	0.919337	0.49347	-0.121334	1.01897
1817	P62332	ARF6_RAT	ARF6	1802500	1.96891e+06	1795000	1892825	286981	355677	-166412	-0.728255	0.91548	0.49389	-0.1274	1.01774
1818	D3ZJX5	D3ZJX5_RAT	TIMM50	591000	606068	588500	599500	19407.9	36597.2	-15067.5	-0.72746	0.975139	0.49434	-0.0363204	1.01642
1819	Q9JMI1	AACS_RAT	AACS	69277.4	74403	68531	72331.8	3612.82	13621.9	-5125.62	-0.727409	0.93111	0.49437	-0.102977	1.01634
1820	F2Z3S7	F2Z3S7_RAT	OTX2	148750	142990	152500	144980	8539.13	13362.6	5760	0.726446	1.04028	0.49492	0.0569754	1.01473
1821	Q5XIG9	Q5XIG9_RAT	MTFP1	76093.6	59233.9	79535.5	54588.8	17497.7	43092.9	16859.8	0.724997	1.28463	0.49574	0.361353	1.01234
1822	B1WBY5	B1WBY5_RAT	DNAJC11	267000	282022	266000	267045	20848.7	35852.6	-15022.5	-0.724433	0.946733	0.49607	-0.0789705	1.01138
1823	F1M4I4	F1M4I4_RAT	VPS51	87728.6	97781.6	88401.8	96458	11493	25292.6	-10053	-0.723723	0.897189	0.49647	-0.156516	1.01022
1824	Q99J82	ILK_RAT	ILK	241500	228466	236500	231000	25331.1	25634.1	13033.8	0.723324	1.05705	0.4967	0.0800421	1.00955
1825	Q5M7A7	CNRP1_RAT	CNRIP1	1910000	1964675	1890000	1934350	124900	85229.6	-54675	-0.723172	0.972171	0.49679	-0.040718	1.00929
1826	P62815	VATB2_RAT	ATP6V1B2	24675000	25317250	24900000	25150000	809835	1.58499e+06	-642250	-0.721672	0.974632	0.49764	-0.0370706	1.00683
1827	A0A0G2JSU7	A0A0G2JSU7_RAT	MEF2D	346000	332360	346000	321720	12675.4	35754.1	13640	0.719135	1.04104	0.4991	0.0580253	1.0026
1828	F2Z3T9	F2Z3T9_RAT	U2AF2	1647500	1578850	1680000	1550000	148183	121144	68650	0.717343	1.04348	0.50012	0.0614044	0.999654
1829	Q6P6T4	EMAL2_RAT	EML2	1145000	1098775	1175000	1114550	85049	96862.1	46225	0.717214	1.04207	0.5002	0.0594516	0.999423
1830	Q641Z9	Q641Z9_RAT	SDHC	263750	222108	274500	232138	54999.2	102596	41642.1	0.71545	1.18749	0.50121	0.247911	0.996513
1831	Q5EBC7	Q5EBC7_RAT	RABEP2	297750	273791	288000	280582	44289.8	50463.9	23958.8	0.713663	1.08751	0.50224	0.121025	0.993551
1832	Q5XHZ0	TRAP1_RAT	TRAP1	2040000	2.13721e+06	2045000	2105000	211503	171912	-97212.5	-0.713338	0.954514	0.50243	-0.0671612	0.993005
1833	D3ZZF8	D3ZZF8_RAT	PAIP1	1034500	998570	1035000	1009140	31848.6	95637.5	35930	0.712889	1.03598	0.50268	0.0509982	0.992288
1834	P14480	FIBB_RAT	FGB	874750	724854	839500	860500	293493	301736	149896	0.712213	1.2068	0.50307	0.271181	0.991169
1835	D3ZV52	D3ZV52_RAT	ITSN1	377000	355796	375000	361500	47251.1	36316	21203.8	0.711599	1.0596	0.50343	0.0835132	0.990137
1836	D3ZM21	D3ZM21_RAT	COMTD1	81684.1	68687.5	78260.8	73841.5	9652.69	35230.3	12996.6	0.711584	1.18921	0.50344	0.250008	0.990108
1837	Q8R491	EHD3_RAT	EHD3	635000	651162	637000	655000	38798.6	23661.6	-16162.5	-0.711307	0.975179	0.5036	-0.036261	0.98965
1838	P27881	HXK2_RAT	HK2	11800000	12143375	11750000	12336750	374166	891399	-343375	-0.710375	0.971723	0.50413	-0.0413826	0.988132
1839	F1M6T7	F1M6T7_RAT	ERICH5	113305	103007	116000	96827	19367	21647.8	10298.1	0.709076	1.09998	0.50488	0.137471	0.985988
1840	P11517	HBB2_RAT		29700000	22449125	25250000	22900000	1.95556e+07	6.02829e+06	7250875	0.70866	1.32299	0.50512	0.403804	0.985302
1841	Q4V7D7	RBM22_RAT	RBM22	15771.2	12421	16062.8	12144.7	4957.98	8056.71	3350.21	0.708288	1.26972	0.50534	0.344512	0.984674
1842	P20942	PHOS_RAT	PDC	34625000	33533625	34900000	33717250	2.10614e+06	2.25668e+06	1091375	0.707121	1.03255	0.50601	0.0462056	0.982762
1843	F2Z3T7	F2Z3T7_RAT	LOC103694869	872500	814741	802500	836500	151891	60187.4	57758.8	0.707041	1.07089	0.50606	0.0988132	0.98262
1844	Q99MZ8	LASP1_RAT	LASP1	1317500	1.37861e+06	1350000	1387225	104043	138111	-61112.5	-0.706849	0.955671	0.50617	-0.065414	0.982306
1845	A0A0G2K999	A0A0G2K999_RAT	SDK2	2702.32	2027.86	2796.57	2253.09	1402	1295.08	674.459	0.70675	1.3326	0.50623	0.414239	0.982135
1846	F1LPA3	F1LPA3_RAT	IQSEC3	900750	959052	878000	972605	132518	98680.9	-58302.5	-0.705741	0.939208	0.50681	-0.090483	0.980483
1847	Q6P685	Q6P685_RAT	EIF2S2	168038	183330	151575	187660	36042.6	24185.6	-15292.5	-0.704638	0.916585	0.50745	-0.12566	0.978662
1848	Q4V8G6	Q4V8G6_RAT	METTL3	496250	472684	501500	471868	59084	31457.2	23566.2	0.704139	1.04986	0.50774	0.0701918	0.977838
1849	Q5XI29	CPSF7_RAT	CPSF7	313500	285332	325000	304665	42035.7	68233.1	28167.5	0.702939	1.09872	0.50844	0.135821	0.975851
1850	P00159	CYB_RAT	MTCYB	483250	520844	469500	536688	69686.8	81272.3	-37593.8	-0.702306	0.927821	0.5088	-0.108081	0.974829
1851	D4A631	BIG1_RAT	ARFGEF1	243500	229755	244500	227510	34258.8	19170.5	13745	0.700243	1.05982	0.51	0.0838255	0.971431
1852	D4AE97	D4AE97_RAT	ZMIZ1	35223.6	41036.5	36756.5	39177.5	13585.4	9592.26	-5812.91	-0.699065	0.858348	0.51069	-0.220366	0.96948
1853	F1M9X4	F1M9X4_RAT	CLIC6	2970000	2598450	3010000	2591900	807465	696113	371550	0.697025	1.14299	0.51188	0.192812	0.966122
1854	Q5PPK6	Q5PPK6_RAT	NOP58	70453.4	89787.4	84407.5	94622.2	50794.9	22596.3	-19334.1	-0.695542	0.784669	0.51274	-0.349845	0.963701
1855	Q6TEK4	VKOR1_RAT	VKORC1	37411.9	33717.2	35497.8	32115.2	9322.72	5117.34	3694.62	0.694814	1.10958	0.51317	0.150009	0.962491
1856	P23565	AINX_RAT	INA	1887500	2102950	1760000	2155900	493719	376144	-215450	-0.69424	0.897549	0.5135	-0.155938	0.961564
1857	Q3KRE8	TBB2B_RAT	TUBB2B	973000	887838	1022000	965175	128432	209516	85162.5	0.693092	1.09592	0.51417	0.132144	0.959683
1858	Q3B7D0	HEM6_RAT	CPOX	901750	866405	916000	888310	65743.8	78352.4	35345	0.691137	1.0408	0.51531	0.0576859	0.956488
1859	D4A105	D4A105_RAT	TMEM63B	304750	320108	312000	323215	37721.6	23530.3	-15357.5	-0.690864	0.952024	0.51548	-0.0709303	0.956012
1860	F1M8A5	F1M8A5_RAT	HYPK	55535.8	60201.6	53463.2	60324.8	10299.1	8758.97	-4665.88	-0.690217	0.922496	0.51585	-0.116386	0.954976
1861	D3ZM03	D3ZM03_RAT	LOC100912478	250750	266924	250000	274000	20089.4	42385.8	-16173.8	-0.689629	0.939407	0.5162	-0.090178	0.953998
1862	Q499Q4	Q499Q4_RAT	PGM1	13450000	12827875	12800000	12605750	1.44568e+06	1.08156e+06	622125	0.68915	1.0485	0.51648	0.068324	0.953216
1863	Q6PCT9	Q6PCT9_RAT	PSMD6	1865000	1801925	1930000	1803850	180462	31371.3	63075	0.688709	1.035	0.51674	0.0496367	0.95249
1864	Q9Z0V5	PRDX4_RAT	PRDX4	64420.6	54332.9	70213	45850.5	18301.9	22883.9	10087.8	0.688527	1.18567	0.51684	0.245697	0.95221
1865	A0A0G2K9T4	A0A0G2K9T4_RAT	MACF1	2045000	2.12624e+06	2055000	2192475	83466.6	220872	-81237.5	-0.688112	0.961793	0.51709	-0.0562019	0.951513
1866	B1WC49	B1WC49_RAT	API5	5727500	5168950	5880000	4597900	763997	1.43429e+06	558550	0.687411	1.10806	0.5175	0.148034	0.950369
1867	M0RBL8	M0RBL8_RAT	TCEAL6	208000	177619	207000	200632	37013.5	80473.1	30381.1	0.685981	1.17105	0.51834	0.227799	0.948029
1868	E9PT82	E9PT82_RAT	STRN3	479500	509410	478500	474000	29670.4	82154.7	-29910	-0.684844	0.941285	0.51901	-0.0872965	0.946166
1869	Q5XIG4	OCAD1_RAT	OCIAD1	243000	225874	247000	220248	28154.3	41421.9	17126.2	0.683896	1.07582	0.51957	0.10544	0.94461
1870	E9PTU4	E9PTU4_RAT	MYH11	93173.6	89660.5	91897.2	88079.8	6863.26	7685.29	3513.12	0.681909	1.03918	0.52074	0.0554491	0.941365
1871	F1M8R0	F1M8R0_RAT	VEZF1	78851.4	72693.8	81284.5	71394.2	12825.3	12715.7	6157.62	0.681895	1.08471	0.52074	0.117305	0.941365
1872	A0A0G2JSL2	A0A0G2JSL2_RAT	TRAPPC4	772750	738014	755500	743028	76648	67121.3	34736.2	0.681884	1.04707	0.52075	0.0663541	0.941337
1873	Z4YNP1	Z4YNP1_RAT	CELF2	451500	477678	461000	490000	57093.5	51450.3	-26177.5	-0.681211	0.945198	0.52115	-0.0813109	0.940229
1874	Q62688	PLCL1_RAT	PLCL1	857750	766428	893000	794500	120729	239422	91322.5	0.681159	1.11915	0.52118	0.162408	0.940146
1875	D3Z9C0	D3Z9C0_RAT	MIOS	58937.9	55926.9	58283.8	56489.2	5454.29	6958.75	3011	0.681101	1.05384	0.52121	0.0756533	0.940063
1876	P51158	RAB28_RAT	RAB28	75793.2	71187.2	76596.5	69063.8	11506.9	7118.28	4606	0.680826	1.0647	0.52137	0.0904505	0.939621
1877	F1LMV9	F1LMV9_RAT	CORO2B	577000	532964	570000	528428	84174.4	98535.5	44036.2	0.679604	1.08263	0.5221	0.114534	0.937602
1878	Q5XIC0	ECI2_RAT	ECI2	131000	120212	126500	116925	25442.7	19032.8	10787.5	0.679016	1.08974	0.52244	0.12398	0.936663
1879	D3ZE17	D3ZE17_RAT	CASKIN1	431000	397322	428500	420500	69402.2	70939.3	33677.5	0.678692	1.08476	0.52263	0.117377	0.936138
1880	P04905	GSTM1_RAT	GSTM1	2885000	2769650	2910000	2700000	271109	205233	115350	0.678469	1.04165	0.52277	0.0588676	0.935752
1881	D4A0X3	D4A0X3_RAT	KIAA1107	61782.4	54231.8	62133.2	62347	13266.8	17880.2	7550.62	0.678266	1.13923	0.52289	0.188058	0.935421
1882	P06687	AT1A3_RAT	ATP1A3	27450000	28830000	27750000	29010000	3.00721e+06	2.74413e+06	-1380000	-0.677955	0.952133	0.52307	-0.0707647	0.934924
1883	A0A0G2JSW3	A0A0G2JSW3_RAT	HBB	54525000	42180750	49250000	41900000	3.46954e+07	1.10647e+07	12344250	0.677939	1.29265	0.52308	0.370333	0.934896
1884	D3ZSW5	D3ZSW5_RAT	TXNL4A	178500	188144	183000	184788	12793.2	25436.5	-9643.75	-0.677408	0.948743	0.52339	-0.0759113	0.934042
1885	D4A5J1	D4A5J1_RAT	KBTBD11	337250	348590	336500	358180	21746.6	25464.9	-11340	-0.677279	0.967469	0.52347	-0.0477127	0.933821
1886	G3V8P8	G3V8P8_RAT	SLC4A3	97685.8	92545.4	99139.2	93414.8	8344.36	12700.9	5140.38	0.676509	1.05554	0.52393	0.0779872	0.932554
1887	Q91XV6	FXYD6_RAT	FXYD6	116500	129177	115000	130000	11818.1	35600.2	-12676.9	-0.675911	0.901864	0.52428	-0.149018	0.931591
1888	D3ZM85	D3ZM85_RAT	CPLX4	1195000	1.10446e+06	1155000	1.11491e+06	197400	181555	90543.8	0.675207	1.08198	0.5247	0.113674	0.930435
1889	Q62885	U119A_RAT	UNC119	3700000	3783875	3640000	3787750	210555	131972	-83875	-0.675062	0.977834	0.52478	-0.0323392	0.930215
1890	Q400C7	AMZ2_RAT	AMZ2	155750	150522	152000	150500	10843.6	11067	5227.5	0.67478	1.03473	0.52495	0.049253	0.929748
1891	D3ZHX3	D3ZHX3_RAT	DIRAS2	258775	303878	285000	278000	121596	55922.1	-45102.5	-0.673981	0.851577	0.52542	-0.231792	0.928457
1892	P50399	GDIB_RAT	GDI2	14275000	13984000	14150000	13918000	727438	465572	291000	0.673869	1.02081	0.52549	0.0297137	0.928265
1893	B4F779	B4F779_RAT	APPL2	151250	159189	151500	150000	13647.3	19233.8	-7938.75	-0.673241	0.95013	0.52586	-0.0738032	0.927249
1894	M0RCY2	M0RCY2_RAT		200250	210604	197500	204500	11086.8	28705.2	-10353.8	-0.672937	0.950838	0.52604	-0.0727289	0.926756
1895	Q5XIE6	HIBCH_RAT	HIBCH	789250	761774	786500	763548	55739.7	59708.9	27476.2	0.672755	1.03607	0.52615	0.0511198	0.926454
1896	P62246	RS15A_RAT	RPS15A	2735000	2.83974e+06	2730000	2814475	208247	231933	-104738	-0.672031	0.963117	0.52658	-0.0542167	0.925275
1897	Q3KRE2	Q3KRE2_RAT	METTL7A	604500	560904	625500	553500	60610.8	114743	43596.2	0.671913	1.07773	0.52665	0.107989	0.925084
1898	Q5RJK6	Q5RJK6_RAT	INPP1	1380000	1345350	1365000	1355000	42426.4	94077	34650	0.671504	1.02576	0.52689	0.0366867	0.924426
1899	D3ZL45	D3ZL45_RAT	B630019K06RIK	14430.9	12716.7	14623.1	13177	4022.72	3163.95	1714.17	0.669874	1.1348	0.52786	0.182434	0.921773
1900	F1LNF1	F1LNF1_RAT	HNRNPA2B1	46225000	44680875	45850000	44411750	3.31901e+06	3.2036e+06	1544125	0.66948	1.03456	0.5281	0.0490159	0.921117
1901	O35263	PA1B3_RAT	PAFAH1B3	2525000	2604675	2580000	2600000	211424	110152	-79675	-0.668421	0.969411	0.52873	-0.04482	0.919397
1902	F1LNG7	F1LNG7_RAT		353250	369289	351500	391000	15500	45557.4	-16038.8	-0.666587	0.956569	0.52982	-0.0640598	0.916426
1903	M0RDI5	M0RDI5_RAT	MCU	324250	350668	309500	323000	35920.1	70661.2	-26417.5	-0.666545	0.924665	0.52984	-0.112997	0.916371
1904	D3ZKK3	D3ZKK3_RAT	CNST	92542.9	106858	82527.2	111000	35473.6	24346.3	-14315.6	-0.665461	0.866032	0.53049	-0.207508	0.914603
1905	D3ZEI6	D3ZEI6_RAT	NCOA5	875000	818654	869000	798308	49044.2	162447	56346.2	0.664112	1.06883	0.5313	0.0960296	0.912401
1906	A0A0G2JZB8	A0A0G2JZB8_RAT	GPM6B	1675000	1764775	1610000	1739550	184300	198265	-89775	-0.663292	0.949129	0.53179	-0.0753232	0.911071
1907	B2GUZ3	B2GUZ3_RAT	MTHFD1L	316500	295835	331000	287170	45478.9	42617.1	20665	0.663125	1.06985	0.53189	0.0974128	0.9108
1908	D4AAE9	D4AAE9_RAT	CISD2	1412500	1.68161e+06	1215000	1550000	537052	610142	-269112	-0.662159	0.839968	0.53246	-0.251594	0.909255
1909	D4A7D3	D4A7D3_RAT	TBK1	21237.4	24885.4	20856.2	20832.2	3333.43	10506	-3648	-0.661942	0.853408	0.53259	-0.228693	0.908903
1910	M0R6L4	M0R6L4_RAT	LOC100365839	430000	380650	465000	398800	82925.7	124841	49350	0.658559	1.12965	0.53462	0.175872	0.903414
1911	P52925	HMGB2_RAT	HMGB2	2275000	1877750	2325000	1990500	462061	1.11475e+06	397250	0.658398	1.21156	0.53472	0.276862	0.903144
1912	Q5U3Y8	Q5U3Y8_RAT	BTF3	203500	191192	214500	190885	23014.5	29527.9	12307.5	0.657497	1.06437	0.53526	0.0900029	0.901688
1913	Q9JLZ1	GLRX3_RAT	GLRX3	2240000	2.38024e+06	2180000	2330475	318852	283455	-140238	-0.65742	0.941083	0.5353	-0.0876068	0.90158
1914	Q62829	PAK3_RAT	PAK3	285250	249266	305500	267068	85027	69109.1	35984.4	0.656827	1.14436	0.53566	0.194543	0.900611
1915	A0A0G2JUM8	A0A0G2JUM8_RAT	COA6	10900.7	11708.2	11126.8	11120.6	1189.04	2162.62	-807.5	-0.654392	0.931031	0.53712	-0.103099	0.896684
1916	B2GUV5	B2GUV5_RAT	ATP6V1G1	927750	905516	924500	910532	20451.2	64961	22233.8	0.652933	1.02455	0.538	0.0349956	0.894322
1917	Q3KRF2	Q3KRF2_RAT	HDLBP	1185000	1.22359e+06	1200000	1232175	59721.6	102175	-38587.5	-0.652097	0.968464	0.5385	-0.0462302	0.892982
1918	D3Z8L5	D3Z8L5_RAT	PUM1	84652.2	73415.2	79166.2	84136.2	19730	28329.4	11237	0.65099	1.15306	0.53917	0.205469	0.891188
1919	D3ZC84	D3ZC84_RAT	USP9X	2367500	2.65489e+06	2385000	2584775	535374	702887	-287388	-0.650523	0.891752	0.53945	-0.165286	0.890439
1920	O88637	PCY2_RAT	PCYT2	262500	272866	258500	284732	15022.2	28155.3	-10366.2	-0.649673	0.96201	0.53996	-0.0558765	0.889076
1921	Q9R1R4	TDRD7_RAT	TDRD7	557750	549261	561000	550500	18661.5	18313.6	8488.75	0.649322	1.01545	0.54018	0.0221261	0.888488
1922	P61805	DAD1_RAT	DAD1	610500	603255	608500	606510	17710.6	13600.2	7245	0.6489	1.01201	0.54043	0.0172233	0.88782
1923	Q5U2R9	Q5U2R9_RAT	SCFD2	46649.9	52993.8	44212.8	46309.5	5824.23	18666.7	-6343.88	-0.648851	0.88029	0.54046	-0.183949	0.88774
1924	A0A0G2JZE4	A0A0G2JZE4_RAT	MAGI1	20106.3	15865.4	20064.8	19831	8682.09	9831.09	4240.83	0.646666	1.2673	0.54178	0.341758	0.884221
1925	D3Z9E7	D3Z9E7_RAT	DPF3	8497.12	6546.02	8825.9	7605.3	5377.73	2749.04	1951.1	0.646099	1.29806	0.54212	0.376356	0.883316
1926	P55770	NH2L1_RAT	SNU13	1850000	1.73949e+06	1840000	1618975	78315.6	333576	110512	0.645054	1.06353	0.54275	0.088863	0.88164
1927	D3ZE15	D3ZE15_RAT	NDUFA13	1597500	1.87836e+06	1565000	2103725	120381	863796	-280862	-0.644074	0.850475	0.54335	-0.23366	0.880046
1928	Q5U329	Q5U329_RAT	SLC4A1	144892	115881	134500	125500	85209.9	29293	29011.2	0.643947	1.25035	0.54342	0.322337	0.87986
1929	A8C4G9	A8C4G9_RAT	ZMYND8	132860	151519	130000	134628	16269.7	55636.7	-18658.5	-0.643766	0.876857	0.54353	-0.189587	0.879568
1930	Q6AYF8	Q6AYF8_RAT	SERPINB9	93984.6	89440.5	89173.5	89452	11419	8302.6	4544.12	0.643721	1.05081	0.54356	0.0714965	0.879489
1931	P06214	HEM2_RAT	ALAD	1752500	1.67241e+06	1740000	1679825	190853	159663	80087.5	0.643708	1.04789	0.54357	0.0674837	0.879462
1932	P53042	PPP5_RAT	PPP5C	1975000	1.92039e+06	1975000	1970775	36968.5	165687	54612.5	0.643403	1.02844	0.54375	0.0404552	0.878985
1933	D3ZEI4	D3ZEI4_RAT	HEPACAM	89172.9	84705.8	91008	82934.2	9931.56	9748.32	4467.12	0.641995	1.05274	0.54461	0.074145	0.876705
1934	Q6Q0N0	CSTN1_RAT	CLSTN1	246500	259418	246500	257500	32026	24414.8	-12917.5	-0.641529	0.950206	0.54489	-0.0736882	0.875963
1935	Q3ZB97	Q3ZB97_RAT	AP2B1	8177500	8390675	8170000	8421350	291018	598048	-213175	-0.641035	0.974594	0.54519	-0.037127	0.875169
1936	P38983	RSSA_RAT	RPSA	7807500	7557825	7865000	7675650	470275	622826	249675	0.63984	1.03304	0.54592	0.0468896	0.873239
1937	O35854	BCAT2_RAT	BCAT2	42228	39195.9	43945.2	40447.2	7035.21	6357.59	3032.12	0.639537	1.07736	0.5461	0.107498	0.872763
1938	F1MA65	F1MA65_RAT		117196	122734	117500	123468	15239.3	8247.64	-5538	-0.639197	0.954878	0.54631	-0.0666118	0.872208
1939	A0A0G2K9J2	A0A0G2K9J2_RAT	ATP6V1H	7257500	6965275	7240000	7015550	461474	789428	292225	0.639152	1.04195	0.54634	0.0592924	0.872129
1940	Q66HA8	HS105_RAT	HSPH1	1070750	1109275	1074000	1118550	115682	35072.8	-38525	-0.637401	0.96527	0.5474	-0.0509954	0.869333
1941	Q68FU3	ETFB_RAT	ETFB	1675000	1.57576e+06	1745000	1591525	208567	231484	99237.5	0.636986	1.06298	0.54765	0.088111	0.868674
1942	Q68FX1	MPI_RAT	MPI	3432500	3230150	3550000	3350000	532940	348293	202350	0.635663	1.06264	0.54846	0.0876586	0.866542
1943	M0RC57	M0RC57_RAT	SMAP1	686250	741015	724500	776030	141862	98043.3	-54765	-0.635158	0.926095	0.54877	-0.110769	0.865726
1944	M0R9L0	M0R9L0_RAT	NACA	1770000	1850850	1725000	1886700	161038	197211	-80850	-0.635092	0.956317	0.54881	-0.0644386	0.865621
1945	D3ZY73	D3ZY73_RAT	RRH	205600	159934	193500	177225	101374	102169	45666.2	0.634571	1.28553	0.54912	0.362366	0.864807
1946	D3ZUR9	D3ZUR9_RAT		32429.9	30561.4	31816.5	31936.2	2684.7	5259.49	1868.5	0.632846	1.06114	0.55018	0.085614	0.862024
1947	D3ZSS5	D3ZSS5_RAT	GNAT1	257500000	283096250	251000000	284192500	6.47534e+07	4.85374e+07	-25596250	-0.632591	0.909585	0.55033	-0.13672	0.861631
1948	G3V946	G3V946_RAT	DPY30	937000	900540	942500	948000	51504	103189	36460	0.63228	1.04049	0.55052	0.0572587	0.861133
1949	Q9WVK7	HCDH_RAT	HADH	575500	543821	600000	560000	84634.5	54432.2	31678.8	0.629625	1.05825	0.55215	0.0816834	0.856868
1950	D3ZDS4	D3ZDS4_RAT	EMG1	46133	44081.1	47579.8	44411	5715.85	3133.32	2051.88	0.629571	1.04655	0.55218	0.0656381	0.856789
1951	Q62785	HAP28_RAT	PDAP1	656500	625849	657000	626698	13178.3	96512.1	30651.2	0.62934	1.04898	0.55232	0.068981	0.856424
1952	F1LRB7	F1LRB7_RAT		952250	926754	941500	932000	65840.1	47255.4	25496.2	0.629202	1.02751	0.5524	0.0391543	0.856215
1953	G3V9Y9	G3V9Y9_RAT	AP3S1	79871.4	83220.5	78189.8	81929.5	9408.04	5026.13	-3349.12	-0.627974	0.959756	0.55316	-0.0592604	0.854231
1954	D4A1D4	D4A1D4_RAT	NUDT14	164500	155085	163500	160670	23473.4	18667.3	9415	0.627852	1.06071	0.55323	0.0850284	0.854049
1955	D3ZMJ7	D3ZMJ7_RAT	WNK2	8688.04	9060.08	8666.9	8977.65	760.475	909.444	-372.038	-0.627647	0.958937	0.55336	-0.0604927	0.85371
1956	P69682	NECP1_RAT	NECAP1	474250	425420	498500	454000	67657.8	140298	48830	0.62699	1.11478	0.55376	0.15676	0.852667
1957	A0A0G2KA06	A0A0G2KA06_RAT	KLHL22	81448.5	91693.8	93162.8	96833.8	26074.3	19734	-10245.3	-0.626619	0.888267	0.55399	-0.170935	0.852068
1958	D4AEH9	D4AEH9_RAT	AGL	391250	401366	398500	406732	24363.6	21391.7	-10116.2	-0.624035	0.974795	0.55557	-0.0368286	0.847959
1959	Q9EQH5-2	CTBP2_RAT		8000000	7784500	7995000	7700000	562672	402096	215500	0.623212	1.02768	0.55608	0.0393956	0.846636
1960	M0R961	M0R961_RAT	KHSRP	12275000	12026500	12200000	11853000	561991	566400	248500	0.622886	1.02066	0.55628	0.0295062	0.846117
1961	G3V8C2	G3V8C2_RAT		66245.4	71592.6	71693	70863.8	13769	10274.4	-5347.25	-0.622501	0.92531	0.55652	-0.111991	0.845495
1962	F1M8L1	F1M8L1_RAT	KIF2A	1292500	1351300	1345000	1377600	167804	87400	-58800	-0.621561	0.956486	0.55709	-0.0641837	0.844018
1963	B0BNE6	B0BNE6_RAT	NDUFS8	1490000	1444400	1465000	1443800	117473	87970.3	45600	0.621419	1.03157	0.55718	0.044842	0.843785
1964	D4A8H5	D4A8H5_RAT	PPP4R2	84623.1	79866.9	84865	79573.8	4484.64	14638	4756.25	0.621342	1.05955	0.55723	0.0834547	0.843655
1965	A0A0G2JSH9	A0A0G2JSH9_RAT	PRDX2	48375000	47270250	49350000	48050000	2.73298e+06	2.2827e+06	1104750	0.620492	1.02337	0.55775	0.0333292	0.842309
1966	A0A0G2K1H2	A0A0G2K1H2_RAT	SYNPR	3745000	3.42506e+06	3775000	3385125	830120	612641	319938	0.620207	1.09341	0.55793	0.128835	0.841844
1967	Q76GL9	Q76GL9_RAT	SLC1A4	76820.6	67359.4	76692.8	78951.8	5607.53	30023	9461.25	0.619553	1.14046	0.55833	0.189615	0.84081
1968	F1LRJ2	F1LRJ2_RAT		1345000	1426150	1315000	1445000	141539	220443	-81150	-0.619535	0.943099	0.55834	-0.0845196	0.840784
1969	F1MAF5	F1MAF5_RAT	PCID2	52119.5	54470.1	50309.8	52970	6411.96	4064.37	-2350.62	-0.61927	0.956846	0.5585	-0.0636419	0.840371
1970	F1M5I8	F1M5I8_RAT		2022500	2.56861e+06	1930000	1772225	529363	1.68483e+06	-546112	-0.618463	0.78739	0.559	-0.34485	0.83908
1971	F1LSS1	F1LSS1_RAT	SMC1A	1510000	1.46211e+06	1525000	1480000	146742	49533	47887.5	0.618394	1.03275	0.55904	0.0464942	0.838977
1972	Q5XIT1	MARE3_RAT	MAPRE3	4095000	4.00286e+06	4195000	4020000	245289	169429	92137.5	0.618133	1.02302	0.5592	0.0328314	0.838564
1973	D3ZWW5	D3ZWW5_RAT	SLC30A9	93041.1	97415.1	91657.2	97227	5733.18	12945.2	-4374	-0.617887	0.955099	0.55936	-0.0662772	0.838151
1974	A0A0G2K6Q5	A0A0G2K6Q5_RAT	GNL1	563000	540804	549500	536108	36341	62022.6	22196.2	0.617548	1.04104	0.55957	0.0580298	0.837609
1975	P00762	TRY1_RAT	PRSS1	10630000	9179000	10600000	10543000	3.38442e+06	3.27364e+06	1451000	0.616318	1.15808	0.56032	0.211733	0.835677
1976	F1M9Y7	F1M9Y7_RAT	TCP11L1	112484	119497	115500	119500	14782.9	17325.2	-7012.5	-0.615808	0.941316	0.56064	-0.0872485	0.834853
1977	B2GV96	B2GV96_RAT	CCDC115	102554	110449	94550	104198	20058.5	16021	-7895.75	-0.615142	0.928512	0.56105	-0.107007	0.833799
1978	P83732	RL24_RAT	RPL24	84275.8	88291.6	85386.8	90513	8593.77	9838.14	-4015.88	-0.614847	0.954516	0.56123	-0.067159	0.833336
1979	P13264	GLSK_RAT	GLS	3352500	3.57109e+06	3175000	3385000	496815	510227	-218588	-0.613881	0.93879	0.56183	-0.0911262	0.831794
1980	G3V8G2	G3V8G2_RAT	PSMD5	3140000	3.04696e+06	3160000	3053925	178139	245432	93037.5	0.61357	1.03053	0.56202	0.0433928	0.831307
1981	G3V647	G3V647_RAT	PDXK	5482500	5.37456e+06	5495000	5424125	145688	320731	107938	0.612813	1.02008	0.56249	0.0286866	0.830101
1982	F1M6F4	F1M6F4_RAT		377500	357570	374000	354640	29045.9	58249.5	19930	0.612385	1.05574	0.56276	0.0782509	0.829408
1983	B2RYU0	B2RYU0_RAT	NDUFB2	278500	293114	279000	298228	21992.4	42364.2	-14613.8	-0.612319	0.950143	0.5628	-0.0737833	0.829306
1984	B5DFN4	B5DFN4_RAT	PFDN5	407500	458029	411500	504058	91972.8	137130	-50528.8	-0.612034	0.889682	0.56297	-0.168638	0.82887
1985	Q6AY30	SCPDL_RAT	SCCPDH	1059750	922256	1135000	946512	287414	345768	137494	0.611594	1.14908	0.56325	0.200484	0.828153
1986	A0A0G2K6H5	A0A0G2K6H5_RAT	CFDP1	182750	197100	184000	197700	46571.6	6401.04	-14350	-0.610515	0.927194	0.56391	-0.109056	0.826463
1987	Q6AXY0	GSTA6_RAT	GSTA6	100580	92477.4	98205.8	100119	12191	23590.7	8103.12	0.610302	1.08762	0.56405	0.121178	0.826105
1988	Q5PQN7	LZIC_RAT	LZIC	250250	245715	250500	244430	8958.24	11862.2	4535	0.610167	1.01846	0.56413	0.0263841	0.8259
1989	D3ZWL6	D3ZWL6_RAT	AHCYL2	545500	523624	531000	533748	46658.3	54488	21876.2	0.609917	1.04178	0.56429	0.0590487	0.825491
1990	G3V8R7	G3V8R7_RAT	GATAD2A	107000	101678	106000	103361	5597.62	16538.1	5322.38	0.609676	1.05235	0.56444	0.0736086	0.825108
1991	D3ZQD3	D3ZQD3_RAT	OGDHL	1152500	1.19801e+06	1140000	1165000	117863	91690.4	-45512.5	-0.609565	0.96201	0.5645	-0.0558762	0.824955
1992	F1M9B2	F1M9B2_RAT	IGFBP7	27201.2	26165.6	25786.5	26403	2985.51	1624.78	1035.62	0.609371	1.03958	0.56462	0.0560002	0.824648
1993	P63074	IF4E_RAT	EIF4E	585000	575726	582500	584452	16268.6	25811	9273.75	0.607911	1.01611	0.56553	0.0230536	0.822325
1994	P47875	CSRP1_RAT	CSRP1	232500	217458	226000	219500	31214.3	38532.4	15042.5	0.606686	1.06917	0.56629	0.0964972	0.820387
1995	D3ZH00	D3ZH00_RAT		646000	688229	682500	676958	121180	69058.9	-42228.8	-0.605531	0.938641	0.56701	-0.091354	0.818554
1996	P52481	CAP2_RAT	CAP2	254750	270632	250000	277765	43300.3	29675.4	-15882.5	-0.605125	0.941313	0.56726	-0.087253	0.817918
1997	Q5BJP2	CWC15_RAT	CWC15	155250	160412	158000	160500	13671.7	10216.7	-5162.5	-0.604953	0.967817	0.56737	-0.0471933	0.817638
1998	D4A9Z8	D4A9Z8_RAT	CHMP4BL1	372000	352641	380000	370782	25139.6	58864.5	19358.8	0.604885	1.0549	0.56741	0.0771014	0.817537
1999	Q5M7A4	UBA5_RAT	UBA5	171725	149419	138500	155838	71733.8	17525.7	22306.1	0.604145	1.14929	0.56787	0.200738	0.816367
[truncated: 1,174 more rows]

## Sheet: Table S2
#	UniProt Accession	Entry Name	Gene Name	Mean (LN)	Mean (RN)	Median (LN)	Median (RN)	Sigma (LN)	Sigma (RN)	Delta	t-value	FC (LN/RN)	p-value	FC (log2)	p-value (-log2)	Unique/ Common
1	F2Z3T8	F2Z3T8_RAT	GNG5	204500	128000	203500	129000	25093.2	12328.8	76500	5.47244	1.59766	0.00155	0.675957	9.33352	Common
2	Q62813	LSAMP_RAT	LSAMP	226500	401000	220000	400500	40779.9	49658.8	-174500	-5.43129	0.564838	0.00162	-0.824091	9.26979	Unique
3	D3ZPC4	D3ZPC4_RAT	L1CAM	37134.9	22137.1	37106.2	21745.7	4902.04	3725.87	14997.8	4.87157	1.6775	0.00279	0.74631	8.48552	Common
4	Q6MGB4	Q6MGB4_RAT	SLC39A7	6664.48	3225.07	6841.02	3017.53	1182.49	882.158	3439.41	4.66269	2.06646	0.00346	1.04716	8.17501	Unique
5	G3V7W1	G3V7W1_RAT	PDCD6	284250	471750	289000	503500	40950.2	80896.5	-187500	-4.13585	0.602544	0.00611	-0.730862	7.35461	Unique
6	D4ABV0	D4ABV0_RAT	SMIM26	5537.8	12762.5	4904.95	11703.4	1432.46	3485.51	-7224.7	-3.83438	0.433912	0.00862	-1.20453	6.8581	Unique
7	Q5BJQ2	FA63A_RAT	MINDY1	6173.25	3312.04	6732.3	3286.98	1474.67	561.8	2861.21	3.62623	1.86388	0.01101	0.89831	6.50504	Unique
8	P14480	FIBB_RAT	FGB	932250	615500	913000	616500	179784	26108.7	316750	3.4871	1.51462	0.01303	0.598958	6.26202	Unique
9	P63041	CPLX1_RAT	CPLX1	63006.4	94780.2	65985.5	88447.5	12525.3	14895.9	-31773.9	-3.26522	0.664763	0.01714	-0.589089	5.86649	Common
10	Q5U2P2	IGS11_RAT	IGSF11	30130.1	9497.48	27916.8	9692.42	10898.8	6566.03	20632.6	3.24315	3.17243	0.01762	1.66559	5.82664	Unique
11	P47819	GFAP_RAT	GFAP	24350000	12445000	24400000	10350000	5.48057e+06	5.08017e+06	11905000	3.18616	1.95661	0.01893	0.968356	5.72318	Common
12	Q9EPF2	MUC18_RAT	MCAM	128750	87614	118000	92816.5	23599.1	11786.8	41136	3.11886	1.46951	0.02061	0.555339	5.60051	Unique
13	F1M118	F1M118_RAT		47608.9	25699.2	47113.8	23902.2	8228.58	11603.4	21909.7	3.08048	1.85254	0.02165	0.889509	5.52949	Unique
14	D3ZZU8	D3ZZU8_RAT	FN3K	176245	71245.6	171900	61312.6	54378.4	41433.9	104999	3.07173	2.47377	0.02189	1.30671	5.51358	Unique
15	O88775	EMB_RAT	EMB	138194	89758.4	131887	86811.8	23069.8	22091.4	48435.2	3.03277	1.53962	0.02302	0.622573	5.44097	Unique
16	G3V836	G3V836_RAT	CLU	347750	229000	345000	224000	50848.6	64031.2	118750	2.90465	1.51856	0.02717	0.602703	5.20184	Common
17	Q6QI79	Q6QI79_RAT	CMTR1	340918	213250	360500	200500	74999	51155.8	127668	2.81255	1.59868	0.03065	0.676878	5.02797	Unique
18	Q6AYE2	SHLB1_RAT	SH3GLB1	194250	127500	188500	107500	22721.1	42414.6	66750	2.77448	1.52353	0.03223	0.607417	4.95545	Unique
19	D3ZKK3	D3ZKK3_RAT	CNST	95076.6	55944	92633.5	50017.8	11839.7	26370	39132.6	2.70758	1.6995	0.03522	0.765107	4.82746	Unique
20	P14056	ARAF_RAT	ARAF	148250	95730.1	137000	86560.2	28860.3	27516	52519.9	2.6342	1.54862	0.03884	0.630987	4.68631	Unique
21	D3ZDX5	D3ZDX5_RAT	PLXNB1	150394	275000	156796	307000	63100.2	71638	-124606	-2.6105	0.546886	0.04009	-0.870687	4.64061	Unique
22	A0A0G2JUB0	A0A0G2JUB0_RAT	FAM3C	208500	148508	203500	153000	23216.4	39765.2	59991.6	2.6057	1.40396	0.04035	0.489503	4.63129	Unique
23	F1M9D6	F1M9D6_RAT	STAT1	547750	346750	554000	334500	154940	45573.2	201000	2.48912	1.57967	0.04722	0.659622	4.40446	Unique
24	M0R567	M0R567_RAT	IRF2BPL	398750	289000	409000	288000	29781.1	10954.5	109750	6.91732	1.37976	0.00045	0.464415	11.1178	Common
25	P62193	PRS4_RAT	PSMC1	1175000	845000	1130000	843000	151767	92480.6	330000	3.71361	1.39053	0.00993	0.475638	6.65399	Unique
26	B1H273	B1H273_RAT	CCM2	36590.8	84406.8	39293	68073.2	9945.3	38082.2	-47816	-2.42971	0.433505	0.05118	-1.20588	4.28828
27	E9PT04	E9PT04_RAT	VPS39	11904.7	17906.5	10960.6	17774.8	4358.78	2401.6	-6001.82	-2.41201	0.664824	0.05243	-0.588955	4.25346
28	P52631	STAT3_RAT	STAT3	192197	100478	208500	102629	73961.7	23547.4	91719	2.36329	1.91282	0.05603	0.935704	4.15766
29	Q9Z0V5	PRDX4_RAT	PRDX4	46634.5	67632	48836.3	70810	8547.5	15605.1	-20997.5	-2.36024	0.689533	0.05627	-0.536308	4.15149
30	A0A0G2JUT0	A0A0G2JUT0_RAT	HSPA2	282250	184750	304000	177500	79613.1	26285.3	97500	2.32586	1.52774	0.05897	0.611399	4.08387
31	Q68FW7	SYTM_RAT	TARS2	494750	228473	493500	220000	186591	134129	266277	2.31749	2.16546	0.05965	1.11468	4.06733
32	M0R476	M0R476_RAT	LRRC15	60157.9	39864.2	66543.2	38241.8	16436.8	7043.3	20293.6	2.26969	1.50907	0.06369	0.593658	3.97279
33	M0RDX2	M0RDX2_RAT	APLP2	80431.2	126699	79468.2	120822	8389.16	40244.9	-46268.1	-2.25094	0.63482	0.06536	-0.655581	3.93545
34	A0A0G2K0T6	A0A0G2K0T6_RAT	SNCG	2502500	3955000	2590000	3925000	1.1771e+06	564417	-1452500	-2.22534	0.632743	0.0677	-0.660308	3.8847
35	Q5M7U6	ARP2_RAT	ACTR2	2775000	4550000	2765000	4215000	168226	1.65043e+06	-1775000	-2.13986	0.60989	0.07616	-0.713379	3.71482
36	G3V6M8	G3V6M8_RAT	NUP37	16026.6	40235	13480.2	41567	13280.1	18726.6	-24208.4	-2.10898	0.398325	0.07948	-1.32798	3.65326
37	D3ZJK6	D3ZJK6_RAT	TRAPPC9	67670.1	26514.9	53852.5	32491.5	37062.7	13676.3	41155.2	2.08352	2.55215	0.08233	1.35171	3.60244
38	Q6AYB5	SRP54_RAT	SRP54	123290	79592	128180	82697	19819.8	37337.6	43698.1	2.06748	1.54903	0.08418	0.631362	3.57038
39	F1LVR0	F1LVR0_RAT	IGLON5	70407.8	106444	63662	109012	25297.9	25252.3	-36036.2	-2.01633	0.661453	0.09036	-0.596288	3.46817
40	F1LV52	F1LV52_RAT	GPATCH11	139500	98343.8	139500	90000	12342.3	39046.6	41156.2	2.01003	1.41849	0.09115	0.50436	3.45561
41	D3ZU52	D3ZU52_RAT	COPS7B	39466.2	24358.6	39014.5	24998.8	13269.8	7064.51	15107.6	2.00991	1.62022	0.09117	0.696187	3.4553
42	F6Q5G6	F6Q5G6_RAT	APLF	45810.8	32631.9	41263.8	32764.8	12597.7	4301.49	13178.9	1.98003	1.40386	0.09502	0.489403	3.39562
43	M0R9G2	M0R9G2_RAT	AHNAK	3480000	2180000	3325000	2170000	1.20894e+06	647148	1300000	1.89608	1.59633	0.10675	0.674759	3.22769
44	D3ZBW3	D3ZBW3_RAT	TMEM201	68514	40251.5	70162.5	46457	20451.1	22917.2	28262.5	1.84027	1.70215	0.11533	0.767356	3.11616
45	Q6MGB6	RING1_RAT	RING1	18010.1	12347	17927.8	13548.8	888.962	6145.5	5663.14	1.82404	1.45867	0.11796	0.54465	3.08363
46	A0A0G2K0S1	A0A0G2K0S1_RAT	CALCOCO1	79519.6	54898.1	76906.5	59365.5	17711.8	20497.6	24621.5	1.81777	1.4485	0.11899	0.534555	3.07109
47	P62275	RS29_RAT	RPS29	77670.8	173000	48789.2	192000	94019.8	48545.5	-95329.2	-1.80184	0.448964	0.12164	-1.15533	3.03931
48	D4ADQ1	D4ADQ1_RAT	RRM2B	128765	243750	123981	210500	43822.7	122761	-114985	-1.76427	0.528268	0.12814	-0.920658	2.96421
49	P55213	CASP3_RAT	CASP3	38214	27003.7	38177.8	25186.2	1209.06	12736.8	11210.3	1.75242	1.41514	0.13025	0.500942	2.94064
50	P11883	AL3A1_RAT	ALDH3A1	1695000	2540000	1695000	2810000	279821	935307	-845000	-1.73108	0.667323	0.13415	-0.583543	2.89808
51	F1M8I7	F1M8I7_RAT	EVL	61649	40939.2	67592.2	41911.2	15385.3	18460	20709.8	1.7236	1.50587	0.13555	0.590593	2.8831
52	P01015	ANGT_RAT	AGT	42361.9	67081.6	36158.1	59879	14612.4	25174.9	-24719.7	-1.69846	0.631498	0.14034	-0.663149	2.833
53	Q9QXY2	SRCN1_RAT	SRCIN1	28818.6	18892.3	26034	18989.4	7777.93	8876.7	9926.29	1.68211	1.52541	0.14354	0.6092	2.80048
54	D4ACG2	D4ACG2_RAT	ILVBL	25742.9	17247.7	24966.2	19485.3	5134.18	9054.76	8495.19	1.63227	1.49254	0.15374	0.57777	2.70144
55	G3V7M6	G3V7M6_RAT	CNTF	260335	108338	300500	58842	147117	115328	151996	1.62621	2.40298	0.15503	1.26483	2.68938
56	Q63524	TMED2_RAT	TMED2	179500	252500	183000	219500	20420.6	87546.2	-73000	-1.62409	0.710891	0.15548	-0.4923	2.6852
57	M0R930	M0R930_RAT	LOC100910446	156750	227336	126500	234500	66389.6	57667.6	-70585.6	-1.60535	0.689509	0.15954	-0.536358	2.64801
58	F1LUD3	F1LUD3_RAT		313000	454000	311000	450500	165815	69842.7	-141000	-1.56733	0.689427	0.16808	-0.53653	2.57278
59	Q4V8F6	Q4V8F6_RAT	PCBP2	201250	121918	186500	131350	41234.1	97862.7	79332.4	1.49409	1.65071	0.18577	0.723083	2.42841
60	P51647	AL1A1_RAT	ALDH1A1	2137000	977000	2060000	985500	1.53331e+06	316066	1160000	1.48191	2.18731	0.18888	1.12916	2.40446
61	M0R3K2	M0R3K2_RAT	GATC	43365.8	26574.4	48255.5	25341.8	22177.3	5000.57	16791.4	1.4772	1.63186	0.19009	0.70652	2.39525
62	G3V6T1	G3V6T1_RAT	COPA	2490000	3617500	2510000	3115000	133666	1.52721e+06	-1127500	-1.47093	0.688321	0.19172	-0.538847	2.38293
63	A0JPN2	S39A4_RAT	SLC39A4	81890.5	120550	78817.2	128000	46797.3	28296.2	-38659.5	-1.41385	0.679307	0.20713	-0.557864	2.27139
64	Q9QYU2	EFTS_RAT	TSFM	129455	203285	113659	227500	54580.7	89094.7	-73830.1	-1.41323	0.636814	0.20731	-0.651055	2.27014
65	D3ZQ46	D3ZQ46_RAT	CMTM5	75273.6	126259	81958.5	124000	50552.1	51866.3	-50985.5	-1.40792	0.596184	0.2088	-0.746172	2.25981
66	Q5XI44	Q5XI44_RAT	XRCC4	57145.2	83915.4	59170	77647.5	27726.3	27183	-26770.1	-1.37888	0.680987	0.21713	-0.554302	2.20337
67	F1LPH3	F1LPH3_RAT		12407.4	8720.25	12647	6898.73	3605.23	3983.42	3687.14	1.37256	1.42282	0.21898	0.508758	2.19113
68	D3ZKB7	D3ZKB7_RAT	DCAF1	21175.3	12679.6	21730	11603.3	6741.85	10472.8	8495.72	1.3642	1.67003	0.22146	0.739875	2.17488
69	M0R4P9	M0R4P9_RAT	UBE2H	199750	127062	188000	148000	63876.8	86497.8	72688.1	1.35199	1.57207	0.22511	0.652664	2.1513
70	O70276	RPE65_RAT	RPE65	82959.4	120098	81660.2	121117	37391.6	40913	-37138.8	-1.34013	0.690763	0.22872	-0.533737	2.12835
71	Q62865	PDE3A_RAT	PDE3A	45778.2	91452.8	43110.8	70939.5	31957.7	68593.2	-45674.5	-1.20716	0.500567	0.2728	-0.998364	1.87408
72	D4A531	D4A531_RAT	POLR2I	22324	34040	22734.7	30399.2	3776.64	19085.1	-11716	-1.20441	0.655816	0.27378	-0.608637	1.86891
73	Q1AAU6	ASAP1_RAT	ASAP1	21329.1	15115.5	22777.5	14168.8	7029.7	7626.48	6213.64	1.19815	1.41108	0.27604	0.496798	1.85705
74	G3V7F1	G3V7F1_RAT	MLST8	37740.6	57086.3	34189.8	50475.8	11659	32002	-19345.7	-1.13599	0.661115	0.29929	-0.597026	1.74038
75	Q63635	STX6_RAT	STX6	122025	191765	119500	151500	34169.2	119626	-69740.4	-1.12114	0.636324	0.30509	-0.652166	1.71269
76	D3ZUX7	D3ZUX7_RAT	ACSF3	43626.1	29923.2	44474.2	30615.8	8516.76	23063.5	13703	1.11471	1.45794	0.30762	0.54393	1.70078
77	F1LMW3	F1LMW3_RAT	ADGRG1	34936.6	24834.4	35235.8	23866	5321.98	17769.1	10102.2	1.08925	1.40678	0.31785	0.492399	1.65358
78	Q5RKH6	OS9_RAT	OS9	9370.99	3814.22	5240.9	3873.03	10233.3	940.879	5556.76	1.08146	2.45685	0.32103	1.29681	1.63922
79	P80432	COX7C_RAT	COX7C	1192000	824400	1290000	912500	418094	536118	367600	1.08138	1.4459	0.32106	0.531968	1.63909
80	Q5RK00	RM46_RAT	MRPL46	147500	330750	146000	163000	11239.8	345650	-183250	-1.05976	0.445956	0.33004	-1.16503	1.59929
81	Q7TMZ5	Q7TMZ5_RAT	ARL6IP1	8867.69	14595.9	9872.7	13589.8	4764.54	9729.61	-5728.18	-1.05749	0.607548	0.331	-0.71893	1.5951
82	Q6AY94	TIDC1_RAT	TIMMDC1	6209.93	12151.3	6507.93	7334.6	1229.39	11517.6	-5941.34	-1.02587	0.511052	0.34452	-0.968458	1.53734
83	M0R6T0	M0R6T0_RAT		139603	59634.6	68471.2	55926.2	152557	43307.8	79968.3	1.00853	2.34097	0.35213	1.22711	1.50582
84	M0R8G1	M0R8G1_RAT		100956	153290	104150	133500	43964	95038.4	-52334.2	-0.99956	0.658594	0.35611	-0.602539	1.48961
85	F1LQS9	F1LQS9_RAT	ARHGEF11	57943.2	83456.5	47313	79503	26189.5	44871.8	-25513.2	-0.98212	0.694293	0.36397	-0.526384	1.45811
86	A0A0A0MXU8	A0A0A0MXU8_RAT	CAV2	12557.1	8673.59	13539.5	8286.23	3862.56	7113.92	3883.56	0.95951	1.44775	0.37435	0.533808	1.41754
87	F1M6Y6	F1M6Y6_RAT		970000	618000	905500	517500	563052	472090	352000	0.958115	1.56958	0.375	0.650378	1.41504
88	Q7TQ16	QCR8_RAT	UQCRQ	22990.1	15629.8	18361	16066.6	12657.4	8812.54	7360.29	0.954452	1.47091	0.37671	0.556712	1.40847
89	D4ACV3	D4ACV3_RAT	HIST2H2AC	202935	96723.9	99972.2	93173.8	217749	46439.8	106211	0.95408	2.09809	0.37688	1.06907	1.40782
90	P10067	CRGD_RAT	CRYGD	136486	230485	114967	187382	82854.5	182008	-93998.9	-0.940084	0.59217	0.38346	-0.755917	1.38285
91	F1M801	F1M801_RAT	ANAPC1	41111.1	28532.1	40488.8	29067	21465.4	16367.9	12579	0.931984	1.44087	0.38731	0.526941	1.36844
92	F1M1F2	F1M1F2_RAT		162100	229000	143000	201000	104812	102401	-66900	-0.913114	0.70786	0.39639	-0.498464	1.33501
93	P50137	TKT_RAT	TKT	285227	484307	284543	539000	279368	341205	-199081	-0.902892	0.588937	0.40138	-0.763814	1.31696
94	M0R9A3	M0R9A3_RAT		576418	245066	302000	225000	733589	188578	331352	0.874928	2.35209	0.41526	1.23395	1.26791
95	P02780	SG2A2_RAT	SCGB2A2	299729	134288	175150	112604	364192	119988	165441	0.862908	2.23198	0.42134	1.15833	1.24694
96	Q5I0H4	TMCO1_RAT	TMCO1	16117.9	10749.2	15759.1	9700.92	8563.68	9090.1	5368.69	0.859771	1.49945	0.42293	0.584434	1.24151
97	A0A0G2K964	A0A0G2K964_RAT	UBE2E3	239502	148330	185000	147083	213961	87301.8	91171.9	0.789073	1.61466	0.4601	0.691226	1.11998
98	G3V9K0	G3V9K0_RAT	CARS	9408.16	13187.9	10367.6	12277.5	3319.34	9201.25	-3779.76	-0.772826	0.713392	0.46897	-0.487233	1.09243
99	M0RDM4	M0RDM4_RAT	RCG_23111	7985.98	13031.1	6863.1	6933.82	5387.09	13399.9	-5045.14	-0.698666	0.612839	0.51092	-0.706419	0.968831
100	D4A7I6	D4A7I6_RAT	WASHC4	19212.4	32307.6	16819.2	19188.6	15680.4	36243.6	-13095.2	-0.663214	0.594671	0.53183	-0.749837	0.910963
101	B2RZB5	B2RZB5_RAT	CHMP2A	179427	118811	188650	87700	136324	124719	60615.7	0.656128	1.51019	0.53608	0.594726	0.89948
102	Q3KR85	Q3KR85_RAT	UBAC2	7898.23	11256.2	7703.7	7860	3299.45	10485.4	-3357.99	-0.610972	0.701677	0.56363	-0.511121	0.82718
103	D3ZTW7	D3ZTW7_RAT	ATPAF2	43016.5	68308.9	24403.2	34865.5	44411.5	78899.3	-25292.4	-0.558701	0.629735	0.59658	-0.667183	0.745212
104	Q9WU49	CHSP1_RAT	CARHSP1	178500	132000	174000	126000	34847.3	20281.4	46500	2.30657	1.35227	0.06055	0.435386	4.04573
105	D3ZFB2	D3ZFB2_RAT	LUC7L3	115275	83212.9	111000	90234.8	21420.5	20733.5	32062.1	2.151	1.3853	0.075	0.470201	3.73697
106	Q9QYU4	CRYM_RAT	CRYM	23425000	16900000	23350000	16850000	6.00687e+06	2.34521e+06	6525000	2.02374	1.38609	0.08944	0.471026	3.48294
107	F1M9N4	F1M9N4_RAT	MBNL1	52856.2	38770.5	52749.2	39834.8	2277.29	13943.9	14085.8	1.99394	1.36331	0.09321	0.447115	3.42337
108	D3ZC84	D3ZC84_RAT	USP9X	3060000	2260000	3090000	2025000	620913	571489	800000	1.896	1.35398	0.10676	0.437209	3.22756
109	Q5M7T9	THNS2_RAT	THNSL2	76031.3	105718	75894	100735	22580.7	23834.7	-29686.3	-1.80834	0.719193	0.12055	-0.47555	3.0523
110	B2RYF6	B2RYF6_RAT	CLPTM1	149000	106700	148000	91900	31791	39728.6	42300	1.66265	1.39644	0.14744	0.481752	2.7618
111	D3Z865	D3Z865_RAT	MPDU1	682250	499500	695000	510500	173861	183845	182750	1.44447	1.36587	0.19873	0.449816	2.33112
112	F1M3U9	F1M3U9_RAT	ARMC9	15027.6	20544.2	15848.5	21534.2	7074.21	4623.55	-5516.6	-1.30553	0.731476	0.23954	-0.451117	2.06166
113	Q5HZY0	UBXN4_RAT	UBXN4	99890.4	72774.8	90130.8	80559.8	21455.4	35852	27115.6	1.29797	1.3726	0.24196	0.456907	2.04716
114	D4AEG7	D4AEG7_RAT	TBC1D13	83750.9	116571	74171.8	132000	36305.2	36387.3	-32820.1	-1.27701	0.718454	0.24879	-0.477033	2.007
115	F1LWZ8	F1LWZ8_RAT	LEMD3	14199.6	10513.9	12056.8	11371	5313.42	3421.47	3685.71	1.16642	1.35056	0.28771	0.433553	1.79731
116	B4F7E8	NIBL1_RAT	NIBAN2	324500	237750	280000	242000	139333	67074	86750	1.12198	1.36488	0.30475	0.448773	1.7143
117	D4AD70	D4AD70_RAT		507750	375308	555500	323500	117594	251449	132442	0.954234	1.35289	0.37681	0.436042	1.40809
118	D3ZUL1	D3ZUL1_RAT	CCDC124	11230.7	8169.06	10847.7	6804.75	2557.61	7816.5	3061.61	0.744529	1.37478	0.48468	0.459202	1.0449
119	A0A0G2JST3	A0A0G2JST3_RAT	KRT1	209007	282177	201500	300000	138209	195562	-73169.8	-0.611095	0.740696	0.56356	-0.433047	0.827359
120	R9PXV0	R9PXV0_RAT	SLC6A13	324500	384250	327000	383500	11269.4	12446.6	-59750	-7.11717	0.844502	0.00039	-0.243827	11.3242
121	A0A0G2JWD2	A0A0G2JWD2_RAT	FXR1	376500	462500	371500	464500	24447.2	5066.23	-86000	-6.88919	0.814054	0.00046	-0.296804	11.0861
122	Q68FS4	AMPL_RAT	LAP3	2780000	2275000	2735000	2270000	171075	84261.5	505000	5.29626	1.22198	0.00184	0.289218	9.08608
123	G3V7K3	G3V7K3_RAT	CP	4882500	3827500	4920000	3760000	368454	253295	1055000	4.71909	1.27564	0.00326	0.351218	8.26091
124	Q8K3G3	Q8K3G3_RAT	FHL1	192000	143000	195500	139500	18129.2	14118.5	49000	4.2649	1.34266	0.00529	0.425091	7.56252
125	A0A096MJN4	A0A096MJN4_RAT	38231	147750	178000	146500	178500	12500	7874.01	-30250	-4.09523	0.830056	0.00639	-0.268719	7.28997
126	A0A0G2K0C5	A0A0G2K0C5_RAT	CDC40	202750	181000	204000	182000	8883.51	6000	21750	4.05787	1.12017	0.00667	0.163712	7.2281
127	P37397	CNN3_RAT	CNN3	1647500	1357500	1680000	1340000	87702.1	125797	290000	3.78216	1.21363	0.00916	0.279326	6.77044
128	A0A0G2KAW7	A0A0G2KAW7_RAT	EIF4H	2017500	1920000	2020000	1910000	28722.8	43204.9	97500	3.75858	1.05078	0.00941	0.0714624	6.73159
129	G3V6I1	G3V6I1_RAT	LLGL1	167250	142250	168000	143500	8539.13	10965.9	25000	3.59753	1.17575	0.0114	0.233578	6.45482
130	P18297	SPRE_RAT	SPR	405250	526250	405500	522000	48589.3	46743.1	-121000	-3.58929	0.770071	0.01151	-0.376936	6.44097
131	B2RYS6	B2RYS6_RAT	PRTFDC1	400500	348000	401000	350000	15864	24657.7	52500	3.58116	1.15086	0.01163	0.202715	6.42601
132	Q63798	PSME2_RAT	PSME2	392750	335000	397000	340000	26986.1	17795.1	57750	3.57307	1.17239	0.01174	0.22945	6.41242
133	F1M566	F1M566_RAT		279250	220250	277500	222500	18554	27909.1	59000	3.52095	1.26788	0.0125	0.342415	6.32193
134	Q641X8	EIF3E_RAT	EIF3E	1522500	1632500	1525000	1650000	38622.1	49916.6	-110000	-3.48578	0.932619	0.01305	-0.100641	6.25981
135	Q9ET62	IMPG1_RAT	IMPG1	8420000	9542500	8430000	9665000	417213	499692	-1122500	-3.44871	0.882368	0.01365	-0.180547	6.19496
136	D3ZB30	D3ZB30_RAT	PTBP1	863750	750500	874000	756500	56162.7	35538.7	113250	3.40794	1.1509	0.01435	0.202762	6.12281
137	Q6P9V7	Q6P9V7_RAT	PSME1	2155000	1875000	2145000	1915000	68556.5	155027	280000	3.30366	1.14933	0.01633	0.200797	5.93633
138	F1LPZ8	F1LPZ8_RAT	NLGN3	88530.1	116500	85034.8	117000	14609	9036.96	-27969.9	-3.25644	0.759915	0.01733	-0.39609	5.85058
139	Q66H09	Q66H09_RAT	TTC1	135250	161500	136000	162500	13720.4	8660.25	-26250	-3.23575	0.837461	0.01778	-0.255906	5.8136
140	A0A0G2K7Q7	A0A0G2K7Q7_RAT	IDE	529750	434000	523000	437500	41700.3	42261.1	95750	3.22548	1.22062	0.01801	0.287617	5.79506
141	A1L1L5	A1L1L5_RAT	CCNK	69710.1	53214.5	70123	50883	7689.42	7067.7	16495.6	3.15884	1.30998	0.01959	0.389549	5.67374
142	P62489	RPB7_RAT	POLR2G	408750	373750	412500	370000	18246	12632.6	35000	3.15424	1.09365	0.01971	0.129145	5.66493
143	F1LRL9	F1LRL9_RAT	MAP1B	24700000	21225000	25650000	21250000	2.24054e+06	434933	3475000	3.04509	1.16372	0.02265	0.218746	5.46435
144	Q6PST4	ATLA1_RAT	ATL1	265250	343250	260500	345000	49681.5	14773.3	-78000	-3.00976	0.77276	0.02371	-0.371907	5.39836
145	D3ZMS1	D3ZMS1_RAT	SF3B2	2692500	2467500	2700000	2495000	74105.8	129968	225000	3.00781	1.09119	0.02377	0.125896	5.39471
146	A0A0A0MY07	A0A0A0MY07_RAT	USP15	162250	196000	163500	196500	19085.3	13038.4	-33750	-2.92033	0.827806	0.02662	-0.272635	5.23135
147	D3ZLH8	D3ZLH8_RAT	RTF1	98590.9	105481	98344.5	105658	2739.9	3849.02	-6890.38	-2.91679	0.934677	0.02674	-0.0974605	5.22486
148	Q5FWY5	AIP_RAT	AIP	1037500	967500	1040000	966000	36855.6	31564.7	70000	2.88512	1.07235	0.02787	0.100778	5.16514
149	D4AEP0	D4AEP0_RAT	ADSS	401000	473500	402500	472500	39640	31246.3	-72500	-2.87274	0.846885	0.02833	-0.239762	5.14153
150	Q7TQ70	Q7TQ70_RAT	FGA	236250	192750	234000	196500	17820.9	24689.7	43500	2.8572	1.22568	0.02891	0.293583	5.11229
151	F1LT49	F1LT49_RAT	LRRC47	396000	507500	385000	521000	61827.7	50659	-111500	-2.7899	0.780296	0.03158	-0.357907	4.98485
152	P09527	RAB7A_RAT	RAB7A	12825000	13600000	12850000	13550000	499166	244949	-775000	-2.78763	0.943015	0.03168	-0.0846478	4.98028
153	Q64559	BACH_RAT	ACOT7	4917500	5565000	4990000	5640000	435995	163605	-647500	-2.78088	0.883648	0.03196	-0.178457	4.96759
154	B2RYB3	B2RYB3_RAT	SRRM1	293000	393000	292500	387000	12727.9	71353.6	-100000	-2.75939	0.745547	0.03288	-0.423629	4.92665
155	D3ZWS0	D3ZWS0_RAT	SCRIB	126250	107818	125000	108000	8693.87	10228.1	18431.8	2.74613	1.17095	0.03346	0.227682	4.90142
156	D4A1V7	D4A1V7_RAT	MOB1B	144250	132500	143500	132500	6601.77	5446.71	11750	2.74577	1.08868	0.03348	0.122579	4.90056
157	D4A7K5	D4A7K5_RAT	ATP11A	52296.9	66680.4	51108	65871.2	8439.3	6273.24	-14383.5	-2.73568	0.784292	0.03393	-0.350537	4.88129
158	A0A0G2K9V6	A0A0G2K9V6_RAT	TARS	1775000	1582500	1810000	1560000	120692	75883.7	192500	2.70051	1.12164	0.03555	0.165614	4.81401
159	Q9JLA3	UGGG1_RAT	UGGT1	1505000	1610000	1495000	1605000	63508.5	45460.6	-105000	-2.68877	0.934783	0.03611	-0.0972972	4.79146
160	M0RC50	M0RC50_RAT	HAX1	45152.2	56119.5	45042.8	56611.5	3252.15	7530.86	-10967.2	-2.67394	0.804573	0.03683	-0.313704	4.76297
161	O08837	CDC5L_RAT	CDC5L	395000	305750	407000	299500	56645.1	37818.6	89250	2.62078	1.29191	0.03955	0.3695	4.66018
162	G3V679	G3V679_RAT	TFRC	399250	493750	404500	493500	72246.7	4924.43	-94500	-2.60998	0.808608	0.04012	-0.306488	4.63953
163	P04904	GSTA3_RAT	GSTA3	18000000	15050000	18150000	15100000	2.25832e+06	173205	2950000	2.60491	1.19601	0.0404	0.258233	4.6295
164	F1LPF2	F1LPF2_RAT	AGRN	94456.5	74416.6	95031.5	78522.8	10537	11255.6	20039.9	2.59953	1.26929	0.04069	0.344025	4.61918
165	P53678	AP3M2_RAT	AP3M2	1355000	1197500	1370000	1155000	51961.5	109659	157500	2.59587	1.13152	0.04089	0.178267	4.61211
166	F1LRK4	F1LRK4_RAT	GRSF1	305000	272500	305500	269500	11860.3	22128.4	32500	2.58898	1.11927	0.04127	0.162553	4.59876
167	A0A0G2KB63	A0A0G2KB63_RAT	PHB2	5255000	5762500	5170000	5795000	296029	257472	-507500	-2.58709	0.911931	0.04137	-0.133004	4.59527
168	P26453-2	BASI_RAT		1602500	1942500	1610000	1950000	139134	223514	-340000	-2.5828	0.824968	0.04161	-0.27759	4.58693
169	Q8CFD0	SFXN5_RAT	SFXN5	673500	527500	696500	527500	108180	35707.1	146000	2.56318	1.27678	0.04273	0.352507	4.54861
170	Q9JMB5	ADRM1_RAT	ADRM1	231500	184250	232500	184500	21671.8	30203.5	47250	2.54209	1.25645	0.04396	0.329348	4.50766
171	Q5XIU9	PGRC2_RAT	PGRMC2	376000	291750	366000	305500	36633.3	55433.9	84250	2.53594	1.28877	0.04432	0.366	4.4959
172	A0A096MKH2	A0A096MKH2_RAT	VTA1	582250	744250	556000	730000	107034	70764.3	-162000	-2.52511	0.782331	0.04498	-0.354149	4.47457
173	G3V700	G3V700_RAT	NRDC	597500	698000	582500	685500	67054.7	43779.8	-100500	-2.50995	0.856017	0.04591	-0.224288	4.44505
174	P62744	AP2S1_RAT	AP2S1	1400000	1802500	1350000	1780000	260128	188038	-402500	-2.50798	0.776699	0.04603	-0.364572	4.44128
175	G3V8T7	G3V8T7_RAT	TDRKH	215000	170750	209500	170000	32994.9	12842	44250	2.49958	1.25915	0.04655	0.332451	4.42508
176	D4A4U3	D4A4U3_RAT	MDP1	554000	491250	561000	497500	46065.2	21685.2	62750	2.46493	1.12774	0.04879	0.173429	4.35727
177	D4A2N2	D4A2N2_RAT	INPP5B	79163.5	93095.1	77776	94806.2	5641.72	9874.61	-13931.6	-2.45003	0.850351	0.04979	-0.23387	4.328
178	Q68FR6	EF1G_RAT	EEF1G	7487500	7992500	7535000	8035000	321598	259406	-505000	-2.44446	0.936816	0.05017	-0.0941627	4.31703
179	O35913	SO1A4_RAT	SLCO1A4	565000	704000	572500	708500	77841.7	82949.8	-139000	-2.44387	0.802557	0.05021	-0.317325	4.31588
180	Q6P7A9	LYAG_RAT	GAA	185000	217750	188000	216500	10519.8	24716.7	-32750	-2.43836	0.849598	0.05058	-0.235147	4.30529
181	P15791	KCC2D_RAT	CAMK2D	1725000	1832500	1730000	1855000	51961.5	71355.9	-107500	-2.4357	0.941337	0.05077	-0.0872168	4.29988
182	Q9EST6	AN32B_RAT	ANP32B	4030000	3670000	3995000	3705000	255734	148997	360000	2.43265	1.09809	0.05098	0.135	4.29392
183	P54921	SNAA_RAT	NAPA	3967500	4127500	3980000	4130000	114127	67019.9	-160000	-2.41782	0.961236	0.05202	-0.057038	4.26479
184	Q66HR2	MARE1_RAT	MAPRE1	360250	320750	355500	312500	25316.3	21061.4	39500	2.3989	1.12315	0.05337	0.167549	4.22783
185	D4A554	D4A554_RAT	EIF4G3	472000	426250	467000	427000	29832.9	24185.1	45750	2.38252	1.10733	0.05458	0.147087	4.19548
186	Q6GMN6	Q6GMN6_RAT	CROT	183750	147500	174500	149500	26132.7	15716.2	36250	2.37748	1.24576	0.05496	0.317029	4.18547
187	G3V8C3	G3V8C3_RAT	VIM	125250000	108000000	126500000	104500000	1.20934e+07	8.04156e+06	17250000	2.37555	1.15972	0.0551	0.213779	4.1818
188	Q3KRE2	Q3KRE2_RAT	METTL7A	576000	487750	573000	468500	27361.8	69124.9	88250	2.37412	1.18093	0.05521	0.239927	4.17893
189	Q6TXG9	SFR1_RAT	SFR1	225250	201000	224000	207500	7135.59	19200.7	24250	2.36773	1.12065	0.05569	0.164332	4.16644
190	P62994	GRB2_RAT	GRB2	600500	690500	587000	702000	52290.9	55290.1	-90000	-2.36528	0.86966	0.05588	-0.201477	4.16152
191	Q5PPL3	NSDHL_RAT	NSDHL	306500	392000	306500	400000	34239.4	63942.7	-85500	-2.35756	0.781888	0.05647	-0.354967	4.14637
192	Q5RJK6	Q5RJK6_RAT	INPP1	1422500	1310000	1415000	1315000	74105.8	60553	112500	2.35112	1.08588	0.05697	0.118862	4.13365
193	Q76IJ9	Q76IJ9_RAT	ELAVL3	276250	302750	274000	303500	16958.3	14863.3	-26500	-2.35034	0.912469	0.05703	-0.132152	4.13214
194	D4A8C8	D4A8C8_RAT	PAXBP1	42031.6	35528.5	43302	36401.5	3214.19	4559.23	6503.12	2.33157	1.18304	0.05851	0.242498	4.09517
195	B0BN81	B0BN81_RAT	RPS5	611000	512250	636500	512500	67394.4	52430.1	98750	2.313	1.19278	0.06002	0.254324	4.05841
196	Q9QY02	YTDC1_RAT	YTHDC1	168000	142801	167000	149000	10708.3	19007.1	25198.8	2.31012	1.17646	0.06026	0.234453	4.05266
197	F1LSX3	F1LSX3_RAT	BST1	141500	116750	141000	117000	17233.7	13073.5	24750	2.28834	1.21199	0.06209	0.27738	4.0095
198	D4A1V5	D4A1V5_RAT	KIF21A	567000	465250	588500	464500	63471.8	62909.3	101750	2.27716	1.2187	0.06305	0.285343	3.98736
199	Q498N4	Q498N4_RAT	PICALM	511000	473500	509000	480000	13366.6	30160.7	37500	2.27342	1.0792	0.06337	0.109959	3.98006
200	E9PTK4	E9PTK4_RAT	THNSL1	219500	253500	223000	255000	19467.9	22840	-34000	-2.26583	0.865878	0.06403	-0.207765	3.96511
201	D4ABN3	D4ABN3_RAT	SYNJ1	9482500	8530000	9380000	8330000	300818	787655	952500	2.2594	1.11166	0.0646	0.152722	3.95232
202	B2RYL4	B2RYL4_RAT	ARMC6	63086.6	80707.4	58870.5	75763.2	9260.62	12620.5	-17620.8	-2.25133	0.781671	0.06532	-0.355366	3.93633
203	P11506-8	AT2B2_RAT		2130000	2327500	2210000	2335000	174356	28722.8	-197500	-2.23535	0.915145	0.06677	-0.127928	3.90466
204	D3ZD23	D3ZD23_RAT	ABCE1	130250	121725	130000	121000	3685.56	6716.2	8524.75	2.2255	1.07003	0.06768	0.0976549	3.88513
205	P27881	HXK2_RAT	HK2	12150000	12875000	12150000	12750000	288675	585235	-725000	-2.22202	0.943689	0.06801	-0.0836161	3.87811
206	Q4KLL0	TCEA1_RAT	TCEA1	2357500	2290000	2345000	2285000	28722.8	53541.3	67500	2.22189	1.02948	0.06802	0.0419102	3.8779
207	P97846	CNTP1_RAT	CNTNAP1	137891	183250	137371	184000	33904.1	23027.2	-45358.9	-2.21346	0.752475	0.06881	-0.410284	3.86124
208	Q5EBD0	Q5EBD0_RAT	SEC14L2	561750	508000	561000	511500	45331.2	17530.9	53750	2.2118	1.10581	0.06897	0.1451	3.85789
209	Q496Z0	ELP2_RAT	ELP2	770500	672250	772000	691500	22708.3	86711.7	98250	2.1922	1.14615	0.07086	0.196797	3.81888
210	F1M065	F1M065_RAT	JAM2	159750	146250	158000	143500	9394.15	8015.61	13500	2.1864	1.09231	0.07143	0.127379	3.80733
211	D3ZIP3	D3ZIP3_RAT	EPB41	5785000	5250000	5880000	5305000	320468	373184	535000	2.17523	1.1019	0.07254	0.14	3.78508
212	Q68G33	Q68G33_RAT	GORASP2	515500	575500	515500	583000	20792.6	51104.5	-60000	-2.175	0.895743	0.07256	-0.158844	3.78468
213	G3V912	G3V912_RAT	TMX4	285250	329500	280500	321000	26043.2	31670.2	-44250	-2.15838	0.865706	0.07424	-0.208052	3.75166
214	P10362	SCG2_RAT	SCG2	439750	363750	446500	363000	45580.5	54101	76000	2.14864	1.20893	0.07525	0.273736	3.73216
215	D4A254	D4A254_RAT	PHLPP2	365750	339000	360000	339500	24102.2	6271.63	26750	2.14818	1.07891	0.0753	0.109573	3.73121
216	P06685	AT1A1_RAT	ATP1A1	24600000	25675000	24750000	25600000	716473	699405	-1075000	-2.14732	0.95813	0.07538	-0.061706	3.72967
217	Q8R431	MGLL_RAT	MGLL	1457500	1605000	1485000	1570000	96046.9	99833.2	-147500	-2.12944	0.9081	0.07727	-0.139077	3.69395
218	F1M0Z1	F1M0Z1_RAT	TRIO	141469	171250	134000	174000	23477.4	15435.3	-29780.8	-2.11986	0.826098	0.0783	-0.275615	3.67484
219	A0A0G2JXH2	A0A0G2JXH2_RAT	CCDC51	306000	283250	305500	290000	11401.8	18191.1	22750	2.11934	1.08032	0.07836	0.111456	3.67374
220	C0JPT7	C0JPT7_RAT	FLNA	1061000	877000	1085000	897000	168574	42031.7	184000	2.11816	1.20981	0.07848	0.274776	3.67153
221	F1LR36	F1LR36_RAT	SUPT6H	451000	408500	463000	417500	32994.9	22840	42500	2.11817	1.10404	0.07848	0.142791	3.67153
222	O88397	SO1A5_RAT	SLCO1A5	137000	162750	138000	164500	11401.8	21639.1	-25750	-2.10555	0.841782	0.07986	-0.248482	3.64638
223	F1LUA1	F1LUA1_RAT	EEA1	312250	348000	310000	335500	19207.2	28106.9	-35750	-2.10029	0.89727	0.08045	-0.156386	3.63576
224	P18395	CSDE1_RAT	CSDE1	178750	166000	179000	166000	10242.9	6582.81	12750	2.09432	1.07681	0.08111	0.10676	3.62398
225	D4A1U7	D4A1U7_RAT	RSBN1	32460.5	26683.6	32378.5	26052.8	2503.9	4928.55	5776.88	2.08999	1.2165	0.0816	0.282731	3.61529
226	O35244	PRDX6_RAT	PRDX6	9027500	8375000	8895000	8520000	457120	426497	652500	2.08738	1.07791	0.08189	0.108237	3.61017
227	D4A7L4	D4A7L4_RAT	NDUFB11	1170000	1327500	1155000	1320000	145373	41129.9	-157500	-2.085	0.881356	0.08217	-0.182203	3.60524
228	A0A0G2JTB2	A0A0G2JTB2_RAT	GBE1	647500	586000	658500	578000	43775.9	39707.3	61500	2.08116	1.10495	0.0826	0.14398	3.59771
229	Q5XIM9	TCPB_RAT	CCT2	12275000	14700000	12200000	14750000	639661	2.24648e+06	-2425000	-2.0764	0.835034	0.08315	-0.260093	3.58814
230	Q6IUR5	NENF_RAT	NENF	275000	303750	273000	305500	7659.42	26924.3	-28750	-2.05412	0.90535	0.08575	-0.143453	3.54372
231	F1LRJ2	F1LRJ2_RAT		1310000	1240000	1315000	1255000	24494.9	63770.4	70000	2.04939	1.05645	0.08631	0.0792267	3.53433
232	Q498U4	SARNP_RAT	SARNP	1830000	1397500	1830000	1485000	335659	257730	432500	2.04399	1.30948	0.08696	0.388995	3.5235
233	Q6MG61	CLIC1_RAT	CLIC1	963500	831000	970500	811500	85605.7	98010.2	132500	2.03639	1.15945	0.08788	0.213436	3.50832
234	D4A3G2	D4A3G2_RAT	CDK11B	220750	199500	219000	196500	11926.9	17136.7	21250	2.03558	1.10652	0.08798	0.146025	3.50668
235	G3V7G0	G3V7G0_RAT	DYNC1LI1	3405000	3270000	3415000	3285000	112101	71647.3	135000	2.02944	1.04128	0.08873	0.0583642	3.49443
236	Q6JE36	NDRG1_RAT	NDRG1	2942500	2692500	2960000	2720000	128420	210772	250000	2.02583	1.09285	0.08918	0.128096	3.48714
237	P02680	FIBG_RAT	FGG	160750	127750	159000	125000	21484.5	24513.6	33000	2.02479	1.25832	0.08931	0.331495	3.48503
238	D4A3S6	D4A3S6_RAT	MTSS2	11649.5	14866.9	12271.2	14299.2	2050.67	2439.27	-3217.38	-2.01923	0.783588	0.09	-0.351833	3.47393
239	G3V9Z3	G3V9Z3_RAT	MAOA	2852500	3105000	2890000	3100000	205649	142712	-252500	-2.01745	0.91868	0.09022	-0.122366	3.47041
240	Q5QJC9	BAG5_RAT	BAG5	259000	246500	259500	244000	6976.15	10247	12500	2.01674	1.05071	0.09031	0.0713645	3.46897
241	B2RYW9	FAHD2_RAT	FAHD2	1682500	1775000	1700000	1790000	68980.7	61913.9	-92500	-1.99587	0.947887	0.09296	-0.0772125	3.42725
242	M0RBD0	M0RBD0_RAT		382000	424250	390500	433500	33256.6	26234.5	-42250	-1.99487	0.900412	0.09309	-0.151342	3.42523
243	Q63633-2	S12A5_RAT		14300000	15600000	14600000	15650000	1.19722e+06	535413	-1300000	-1.98248	0.916667	0.0947	-0.125531	3.40049
244	F1M9X7	F1M9X7_RAT	CACNA2D2	2047500	1867500	2045000	1840000	147958	106888	180000	1.97229	1.09639	0.09604	0.132755	3.38022
245	D4A2D7	D4A2D7_RAT	IPO4	1054500	945250	1080000	944000	108140	25237.2	109250	1.96765	1.11558	0.09666	0.157791	3.37094
246	Q5EGY4	YKT6_RAT	YKT6	1000000	938250	1006500	936500	43197.2	45565.9	61750	1.96696	1.06581	0.09676	0.0919557	3.36945
247	D4AAL9	D4AAL9_RAT		1110000	1205000	1080000	1195000	82865.4	50662.3	-95000	-1.95623	0.921162	0.09821	-0.118473	3.34799
248	Q3ZAU6	Q3ZAU6_RAT	RNF14	548000	599500	546500	614000	35953.7	38716.9	-51500	-1.94942	0.914095	0.09914	-0.129584	3.33439
249	Q6GMM8	Q6GMM8_RAT	SLC27A1	1093000	906250	1046000	895000	150807	118207	186750	1.94924	1.20607	0.09916	0.270312	3.3341
250	P63029	TCTP_RAT	TPT1	1225000	1135000	1215000	1170000	50662.3	77244.2	90000	1.94856	1.0793	0.09926	0.110089	3.33264
251	A0A0G2JSQ1	A0A0G2JSQ1_RAT	SNCB	18650000	19475000	18600000	19300000	732575	427200	-825000	-1.94567	0.957638	0.09966	-0.0624477	3.32684
252	A0A0G2JT93	A0A0G2JT93_RAT	CTNNB1	1850000	1672500	1850000	1645000	106458	148408	177500	1.94369	1.10613	0.09993	0.145519	3.32294
253	Q99JD5	Q99JD5_RAT	BCAT1	3275000	3622500	3160000	3685000	282902	218689	-347500	-1.94366	0.904072	0.09993	-0.145491	3.32294
254	D3ZPR0	D3ZPR0_RAT	CSE1L	3645000	3415000	3690000	3410000	207445	114455	230000	1.94154	1.06735	0.10023	0.0940332	3.31861
255	D4A781	D4A781_RAT	IPO5	2892500	2577500	2835000	2605000	270601	180069	315000	1.93823	1.12221	0.10069	0.166345	3.31201
256	G3V874	G3V874_RAT	EPB41L3	58058.8	64532.9	57549.2	63767	6054.84	2828.22	-6474.12	-1.93755	0.899677	0.10078	-0.152521	3.31072
257	D3ZB48	D3ZB48_RAT	HOOK1	646750	599250	642000	597500	32938.1	36390.2	47500	1.93549	1.07927	0.10107	0.11005	3.30657
258	Q5RK10	Q5RK10_RAT	RPL13A	119250	132750	118500	136500	3593.98	13500	-13500	-1.93268	0.898305	0.10147	-0.154723	3.30087
259	G3V6Y6	G3V6Y6_RAT	PYGB	12200000	11225000	12200000	11200000	658281	767572	975000	1.92843	1.08686	0.10207	0.120166	3.29237
260	Q62717	CAPS1_RAT	CADPS	1465000	1587500	1465000	1580000	45092.5	119548	-122500	-1.91752	0.922835	0.10362	-0.115856	3.27063
261	Q4QQU6	SPF30_RAT	SMNDC1	265750	236000	268500	242000	22321.5	21571.6	29750	1.91678	1.12606	0.10373	0.171283	3.26909
262	D3ZA84	D3ZA84_RAT	TLN2	4565000	4860000	4575000	4865000	75938.6	298329	-295000	-1.91657	0.9393	0.10376	-0.0903415	3.26868
263	M0R565	M0R565_RAT	WDR82	733750	658000	742000	641000	37703.9	69775.8	75750	1.9102	1.11512	0.10468	0.157201	3.25594
264	F7FLB2	F7FLB2_RAT	PGM2	186750	167500	192500	165500	17461.9	10083	19250	1.90935	1.11493	0.1048	0.156947	3.25429
265	D3Z8K0	D3Z8K0_RAT	PDZD11	67771.9	63242.8	67397.5	64789.8	2591.74	3980.43	4529.12	1.90706	1.07161	0.10513	0.0997866	3.24975
266	F1LST4	F1LST4_RAT	MAPT	478500	564500	476000	564000	33431.5	83815.3	-86000	-1.9061	0.847653	0.10528	-0.238455	3.2477
267	P50475	SYAC_RAT	AARS1	5657500	5190000	5615000	5230000	215619	440984	467500	1.90476	1.09008	0.10547	0.12443	3.2451
268	Q6AYI1	Q6AYI1_RAT	DDX5	6500000	5920000	6625000	5990000	565509	231517	580000	1.89833	1.09797	0.10642	0.134843	3.23216
269	P62078	TIM8B_RAT	TIMM8B	185250	201000	183500	197000	9178.78	13856.4	-15750	-1.89522	0.921642	0.10688	-0.117722	3.22594
270	M0R5K9	M0R5K9_RAT		356750	331750	350500	336500	18643.6	18821.5	25000	1.88735	1.07536	0.10805	0.104817	3.21023
271	Q91XV6	FXYD6_RAT	FXYD6	116078	95591	119000	98150	12411.7	17819	20486.5	1.8868	1.21431	0.10813	0.280142	3.20916
272	A0A0G2K464	A0A0G2K464_RAT	SCAMP5	2062500	1832500	2075000	1810000	87321.2	228236	230000	1.88239	1.12551	0.10879	0.170581	3.20038
273	P00388	NCPR_RAT	POR	1457500	1307500	1440000	1335000	106888	118708	150000	1.87806	1.11472	0.10945	0.156685	3.19166
274	P06687	AT1A3_RAT	ATP1A3	28700000	30525000	28800000	30250000	454606	1.89978e+06	-1825000	-1.86852	0.940213	0.11091	-0.0889406	3.17254
275	Q5PPM7	ROM1_RAT	ROM1	15650000	17300000	15150000	16850000	1.31783e+06	1.1804e+06	-1650000	-1.86527	0.904624	0.11141	-0.144609	3.16605
276	P70582	NUP54_RAT	NUP54	89926.9	80154.9	88586.5	80284	4845.74	9324.49	9772	1.85984	1.12191	0.11225	0.165962	3.15521
277	G3V7U2	G3V7U2_RAT	MAP1A	1875000	2247500	1865000	2210000	231012	327859	-372500	-1.85752	0.83426	0.11261	-0.261431	3.15059
278	A0A0G2JTA0	A0A0G2JTA0_RAT	FAF2	48790.1	38520.6	50258.2	41062.2	5268.73	9723.79	10269.5	1.85714	1.2666	0.11267	0.340958	3.14982
279	P84076	HPCA_RAT	HPCA	768000	833750	790500	841000	64005.2	30706.9	-65750	-1.85237	0.921139	0.11342	-0.118509	3.14025
280	Q5FVM2	Q5FVM2_RAT	PSME3	208500	197250	210500	193000	5916.08	10626.2	11250	1.85001	1.05703	0.11379	0.0800221	3.13555
281	G3V6V1	G3V6V1_RAT	RNPEP	3662500	3175000	3565000	3275000	458648	259808	487500	1.84966	1.15354	0.11384	0.206072	3.13492
282	P51792	CLCN3_RAT	CLCN3	159000	179500	157500	173500	11972.2	18663.7	-20500	-1.84905	0.885794	0.11394	-0.174957	3.13365
283	Q6MG13	Q6MG13_RAT	DHX16	206250	185500	201500	184500	13913.4	17635.2	20750	1.84749	1.11186	0.11419	0.152975	3.13049
284	M0R735	M0R735_RAT	SYNCRIP	302500	278500	304000	283500	22487	13228.8	24000	1.83981	1.08618	0.11541	0.119258	3.11516
285	F1LQI5	F1LQI5_RAT	UBR4	171000	218250	172500	198500	10551.5	50519.8	-47250	-1.83104	0.783505	0.11682	-0.351985	3.09764
286	D4AE56	D4AE56_RAT	PTGES2	397250	452250	386000	453000	51376.9	31170.2	-55000	-1.8305	0.878386	0.11691	-0.187073	3.09653
287	B2RYA6	B2RYA6_RAT	PRCC	129000	107804	128500	99545.8	2160.25	23091.8	21196.1	1.82784	1.19662	0.11734	0.258962	3.09123
288	Q4QRB4	TBB3_RAT	TUBB3	16450000	18350000	16300000	18150000	1.61967e+06	1.31783e+06	-1900000	-1.81987	0.896458	0.11864	-0.157692	3.07534
289	P15887	ARRS_RAT	SAG	708250000	663750000	685500000	665000000	4.85481e+07	6.34429e+06	44500000	1.81778	1.06704	0.11899	0.0936187	3.07109
290	Q5RKI0	WDR1_RAT	WDR1	9165000	8632500	9245000	8495000	351236	470062	532500	1.81495	1.06169	0.11945	0.0863565	3.06552
291	D3ZF12	D3ZF12_RAT	SPCS3	92103.2	69120.3	92457	63469	11347.1	22660.6	22983	1.81376	1.33251	0.11965	0.414143	3.06311
292	Q5M7T1	CIAO1_RAT	CIAO1	52542.5	41853.8	52668.5	42309.5	11391.6	3297.66	10688.8	1.8026	1.25538	0.12151	0.328128	3.04085
293	P30713	GSTT2_RAT	GSTT2	1880000	1607500	1910000	1615000	269691	136717	272500	1.80245	1.16952	0.12154	0.225914	3.0405
294	G3V828	G3V828_RAT	CNPY3	25078.6	33626	24288.8	30557	6173.35	7209.19	-8547.44	-1.80113	0.745809	0.12176	-0.423123	3.03789
295	M0RAM5	M0RAM5_RAT	GPX1	662500	609500	669000	595500	16583.1	56724.5	53000	1.79361	1.08696	0.12304	0.120294	3.0228
296	B2RYP4	B2RYP4_RAT	SNX2	788750	820750	783500	821500	33599.4	12038.1	-32000	-1.79318	0.961011	0.12311	-0.0573747	3.02198
297	Q9QWG5	INP4B_RAT	INPP4B	77905.4	93308.8	79663.5	92480.8	4676.85	16536.3	-15403.4	-1.79266	0.83492	0.1232	-0.26029	3.02093
298	A0A0G2K1U9	A0A0G2K1U9_RAT	IRGQ	161750	188250	155000	184000	15585.8	25144.6	-26500	-1.79156	0.85923	0.12339	-0.218884	3.0187
299	Q66HG5	TM9S2_RAT	TM9SF2	678750	624750	666500	642000	30652.6	51931.8	54000	1.79094	1.08643	0.12349	0.119601	3.01753
300	P13233	CN37_RAT	CNP	220250	175500	230000	171000	22261.7	44762.3	44750	1.79027	1.25499	0.12361	0.327671	3.01613
301	P62630	EF1A1_RAT	EEF1A1	16600000	15700000	16750000	15550000	883176	483046	900000	1.78812	1.05732	0.12398	0.0804187	3.01182
302	Q7TQ85	Q7TQ85_RAT	PDHX	352250	303500	357500	303500	38090.9	39076.8	48750	1.78669	1.16063	0.12422	0.214903	3.00903
303	Q6IMZ3	Q6IMZ3_RAT	ANXA6	1137500	1355000	1135000	1340000	94295.6	225315	-217500	-1.78096	0.839483	0.12521	-0.252426	2.99758
304	F7F3I7	F7F3I7_RAT	SEMA4A	93460.4	115240	96992.2	116000	19402.9	14901.8	-21779.8	-1.78048	0.811005	0.12529	-0.302216	2.99666
305	Q76K24	ANR46_RAT	ANKRD46	218000	239500	212500	240500	16512.6	17635.2	-21500	-1.77986	0.91023	0.1254	-0.135698	2.99539
306	A0A0G2JSM7	A0A0G2JSM7_RAT	ADD1	6320000	6877500	6180000	6955000	492747	387847	-557500	-1.77809	0.918939	0.12571	-0.12196	2.99183
307	Q6AYB4	HSP7E_RAT	HSPA14	54620.9	49519.5	54754.2	48204.5	3179.47	4782.65	5101.38	1.77654	1.10302	0.12598	0.141456	2.98873
308	F1LRV6	F1LRV6_RAT	GMPR	168750	180000	167000	177500	8845.9	9128.71	-11250	-1.77004	0.9375	0.12712	-0.0931094	2.97574
309	B2RYD7	B2RYD7_RAT	STT3B	125000	109235	130000	109500	16872.1	5763.02	15765.2	1.76848	1.14432	0.12739	0.194496	2.97268
310	Q5XFX0	TAGL2_RAT	TAGLN2	1146000	987750	1160000	967500	123925	129229	158250	1.7677	1.16021	0.12753	0.214389	2.97109
311	Q00981	UCHL1_RAT	UCHL1	9492500	10945000	9080000	10900000	1.23678e+06	1.08325e+06	-1452500	-1.76693	0.867291	0.12767	-0.205412	2.96951
312	P62329	TYB4_RAT	TMSB4X	2935000	2535000	2930000	2730000	113578	438596	400000	1.76576	1.15779	0.12787	0.211375	2.96725
313	G3V6L8	G3V6L8_RAT	STRN	89677.6	70528.6	88702.5	68717.8	20146.7	8119.45	19149	1.76315	1.27151	0.12833	0.346539	2.96207
314	Q6XDA0	Q6XDA0_RAT	SPTB	519750	617250	499500	637500	101454	44244.6	-97500	-1.7618	0.842041	0.12857	-0.248037	2.95937
315	D3ZHG4	D3ZHG4_RAT	OSBP2	96339.5	103410	96598	102721	6657.85	4483.65	-7071	-1.76184	0.931622	0.12857	-0.102183	2.95937
316	Q6AYL5	SF3B4_RAT	SF3B4	460500	440750	465000	434500	9678.15	20320.4	19750	1.75498	1.04481	0.12979	0.0632406	2.94575
317	Q6PCU8	NDUV3_RAT	NDUFV3	254750	303000	259000	315500	40966.4	36833	-48250	-1.75168	0.840759	0.13039	-0.250236	2.93909
318	B0BN85	SGT1_RAT	SUGT1	1215000	1130000	1215000	1130000	71414.3	65828.1	85000	1.75032	1.07522	0.13063	0.104634	2.93644
319	P04166	CYB5B_RAT	CYB5B	609000	680500	590000	688500	57381.8	58266.6	-71500	-1.74863	0.89493	0.13094	-0.160153	2.93302
320	P07936	NEUM_RAT	GAP43	226500	193000	230500	189000	12288.2	36304.3	33500	1.74809	1.17358	0.13104	0.23091	2.93192
321	E9PU75	E9PU75_RAT		35667	43593.6	36483.2	41213.2	2579.52	8715.01	-7926.62	-1.74427	0.81817	0.13173	-0.289527	2.92434
322	G3V8D5	G3V8D5_RAT	PGLS	1227500	1053250	1235000	1050000	97425.2	174553	174250	1.74336	1.16544	0.1319	0.220875	2.92248
323	D3ZZ32	D3ZZ32_RAT	PREPL	681750	871500	674000	817000	96479.3	195401	-189750	-1.74145	0.782272	0.13224	-0.354258	2.91877
324	G3V9U0	G3V9U0_RAT	ACSS2	270750	228250	270500	227000	45573.2	17745.9	42500	1.73801	1.1862	0.13287	0.246346	2.91191
325	Q6P3V9	Q6P3V9_RAT	RPL4	514750	657750	463500	618000	142745	83547.9	-143000	-1.72916	0.782592	0.13451	-0.353667	2.89421
326	M0R9S4	M0R9S4_RAT		64019	68793.9	64214.8	69329.5	2916.24	4698.87	-4774.88	-1.72682	0.930592	0.13495	-0.10378	2.8895
327	P36201	CRIP2_RAT	CRIP2	420250	343250	418000	343500	53952.9	71037	77000	1.7264	1.22433	0.13502	0.291988	2.88875
328	Q80W98	SGTB_RAT	SGTB	335500	388500	346500	399500	46808.1	39736.6	-53000	-1.72638	0.863578	0.13503	-0.211602	2.88865
329	Q5BK81	PTGR2_RAT	PTGR2	3455000	3137500	3465000	3200000	138203	342479	317500	1.71941	1.1012	0.13634	0.13907	2.87472
330	B0BMW0	B0BMW0_RAT	RAB14	6280000	6757500	6235000	6855000	171464	528481	-477500	-1.71886	0.929338	0.13644	-0.105725	2.87366
331	Q63487-2	RRAGB_RAT		249000	311750	249000	307000	65655.7	32159.8	-62750	-1.71662	0.798717	0.13686	-0.324244	2.86923
332	D4A8C5	D4A8C5_RAT	PLCB4	16027	12458.5	16186.8	12704.8	1387.12	3920.33	3568.49	1.71624	1.28643	0.13693	0.363373	2.86849
333	Q63083	NUCB1_RAT	NUCB1	287250	330500	287500	323000	41740.3	28290.2	-43250	-1.71545	0.869138	0.13708	-0.202343	2.86691
334	D4ADF5	D4ADF5_RAT	PDCD5	790750	912500	798500	855500	65794.5	125800	-121750	-1.71519	0.866575	0.13713	-0.206603	2.86638
335	D3ZZZ9	D3ZZZ9_RAT	CTNND1	559250	483750	568500	480000	66969.5	57702.5	75500	1.70815	1.15607	0.13847	0.209232	2.85235
336	P33124-2	ACSL6_RAT		6622500	6152500	6700000	6235000	297027	467217	470000	1.69786	1.07639	0.14045	0.106203	2.83187
337	Q6TEK3	VKORL_RAT	VKORC1L1	230750	216000	230000	213000	8616.84	15121.7	14750	1.69496	1.06829	0.14102	0.0952993	2.82603
338	F1LPS8	F1LPS8_RAT	PURA	5112500	5500000	5150000	5520000	378627	256645	-387500	-1.69432	0.929545	0.14114	-0.105403	2.8248
339	A0A0G2K890	A0A0G2K890_RAT	EZR	2282500	2777500	2295000	2535000	166808	562576	-495000	-1.68716	0.821782	0.14254	-0.283172	2.81056
340	Q6AZ35	Q6AZ35_RAT	DYNC1I2	849000	793250	843000	789000	16431.7	64121.6	55750	1.68445	1.07028	0.14308	0.0979889	2.80511
341	D3ZAG3	D3ZAG3_RAT	MAP9	43898.8	39395.8	42944.5	38698	3857.3	3706.82	4503	1.68346	1.1143	0.14327	0.15614	2.80319
342	G3V8Y5	G3V8Y5_RAT	POLR2B	407750	359000	420500	370500	45690.1	35749.1	48750	1.68064	1.13579	0.14383	0.183701	2.79756
343	P23565	AINX_RAT	INA	2332500	1892500	2300000	1765000	339153	400531	440000	1.67672	1.2325	0.14461	0.301584	2.78976
344	F1M0J3	F1M0J3_RAT	SLC4A7	412000	442750	408000	451000	15405.6	33310.4	-30750	-1.67573	0.930548	0.14481	-0.103848	2.78777
345	G3V6L4	G3V6L4_RAT	KIF5C	771500	841000	770500	873500	25800.5	78921.9	-69500	-1.67405	0.91736	0.14514	-0.12444	2.78448
346	A0A0G2JTW1	A0A0G2JTW1_RAT	RAP2A	36279.2	38204.2	36506.8	38238.8	2223.65	614.196	-1925	-1.6689	0.949613	0.14618	-0.0745885	2.77418
347	A0A0G2K261	A0A0G2K261_RAT	IARS2	2645000	2725000	2640000	2705000	30000	91104.3	-80000	-1.66812	0.970642	0.14634	-0.0429885	2.7726
348	B1WC70	B1WC70_RAT	PPP1R8	280750	314250	277500	310500	38819	10372.2	-33500	-1.66746	0.893397	0.14647	-0.162627	2.77132
349	F1M3D3	F1M3D3_RAT	HNRNPM	21925000	20575000	22000000	20600000	1.18989e+06	1.09962e+06	1350000	1.66648	1.06561	0.14667	0.0916844	2.76935
350	Q1HCL7	NAKD2_RAT	NADK2	977500	766250	1006500	748000	153137	202535	211250	1.66396	1.27569	0.14718	0.351282	2.76435
351	Q63ZV7	SWI5_RAT	SWI5	181500	165500	179000	168500	8698.66	17214.3	16000	1.65912	1.09668	0.14816	0.133138	2.75477
352	P27274	CD59_RAT	CD59	2030000	1817500	2070000	1785000	225832	121209	212500	1.65819	1.11692	0.14835	0.159524	2.75292
353	Q9ES53	UFD1_RAT	UFD1	354000	388000	357000	384000	29888.7	28106.9	-34000	-1.65739	0.912371	0.14852	-0.132307	2.75127
354	Q505J9	ATAD1_RAT	ATAD1	1972500	1842500	1995000	1840000	109354	113248	130000	1.65156	1.07056	0.14971	0.0983607	2.73976
355	P63095	GNAS2_RAT	GNAS	2232500	2382500	2255000	2360000	114419	141274	-150000	-1.6502	0.937041	0.15	-0.093816	2.73697
356	P13852	PRIO_RAT	PRNP	906750	1103000	911500	1065000	42074.3	234882	-196250	-1.64487	0.822076	0.1511	-0.282656	2.72642
357	F2Z3T9	F2Z3T9_RAT	U2AF2	1667500	1465000	1590000	1470000	220511	111206	202500	1.63991	1.13823	0.15213	0.186786	2.71662
358	G3V631	G3V631_RAT	RABGEF1	590000	488250	587500	459500	49618.5	113787	101750	1.63934	1.2084	0.15225	0.273095	2.71549
359	A0A0G2K757	A0A0G2K757_RAT	RPN2	2185000	2055000	2200000	2065000	83865	134784	130000	1.63785	1.06326	0.15257	0.0884949	2.71246
360	O09032	ELAV4_RAT	ELAVL4	187250	227000	185000	239500	38482.7	29631.1	-39750	-1.63686	0.82489	0.15278	-0.277727	2.71047
361	G3V7M0	G3V7M0_RAT	CNOT1	475250	440500	473500	445000	29136.2	30946.2	34750	1.63514	1.07889	0.15314	0.109545	2.70708
362	A0A0G2K151	A0A0G2K151_RAT	APOE	1315000	1162500	1305000	1160000	175973	62383.2	152500	1.6336	1.13118	0.15346	0.177832	2.70407
363	P61203	CSN2_RAT	COPS2	2675000	2807500	2690000	2845000	121792	107819	-132500	-1.62916	0.952805	0.1544	-0.0697471	2.69526
364	G3V940	G3V940_RAT	CORO1B	322250	273500	338000	276500	41652.3	43224.2	48750	1.62427	1.17824	0.15544	0.23664	2.68557
365	P49793	NUP98_RAT	NUP98	278750	250500	276000	244000	25157.8	24062.4	28250	1.62298	1.11277	0.15572	0.154161	2.68297
366	F1LSS1	F1LSS1_RAT	SMC1A	1640000	1490000	1695000	1475000	172627	66833.1	150000	1.62064	1.10067	0.15622	0.138383	2.67835
367	Q9JJ19	NHRF1_RAT	SLC9A3R1	3057500	3540000	3080000	3645000	226624	552147	-482500	-1.61683	0.863701	0.15704	-0.211397	2.6708
368	B5DEN9	VPS28_RAT	VPS28	339000	319250	341000	324500	10984.8	21853.7	19750	1.61494	1.06186	0.15745	0.0865987	2.66703
369	A0A0G2K5F1	A0A0G2K5F1_RAT	MACROD1	663750	707500	669500	701500	18191.1	51084.9	-43750	-1.61358	0.938163	0.15774	-0.0920902	2.66438
370	P53042	PPP5_RAT	PPP5C	1860000	2020000	1850000	2030000	124900	154488	-160000	-1.61077	0.920792	0.15835	-0.119053	2.65881
371	P61314	RL15_RAT	RPL15	468250	510750	473500	509500	40011.5	34500	-42500	-1.60889	0.916789	0.15877	-0.125338	2.65499
372	F1LMR7	F1LMR7_RAT	DPP6	954750	1027750	978000	1045000	78796.7	45242.9	-73000	-1.60684	0.928971	0.15921	-0.106294	2.651
373	F7F707	F7F707_RAT	EDC4	344750	323500	347500	321000	15521.5	21424.3	21250	1.60644	1.06569	0.1593	0.0917848	2.65018
374	Q5M963	Q5M963_RAT	CMAS	1382500	1485000	1345000	1475000	93229.1	87368.9	-102500	-1.60445	0.930976	0.15974	-0.103183	2.6462
375	D4AAB5	D4AAB5_RAT	PM20D2	153750	128250	154500	127000	23228.9	21700.6	25500	1.60436	1.19883	0.15976	0.261628	2.64602
376	Q641Z6	EHD1_RAT	EHD1	1192500	1107500	1185000	1070000	41932.5	97425.2	85000	1.60278	1.07675	0.1601	0.106683	2.64295
377	O35095	NCDN_RAT	NCDN	1455000	1722500	1435000	1710000	271600	194143	-267500	-1.6025	0.844702	0.16017	-0.243485	2.64232
378	Q66HF3	Q66HF3_RAT	ETFDH	94463.4	85804.6	95436.5	88240.5	3158.47	10334.9	8658.75	1.60247	1.10091	0.16017	0.1387	2.64232
379	Q9ESG3	TMM27_RAT	CLTRN	490250	556250	503000	530000	35537.5	74383.6	-66000	-1.60123	0.881348	0.16045	-0.182216	2.6398
380	G3V6U3	G3V6U3_RAT	ALG2	1312500	1425000	1295000	1470000	76321.7	118181	-112500	-1.59934	0.921053	0.16086	-0.118644	2.63612
381	Q9WVR7	PPM1F_RAT	PPM1F	151750	142000	156000	141000	10719.9	5830.95	9750	1.59795	1.06866	0.16117	0.0958056	2.63334
382	D3ZX63	D3ZX63_RAT	WDR54	67286.8	58862.8	68783	61374.8	7930.89	6970.26	8424	1.59567	1.14311	0.16167	0.192967	2.62888
383	Q9Z270	VAPA_RAT	VAPA	1637500	1225000	1700000	1230000	462916	232164	412500	1.59306	1.33673	0.16226	0.418713	2.62362
384	P18163	ACSL1_RAT	ACSL1	1920000	2090000	1935000	2085000	106771	184932	-170000	-1.5922	0.91866	0.16245	-0.122397	2.62193
385	D3ZKT7	D3ZKT7_RAT		108631	93931.8	109500	92545	3804.67	18080.3	14699.6	1.59119	1.15649	0.16267	0.209756	2.61998
386	A0A0G2KAZ7	A0A0G2KAZ7_RAT	HNRNPDL	4595000	4350000	4560000	4275000	218556	217102	245000	1.59061	1.05632	0.1628	0.0790495	2.61883
387	G3V7T6	G3V7T6_RAT	SF3B1	2755000	2330000	2760000	2455000	310322	437798	425000	1.58397	1.1824	0.16429	0.241722	2.60568
388	O89035	O89035_RAT	SLC25A10	1116500	1272500	1190000	1285000	169378	101119	-156000	-1.58162	0.877407	0.16482	-0.188682	2.60104
389	D3ZWS2	D3ZWS2_RAT	LOC690000	136000	139500	136500	140500	2160.25	3872.98	-3500	-1.57846	0.97491	0.16554	-0.0366585	2.59475
390	Q5U318	PEA15_RAT	PEA15	5665000	5402500	5610000	5440000	274044	188746	262500	1.57774	1.04859	0.1657	0.0684488	2.59335
391	P07687	HYEP_RAT	EPHX1	93075.8	78944.9	94253	82612.5	6852.75	16610.2	14130.9	1.57287	1.179	0.16681	0.23756	2.58372
392	Q9QZA2	PDC6I_RAT	PDCD6IP	3017500	2835000	3010000	2840000	169386	158640	182500	1.57277	1.06437	0.16683	0.090005	2.58355
393	Q80WD1	R4RL2_RAT	RTN4RL2	353000	326750	352500	327500	21679.5	25408.3	26250	1.57184	1.08034	0.16705	0.111481	2.58165
394	D3ZRE3	D3ZRE3_RAT	CSNK1A1	113785	123500	113500	128500	6796.37	10344.1	-9714.62	-1.56978	0.921339	0.16752	-0.118196	2.57759
395	D3ZAY8	D3ZAY8_RAT	PNN	546750	486500	546000	485000	44798.6	62340.5	60250	1.56967	1.12384	0.16754	0.168442	2.57742
396	Q5D006	Q5D006_RAT	USP11	514000	476000	517000	466500	29063.1	38790	38000	1.56798	1.07983	0.16793	0.110807	2.57407
397	D3ZQM0	D3ZQM0_RAT	SF3A1	2430000	2297500	2425000	2290000	144453	88081.4	132500	1.56629	1.05767	0.16832	0.0808915	2.57072
398	Q62636	RAP1B_RAT	RAP1B	632000	554000	642500	534500	52580.1	84707.3	78000	1.5647	1.14079	0.16869	0.190039	2.56755
399	D4A1G1	D4A1G1_RAT	ACYP2	646250	715500	650000	703000	33270.4	82176.6	-69250	-1.56221	0.903215	0.16926	-0.146859	2.56269
400	D3ZD73	D3ZD73_RAT	DDX6	1815000	1762500	1790000	1780000	57445.6	35000	52500	1.56092	1.02979	0.16956	0.0423463	2.56013
401	G3V803	G3V803_RAT	CDH2	1053500	959750	1035000	964500	75071.1	94376.5	93750	1.55482	1.09768	0.17099	0.13446	2.54802
402	F1LNG7	F1LNG7_RAT		361500	312500	365500	318000	24200.6	58415.2	49000	1.5499	1.1568	0.17214	0.210139	2.53835
403	Q6IRH7	Q6IRH7_RAT	CLPB	95322.6	78149.6	96564.2	75914.2	14484.3	16806.6	17173	1.54803	1.21975	0.17258	0.28658	2.53466
404	D3ZAI0	D3ZAI0_RAT	U2SURP	410500	358750	437500	366000	62131.6	24837.8	51750	1.5468	1.14425	0.17287	0.194403	2.53224
405	Q9Z2S9-2	FLOT2_RAT		534750	464750	526500	475500	73645	52677.5	70000	1.54618	1.15062	0.17302	0.20241	2.53099
406	Q9WUD9	SRC_RAT	SRC	344250	374250	351000	380500	18482	34160.2	-30000	-1.54482	0.91984	0.17334	-0.120546	2.52832
407	A0A0G2K7X3	A0A0G2K7X3_RAT	NUCKS1	36185.6	48075.4	34732.2	46563.2	12421	9102.39	-11889.8	-1.54422	0.752684	0.17349	-0.409884	2.52708
408	P62775	MTPN_RAT	MTPN	1570000	1930000	1585000	1820000	117473	451294	-360000	-1.54396	0.813472	0.17355	-0.297836	2.52658
409	A0A0G2K3V4	A0A0G2K3V4_RAT	OGT	819500	901500	812000	913000	70439.1	79521.5	-82000	-1.54378	0.90904	0.17359	-0.137584	2.52624
410	D4ADS8	D4ADS8_RAT		60513	68536.4	60412.5	67641	4965.16	9164.68	-8023.38	-1.53951	0.882933	0.1746	-0.179625	2.51787
411	Q68FX3	Q68FX3_RAT	DDX19A	1262500	1155000	1245000	1195000	100125	97467.9	107500	1.53866	1.09307	0.17481	0.128391	2.51614
412	Q05982	NDKA_RAT	NME1	1955000	2227500	1905000	2160000	247723	253295	-272500	-1.53827	0.877666	0.1749	-0.188257	2.5154
413	O35796	C1QBP_RAT	C1QBP	347250	375750	341000	383000	26132.7	26285.3	-28500	-1.53783	0.924152	0.17501	-0.113798	2.51449
414	Q6AY02	Q6AY02_RAT	RBM17	242000	217750	237500	222000	27288.6	15882.4	24250	1.53607	1.11137	0.17543	0.152334	2.51103
415	P81795	IF2G_RAT	EIF2S3	2325000	2110000	2335000	2225000	81035	267955	215000	1.53604	1.1019	0.17544	0.139988	2.51095
416	D3ZH40	D3ZH40_RAT	OTUD7B	159000	137250	166500	140000	27483.3	6898.07	21750	1.53516	1.15847	0.17565	0.212221	2.50922
417	Q9EQX9	UBE2N_RAT	UBE2N	12800000	12200000	12700000	12350000	270801	734847	600000	1.53226	1.04918	0.17634	0.0692627	2.50357
418	P46413	GSHB_RAT	GSS	689000	614250	681000	601000	63266.6	74311.8	74750	1.53183	1.12169	0.17645	0.165678	2.50267
419	A0A0G2JVH4	A0A0G2JVH4_RAT	IMMT	10025000	10350000	10025000	10350000	312250	288675	-325000	-1.52853	0.968599	0.17725	-0.0460285	2.49614
420	Q3B7V5	Q3B7V5_RAT	RAB2B	156250	167750	154000	166500	6130.52	13768.9	-11500	-1.526	0.931446	0.17786	-0.102457	2.49119
421	Q5BJP4	Q5BJP4_RAT	RBM39	1064250	985500	1060000	1015000	76369.2	69481.4	78750	1.52547	1.07991	0.17799	0.110909	2.49013
422	E9PU02	E9PU02_RAT	TRAPPC9	173750	185000	176500	184000	12203.1	8286.54	-11250	-1.52535	0.939189	0.17802	-0.0905123	2.48989
423	M0RCP9	M0RCP9_RAT	PIN4	145250	128750	147500	130500	11898.9	18080.8	16500	1.52461	1.12816	0.1782	0.173966	2.48843
424	Q9ER24	ATX10_RAT	ATXN10	466000	533250	481000	541000	82056.9	33008.8	-67250	-1.52068	0.873887	0.17916	-0.194482	2.48068
425	D3ZE72	D3ZE72_RAT	METAP1	343250	385000	347500	388000	31784.4	44892.5	-41750	-1.51804	0.891558	0.1798	-0.165599	2.47554
426	Q8VH49	HIG1A_RAT	HIGD1A	151750	163250	152000	160000	8381.53	12632.6	-11500	-1.51712	0.929556	0.18003	-0.105386	2.47369
427	Q9JKS6	PCLO_RAT	PCLO	306000	258000	290500	250500	51022.9	37727.1	48000	1.51286	1.18605	0.18108	0.246161	2.4653
428	Q99PV2	Q99PV2_RAT	STXBP3	86472.5	103537	91272.5	102601	17623.5	14085.4	-17064.2	-1.51274	0.835187	0.18111	-0.25983	2.46506
429	Q5U302	Q5U302_RAT	CTNNA1	1398250	1137500	1480000	1195000	305427	161323	260750	1.50978	1.22923	0.18184	0.297756	2.45926
430	Q66HM7	Q66HM7_RAT	SSB	1061500	982000	1075000	978000	84827.3	62673.8	79500	1.50755	1.08096	0.18239	0.112309	2.4549
431	P62963	PROF1_RAT	PFN1	11450000	10470000	11250000	10750000	665833	1.11815e+06	980000	1.50609	1.0936	0.18276	0.129086	2.45198
432	P11275	KCC2A_RAT	CAMK2A	113366	134750	108482	130500	15983.3	23556.7	-21384.2	-1.50238	0.841304	0.18368	-0.2493	2.44473
433	Q9QUR2	DCTN4_RAT	DCTN4	565750	637500	556500	624500	53854	78962	-71750	-1.50138	0.887451	0.18393	-0.172261	2.44277
434	Q9EPH8	PABP1_RAT	PABPC1	2835000	2617500	2900000	2670000	187350	221566	217500	1.49918	1.08309	0.18449	0.115159	2.43839
435	F1LML7	F1LML7_RAT	HIP1R	72413	61598.6	71890.5	64650	3378.61	14050.4	10814.4	1.4967	1.17556	0.18511	0.233351	2.43355
436	D4A944	D4A944_RAT	SNRNP40	1008250	955250	1003500	953000	48897	51260	53000	1.4963	1.05548	0.18521	0.0779031	2.43277
437	P31016	DLG4_RAT	DLG4	5220000	5682500	5365000	5765000	514004	344323	-462500	-1.49513	0.91861	0.18551	-0.122476	2.43043
438	Q64548-2	RTN1_RAT		1442500	1572500	1460000	1580000	120381	125532	-130000	-1.49489	0.917329	0.18557	-0.124489	2.42996
439	G3V8V0	G3V8V0_RAT	ARL2	468000	536500	461500	508000	41271.5	81831.1	-68500	-1.49482	0.872321	0.18559	-0.19707	2.42981
440	P00762	TRY1_RAT	PRSS1	9882500	11212500	9870000	11600000	927807	1.52007e+06	-1330000	-1.49366	0.881382	0.18588	-0.18216	2.42756
441	D3ZSZ0	D3ZSZ0_RAT	CDK14	87842.8	102922	88650	108494	11362.4	16694.7	-15079.5	-1.49342	0.853486	0.18594	-0.22856	2.42709
442	F1LQZ0	F1LQZ0_RAT	TMEM65	94058.8	76297	94400	79176.2	18197.8	15377	17761.8	1.49104	1.2328	0.18654	0.301936	2.42244
443	B2RYN3	B2RYN3_RAT	EEF1E1	470750	444750	469500	445000	21561.9	27524.2	26000	1.48723	1.05846	0.18751	0.0819665	2.41496
444	P60905	DNJC5_RAT	DNAJC5	3065000	2847500	3065000	2935000	123423	265251	217500	1.48687	1.07638	0.18761	0.106191	2.41419
445	Q498E0	TXD12_RAT	TXNDC12	1480000	1382500	1485000	1400000	88317.6	97425.2	97500	1.48291	1.07052	0.18862	0.0983177	2.40645
446	A0A0G2K4X8	A0A0G2K4X8_RAT	SKP1	2197500	2582500	2145000	2460000	308801	418440	-385000	-1.48063	0.85092	0.1892	-0.232905	2.40202
447	A0A0G2K2G8	A0A0G2K2G8_RAT	TPM4	258250	236000	259500	247000	5251.98	29608.6	22250	1.47984	1.09428	0.18941	0.129981	2.40042
448	Q02293	FNTB_RAT	FNTB	169750	160000	171500	160500	8883.51	9831.92	9750	1.47161	1.06094	0.19154	0.0853397	2.38428
449	B2GV15	B2GV15_RAT	DBT	68424.8	75972.6	70026	73238.5	3788.82	9538.18	-7547.88	-1.47087	0.90065	0.19173	-0.150961	2.38285
450	Q5U316	RAB35_RAT	RAB35	502750	448250	502500	446500	29477.4	68075.3	54500	1.46933	1.12158	0.19213	0.165538	2.37985
451	P62250	RS16_RAT	RPS16	378000	395250	381500	390500	18920.9	13913.4	-17250	-1.46897	0.956357	0.19223	-0.0643792	2.37909
452	Q02589	ADPRH_RAT	ADPRH	826500	755250	794000	753000	83811.3	49627.8	71250	1.463	1.09434	0.19379	0.130061	2.36743
453	D3ZUX5	D3ZUX5_RAT	CHCHD3	803000	758750	802000	761000	24535.7	55325.6	44250	1.46228	1.05832	0.19398	0.0817754	2.36602
454	Q6AYG5	ECHD1_RAT	ECHDC1	952500	893500	952500	873000	64696.7	48239	59000	1.46219	1.06603	0.19401	0.0922514	2.3658
455	B2RYQ5	B2RYQ5_RAT	ERH	2902500	2732500	2855000	2755000	156924	172119	170000	1.45975	1.06221	0.19465	0.0870746	2.36105
456	R4GNK3	R4GNK3_RAT	TXN1	3017500	3500000	3020000	3480000	132508	649615	-482500	-1.45552	0.862143	0.19577	-0.214001	2.35277
457	O88350	RBBP9_RAT	RBBP9	247000	202250	263500	219000	40554.5	46313.2	44750	1.45388	1.22126	0.19621	0.288371	2.34953
458	Q812E9	GPM6A_RAT	GPM6A	8617500	9377500	8560000	9495000	393478	968930	-760000	-1.45346	0.918955	0.19632	-0.121934	2.34872
459	P01830	THY1_RAT	THY1	1207250	1567500	1150000	1555000	376940	322219	-360250	-1.45294	0.770175	0.19646	-0.376741	2.34769
460	P06302	PTMA_RAT	PTMA	918250	1200250	944500	1200000	250961	296356	-282000	-1.45233	0.765049	0.19662	-0.386376	2.34652
461	F1MA98	TPR_RAT	TPR	1717500	1822500	1725000	1820000	61846.6	130735	-105000	-1.45202	0.942387	0.1967	-0.0856087	2.34593
462	F7F1Y3	F7F1Y3_RAT	VPS4A	770250	728750	768500	709000	28883.4	49385.4	41500	1.45075	1.05695	0.19704	0.0799028	2.34344
463	D3ZUB0	D3ZUB0_RAT	RCN1	369750	400000	375000	405000	28206.1	30757.1	-30250	-1.44972	0.924375	0.19732	-0.11345	2.34139
464	A0A0G2K4H6	A0A0G2K4H6_RAT	GALNS	29408.1	33624.2	30347.2	34039.8	5245	2520.05	-4216.12	-1.44909	0.874611	0.19749	-0.193287	2.34015
465	Q9QZM6	NCKX1_RAT	SLC24A1	1117500	1230000	1115000	1190000	68495.7	139523	-112500	-1.4476	0.908537	0.19788	-0.138383	2.3373
466	D3ZM03	D3ZM03_RAT	LOC100912478	248000	269500	242000	272500	23108.4	18735	-21500	-1.44543	0.920223	0.19847	-0.119945	2.33301
467	D3ZWT8	D3ZWT8_RAT		9195000	8600000	9040000	8680000	416373	713489	595000	1.44051	1.06919	0.1998	0.0965129	2.32337
468	Q63737	PHLP_RAT	PDCL	552750	522250	540500	521500	31041.6	28825.6	30500	1.43999	1.0584	0.19994	0.0818865	2.32236
469	F1MAF5	F1MAF5_RAT	PCID2	62352.8	54770.8	65510.5	54341	7961.21	6897.41	7582	1.43959	1.13843	0.20004	0.187048	2.32164
470	D3ZPY1	D3ZPY1_RAT		135400	157750	139000	158500	27533.7	14384.6	-22350	-1.43893	0.85832	0.20022	-0.220412	2.32034
471	F1LM55	F1LM55_RAT	CCAR2	3940000	3717500	3875000	3815000	194422	240607	222500	1.43854	1.05985	0.20033	0.0838629	2.31955
472	E9PTX9	E9PTX9_RAT	SLC12A2	1567500	1392500	1630000	1380000	210614	122031	175000	1.43788	1.12567	0.20051	0.170788	2.31825
473	A0A0G2JTL5	A0A0G2JTL5_RAT	PC	2095000	2397500	2105000	2255000	212053	363628	-302500	-1.43725	0.873827	0.20068	-0.194581	2.31703
474	F1M5V2	F1M5V2_RAT	GLIPR2	167250	133272	160000	127500	41748.3	22295.8	33977.6	1.43581	1.25495	0.20107	0.327628	2.31423
475	P04897	GNAI2_RAT	GNAI2	2632500	2407500	2620000	2360000	221265	223215	225000	1.43176	1.09346	0.20218	0.128898	2.30629
476	G3V7L8	G3V7L8_RAT	ATP6V1E1	6600000	6862500	6635000	6870000	276043	241713	-262500	-1.43086	0.961749	0.20242	-0.0562682	2.30458
477	F1LPH6	F1LPH6_RAT		449750	515500	455000	520500	72048	57052.6	-65750	-1.43088	0.872454	0.20242	-0.196849	2.30458
478	D3ZE32	D3ZE32_RAT		7612500	6440000	7735000	6765000	1.39672e+06	857788	1172500	1.43067	1.18207	0.20248	0.24131	2.30415
479	D3ZWW5	D3ZWW5_RAT	SLC30A9	100995	90981	104267	88376.5	9693.2	10113.5	10014.4	1.42975	1.11007	0.20273	0.150652	2.30237
480	D3ZMS0	D3ZMS0_RAT	LOC100911713	182250	201250	187500	197000	15585.8	21531	-19000	-1.42964	0.90559	0.20276	-0.14307	2.30216
481	Q561S0	NDUAA_RAT	NDUFA10	4695000	5137500	4560000	5120000	473674	399448	-442500	-1.4283	0.913869	0.20313	-0.129941	2.29952
482	A0A0G2JT30	A0A0G2JT30_RAT	MAT2B	709500	773250	709500	766500	70948.3	54236.4	-63750	-1.4277	0.917556	0.20329	-0.124132	2.29839
483	Q5U2Q7	ERF1_RAT	ETF1	322750	298500	317000	292500	20139.1	27380	24250	1.42693	1.08124	0.2035	0.112686	2.2969
484	F1M6V1	F1M6V1_RAT	HP1BP3	22967.9	20955.8	22772	21414	2054.73	1946.66	2012.12	1.42177	1.09602	0.20493	0.132271	2.2868
485	P07335	KCRB_RAT	CKB	116250000	119250000	116000000	118000000	1.25831e+06	4.03113e+06	-3000000	-1.42081	0.974843	0.20519	-0.0367586	2.28497
486	Q8CHJ4	Q8CHJ4_RAT	YY1	189500	172500	192500	173000	20984.1	11561.4	17000	1.41913	1.09855	0.20566	0.135601	2.28167
487	Q6TQE1	ZCH18_RAT	ZC3H18	87037.1	76425.8	84764.8	79063.5	7813.58	12755.9	10611.4	1.41875	1.13885	0.20577	0.187572	2.2809
488	Q5FVF3	Q5FVF3_RAT	GGA1	78989.6	90303.6	85338.8	90073.5	15444.1	4017.43	-11314	-1.41796	0.874712	0.20598	-0.193121	2.27942
489	Q5XIF3	NDUS4_RAT	NDUFS4	1337500	1502500	1285000	1505000	196871	124197	-165000	-1.41769	0.890183	0.20606	-0.167826	2.27886
490	G3V8L9	G3V8L9_RAT	CAVIN1	801250	682000	794500	676000	157538	59284.6	119250	1.41691	1.17485	0.20628	0.232481	2.27732
491	G3V7T3	G3V7T3_RAT	PANK4	1031000	986250	1010000	979500	61133.7	15966.1	44750	1.41649	1.04537	0.20639	0.064019	2.27656
492	G3V907	G3V907_RAT	LOC100911356	25496.8	34004.1	21895	33822.8	10160	6414.21	-8507.36	-1.41609	0.749814	0.20651	-0.415396	2.27572
493	G3V9M8	G3V9M8_RAT	LOC100910130	257500	242750	256500	244500	16782.9	12446.6	14750	1.41185	1.06076	0.20769	0.0851011	2.2675
494	Q5XI19	Q5XI19_RAT	FERMT2	54943.9	43270.8	60116.5	44135.5	14752	7586.67	11673.1	1.40738	1.26977	0.20895	0.344567	2.25877
495	A0A0G2K6Y1	A0A0G2K6Y1_RAT	RGS8	235000	261000	233000	262000	36313.5	6831.3	-26000	-1.40729	0.900383	0.20898	-0.151389	2.25856
496	Q6URK4-2	ROA3_RAT		2995000	2707500	3035000	2795000	181567	366458	287500	1.40596	1.10619	0.20935	0.145595	2.25601
497	Q6TXE9	Q6TXE9_RAT	EPRS	3200000	3027500	3230000	3075000	160831	185540	172500	1.40505	1.05698	0.20961	0.0799449	2.25422
498	D4A9Z8	D4A9Z8_RAT	CHMP4BL1	382750	355500	381000	353500	23414.7	31032.2	27250	1.40194	1.07665	0.21049	0.106553	2.24818
499	A0A0G2JU15	A0A0G2JU15_RAT	PTCD3	134000	146500	133000	142500	8906.93	15459.6	-12500	-1.4012	0.914676	0.2107	-0.128668	2.24674
500	D4ABC7	D4ABC7_RAT	UPRT	64528.4	77797.1	66189.8	82111	14618.7	12093.5	-13268.8	-1.39873	0.829444	0.2114	-0.269783	2.24195
501	P49805	RGS9_RAT	RGS9	866500	801000	859500	786000	57332.4	74094.5	65500	1.39829	1.08177	0.21153	0.113398	2.24107
502	D4ABC4	D4ABC4_RAT	PPP4R3A	166750	178750	170000	178500	12659	11615.4	-12000	-1.39694	0.932867	0.21191	-0.100256	2.23848
503	Q5RJR9	Q5RJR9_RAT	SERPINH1	259500	229250	259000	231000	36701.5	23128.3	30250	1.39462	1.13195	0.21258	0.178813	2.23392
504	D3ZJ86	D3ZJ86_RAT	SLC9A6	219000	196750	223000	191000	21725.6	23414.7	22250	1.39318	1.11309	0.21299	0.154567	2.23114
505	D3ZBS9	D3ZBS9_RAT	SMARCD1	43002.9	35896.2	41644	34756	5501.44	8596.54	7106.62	1.39261	1.19798	0.21315	0.2606	2.23006
506	Q62703	RCN2_RAT	RCN2	1155750	938500	1100000	937500	250797	186777	217250	1.38949	1.23149	0.21405	0.300401	2.22398
507	Q6AXY0	GSTA6_RAT	GSTA6	100484	87497.4	102500	88439	15443.4	10534.8	12986.6	1.38936	1.14842	0.21409	0.199654	2.22371
508	E9PST5	E9PST5_RAT	ACIN1	4445000	4040000	4395000	4180000	202073	547966	405000	1.3869	1.10025	0.2148	0.137828	2.21893
509	Q6AY96	T2FA_RAT	GTF2F1	143500	133012	146500	135024	8736.89	12352	10488	1.38642	1.07885	0.21494	0.109494	2.21799
510	B0BN99	B0BN99_RAT	HMGB3	140766	111248	143033	108900	26272.1	33689.4	29518.2	1.38186	1.26534	0.21626	0.339521	2.20916
511	D4A4J0	D4A4J0_RAT	SUPT16H	1215000	1152500	1205000	1175000	71414.3	55602.8	62500	1.3811	1.05423	0.21648	0.0761896	2.20769
512	D4AAT4	D4AAT4_RAT	SNRPF	653500	608000	652000	608500	47395.5	46123	45500	1.376	1.07484	0.21797	0.104116	2.1978
513	B0BNM4	B0BNM4_RAT	RGD1308134	213750	187750	213000	199500	3403.43	37686.2	26000	1.37422	1.13848	0.2185	0.187112	2.19429
514	A0A0G2K2S2	A0A0G2K2S2_RAT	SLC2A1	3422500	3760000	3485000	3780000	315106	376829	-337500	-1.37415	0.910239	0.21852	-0.135682	2.19416
515	P09606	GLNA_RAT	GLUL	134000000	148500000	131500000	153000000	1.29872e+07	1.66833e+07	-14500000	-1.37165	0.902357	0.21925	-0.14823	2.18935
516	A0A0G2K3S6	A0A0G2K3S6_RAT	RBM10	53081.4	65444.1	59438.8	62107.5	14894.2	10175	-12362.7	-1.37074	0.811095	0.21952	-0.302057	2.18758
517	F1M6W2	F1M6W2_RAT	ERMP1	144750	135750	142000	134000	11176.6	6898.07	9000	1.3705	1.0663	0.21959	0.0926112	2.18712
518	Q5I0E7	TMED9_RAT	TMED9	560000	498500	573000	516500	68983.1	57413.7	61500	1.37048	1.12337	0.2196	0.167833	2.18705
519	F1M7W7	F1M7W7_RAT	NAE1	1487500	1445000	1490000	1460000	33040.4	52599.1	42500	1.36842	1.02941	0.22021	0.0418202	2.18305
520	D3ZEI6	D3ZEI6_RAT	NCOA5	815750	874250	805000	855000	30015.3	80213.8	-58500	-1.36609	0.933086	0.22089	-0.0999188	2.1786
521	O08700	VPS45_RAT	VPS45	190750	210250	191500	212500	7500	27584.7	-19500	-1.3643	0.907253	0.22143	-0.140423	2.17508
522	G3V6W6	G3V6W6_RAT	PSMC6	1880000	2050000	1845000	1960000	126754	214787	-170000	-1.36328	0.917073	0.22173	-0.124891	2.17312
523	Q6TUH0	Q6TUH0_RAT	PDE12	208000	184750	203000	185000	16083.1	30081.8	23250	1.36318	1.12585	0.22176	0.171009	2.17293
524	Q6P7B6	Q6P7B6_RAT	EFNB1	109655	97934.4	111500	99484.2	12921	11366.2	11720.4	1.36213	1.11968	0.22207	0.163081	2.17091
525	B1WC50	B1WC50_RAT	EWSR1	4070000	3742500	4035000	3885000	207364	435306	327500	1.35843	1.08751	0.22318	0.121026	2.16372
526	D3ZE26	D3ZE26_RAT	TMCC2	69146.5	60543.1	68964	63703.2	5628.56	11348.6	8603.38	1.35831	1.1421	0.22321	0.191693	2.16353
527	A0A0G2JUN8	A0A0G2JUN8_RAT	PSMB7	880500	939250	877500	926500	43852	74723.4	-58750	-1.35618	0.93745	0.22385	-0.0931862	2.1594
528	B0BNJ1	B0BNJ1_RAT	SRI	1215000	1123750	1220000	1135000	58023	121612	91250	1.35441	1.0812	0.22439	0.112635	2.15592
529	Q32KJ5	Q32KJ5_RAT	GNS	142250	158750	144000	152500	13720.4	20155.6	-16500	-1.35344	0.896063	0.22468	-0.158328	2.15406
530	Q5RJK5	Q5RJK5_RAT	CBX3	802500	905000	805500	901500	71872.6	133389	-102500	-1.35296	0.88674	0.22482	-0.173416	2.15316
531	O35760	IDI1_RAT	IDI1	118250	132250	123000	130000	10177.6	18043.9	-14000	-1.35159	0.89414	0.22524	-0.161428	2.15047
532	A0A096MIX2	A0A096MIX2_RAT	DDX17	5382500	5025000	5420000	5035000	189627	495480	357500	1.34772	1.07114	0.22641	0.0991528	2.14299
533	P61212	ARL1_RAT	ARL1	860500	700250	875000	677000	208770	114121	160250	1.34706	1.22885	0.22661	0.297305	2.14172
534	D4A7U1	D4A7U1_RAT	ZYX	17558.2	13836.5	15570.8	12699	4726.88	2876.88	3721.79	1.34518	1.26898	0.22718	0.343674	2.13809
535	P62762	VISL1_RAT	VSNL1	1158500	1397500	1170000	1370000	284621	212818	-239000	-1.34501	0.82898	0.22723	-0.27059	2.13777
536	F1LS02	F1LS02_RAT	NUP155	521000	497000	520000	500000	18690.5	30419.3	24000	1.34444	1.04829	0.2274	0.0680375	2.1367
537	P85834	EFTU_RAT	TUFM	5670000	5422500	5625000	5495000	222561	293414	247500	1.34411	1.04564	0.2275	0.0643906	2.13606
538	D3ZBL6	D3ZBL6_RAT	NUP160	82316.4	77696.8	82429.2	78276.8	2722.83	6314.1	4619.62	1.34366	1.05946	0.22764	0.0833252	2.13517
539	F1LXA0	F1LXA0_RAT	NDUFA12	1162500	1252500	1145000	1265000	68495.7	115289	-90000	-1.34226	0.928144	0.22807	-0.10758	2.13245
540	A0A0G2JYG9	A0A0G2JYG9_RAT		193750	212500	202000	212500	25953.5	10408.3	-18750	-1.34107	0.911765	0.22843	-0.133267	2.13018
541	Q6AZ83	G6PC3_RAT	G6PC3	163500	136477	166000	145500	19070	35600.3	27022.6	1.33821	1.198	0.22931	0.260629	2.12463
542	A0A0G2K044	A0A0G2K044_RAT	PROM1	295500	250250	282000	264500	38630.7	55584	45250	1.33698	1.18082	0.22969	0.239788	2.12224
543	D3ZUM5	D3ZUM5_RAT	TRIM33	34092.2	40806.5	34521.2	41199.8	1554.5	9925.87	-6714.25	-1.33659	0.835461	0.22981	-0.259355	2.12149
544	F1M8G9	F1M8G9_RAT	NCAM2	338250	297500	319000	277000	41217.9	45088.8	40750	1.33411	1.13697	0.23057	0.1852	2.11672
545	Q7TPB1	TCPD_RAT	CCT4	9950000	9637500	9900000	9720000	254951	395169	312500	1.32901	1.03243	0.23215	0.0460376	2.10687
546	F7F8I1	F7F8I1_RAT		13488.1	10254.7	12895	10862.7	1672.87	4569.38	3233.39	1.32898	1.31531	0.23216	0.395399	2.10681
547	A0A0A0MY13	A0A0A0MY13_RAT	GPR158	10795.4	13699.8	11918.8	13720	4220.15	1139.45	-2904.43	-1.32887	0.787995	0.23219	-0.343742	2.10662
548	F1M4A0	F1M4A0_RAT	TJP1	333000	354750	339500	355000	19949.9	26043.2	-21750	-1.32597	0.938689	0.23309	-0.0912805	2.10104
549	P20171	RASH_RAT	HRAS	289750	221753	295000	221500	14975	101588	67997.4	1.32438	1.30664	0.23359	0.385857	2.09795
550	B2GV09	B2GV09_RAT	LLGL2	1170000	1100000	1180000	1095000	86023.3	61644.1	70000	1.32288	1.06364	0.23406	0.089005	2.09505
551	P24473	GSTK1_RAT	GSTK1	89867.1	82664.8	90470.5	83575.8	8084.71	7303.24	7202.38	1.32215	1.08713	0.23428	0.120521	2.09369
552	B5DFM8	B5DFM8_RAT	BCAS2	570750	529500	560500	541000	35036.9	51649.5	41250	1.32186	1.0779	0.23437	0.108228	2.09314
553	Q5FVI4	CEND_RAT	CEND1	348750	422000	316500	438000	80929.5	75771.6	-73250	-1.32143	0.826422	0.23451	-0.27505	2.09228
554	D3ZVS2	D3ZVS2_RAT	L2HGDH	187250	203750	192500	202500	13720.4	20886.6	-16500	-1.32053	0.919018	0.23479	-0.121834	2.09056
555	D3ZZ21	D3ZZ21_RAT	NDUFB6	513500	467250	509000	482000	28873.3	63960.3	46250	1.31813	1.09898	0.23555	0.13617	2.08589
556	M0R4V4	M0R4V4_RAT	SLC25A23	240250	222000	237000	221500	22396.1	16350.3	18250	1.31629	1.08221	0.23612	0.113977	2.08241
557	D3ZTX0	TMED7_RAT	TMED7	784750	692500	808000	695500	53475.1	129693	92250	1.31518	1.13321	0.23647	0.180419	2.08027
558	Q64350	EI2BE_RAT	EIF2B5	81463.8	77551.2	82906.5	78352	4393.24	4013.6	3912.5	1.315	1.05045	0.23653	0.0710082	2.0799
559	Q5QD51-2	AKA12_RAT		707000	663750	713000	667500	60492.4	26145.4	43250	1.31258	1.06516	0.2373	0.0910703	2.07522
560	F1LM05	F1LM05_RAT	LOC299282	205500	166037	209500	173500	28548.2	53069.1	39463	1.30975	1.23768	0.23819	0.307634	2.06982
561	Q8R5H8-2	FAIM1_RAT		1547500	1750000	1540000	1755000	119826	285073	-202500	-1.30969	0.884286	0.23821	-0.177416	2.06969
562	B2RZ72	B2RZ72_RAT	ARPC4	2272500	2385000	2320000	2390000	109049	133041	-112500	-1.30797	0.95283	0.23876	-0.069709	2.06637
563	P63012	RAB3A_RAT	RAB3A	4432500	4630000	4410000	4505000	91058.6	288097	-197500	-1.30732	0.957343	0.23896	-0.0628916	2.06516
564	P47728	CALB2_RAT	CALB2	32850000	37300000	32900000	37550000	6.46349e+06	2.20454e+06	-4450000	-1.30325	0.880697	0.24026	-0.183282	2.05733
565	Q9JMJ4	PRP19_RAT	PRPF19	4830000	4560000	4790000	4510000	334764	244677	270000	1.30231	1.05921	0.24056	0.0829894	2.05553
566	F1M9B5	F1M9B5_RAT	ATP2C1	76014.5	101397	76384.5	93912.5	4420.78	38743.9	-25382.4	-1.30182	0.749673	0.24072	-0.415667	2.05457
567	D3ZGR7	D3ZGR7_RAT	TRIR	112400	101860	113500	98469.5	9714.59	12991.9	10539.5	1.29938	1.10347	0.2415	0.142047	2.0499
568	D3ZQ57	D3ZQ57_RAT	PLXNB2	413750	380000	405500	373500	18318.9	48614.1	33750	1.2993	1.08882	0.24153	0.12276	2.04973
569	D4A510	D4A510_RAT	SMARCC2	3205000	3057500	3195000	3035000	140119	179327	147500	1.29626	1.04824	0.24251	0.0679719	2.04388
570	P05197	EF2_RAT	EEF2	17525000	16400000	17500000	16200000	537742	1.65126e+06	1125000	1.29562	1.0686	0.24271	0.0957186	2.04269
571	D3Z8I7	D3Z8I7_RAT	GSTT3	341500	282750	331500	284500	52450	74087.2	58750	1.29442	1.20778	0.2431	0.272359	2.04038
572	Q5XI97	AASD1_RAT	AARSD1	1502500	1375000	1470000	1380000	109049	164215	127500	1.29359	1.09273	0.24337	0.127933	2.03878
573	Q5RKH2	Q5RKH2_RAT	GALK1	1515000	1450000	1525000	1460000	83466.6	55976.2	65000	1.29355	1.04483	0.24339	0.0632649	2.03866
574	F1LMZ8	PSD11_RAT	PSMD11	3150000	3047500	3130000	3010000	131149	89209.5	102500	1.29245	1.03363	0.24374	0.0477256	2.03659
575	Q4G075	ILEUA_RAT	SERPINB1A	39022.1	48610.8	41968.8	45750.5	11107	9852.38	-9588.62	-1.29165	0.802747	0.244	-0.316983	2.03505
576	D3ZZL8	D3ZZL8_RAT	CRB1	67224.9	55916.9	61267.8	58164	13531.9	11117.8	11308	1.29136	1.20223	0.2441	0.265711	2.03446
577	F1M8H2	F1M8H2_RAT	WARS2	105714	116500	104086	113000	7352.33	15022.2	-10785.8	-1.28978	0.907418	0.24461	-0.14016	2.03144
578	F1M8L5	F1M8L5_RAT		402750	353750	402000	361000	20613.5	73159.1	49000	1.28934	1.13852	0.24475	0.187154	2.03062
579	B5DFE0	B5DFE0_RAT	MPP6	447500	466000	451500	459000	23727.6	16145.2	-18500	-1.28922	0.9603	0.24479	-0.0584423	2.03038
580	P49088	ASNS_RAT	ASNS	559750	492750	579000	464000	75486.8	71476.7	67000	1.28899	1.13597	0.24486	0.183927	2.02997
581	Q52KS1	Q52KS1_RAT	PFKM	7650000	8262500	7630000	8295000	486689	817042	-612500	-1.2881	0.92587	0.24515	-0.111119	2.02826
582	B4F7A9	B4F7A9_RAT	CSNK2A2	248750	283250	243500	280000	23683.7	48085.9	-34500	-1.28727	0.878199	0.24543	-0.187379	2.02662
583	Q07266-2	DREB_RAT		1080750	1225000	1095000	1255000	168213	148436	-144250	-1.28599	0.882245	0.24584	-0.180749	2.02421
584	Q6P0K8	PLAK_RAT	JUP	100150	84544.9	94550	85593.5	17568.6	16745.6	15605.1	1.28592	1.18458	0.24587	0.244373	2.02403
585	A0A0G2K528	A0A0G2K528_RAT	STX16	35204.1	31828.9	34298.8	31090	4072.37	3316.67	3375.25	1.2853	1.10604	0.24607	0.145408	2.02286
586	D3ZV64	D3ZV64_RAT	ODR4	26304.3	31035.2	26948	32651.2	5761.61	4587.13	-4730.9	-1.28476	0.847564	0.24624	-0.238606	2.02186
587	P07483	FABPH_RAT	FABP3	2122500	2242500	2100000	2230000	106575	154137	-120000	-1.28072	0.946488	0.24757	-0.0793434	2.01409
588	M0RD20	M0RD20_RAT	CAPNS1	667000	561000	684500	522000	52744.7	156929	106000	1.28054	1.18895	0.24763	0.249686	2.01374
589	D3ZN95	D3ZN95_RAT	HCFC1	1470000	1352500	1535000	1385000	154704	99456.9	117500	1.27776	1.08688	0.24854	0.120188	2.00845
590	Q56R18	Q56R18_RAT	KPNA3	448500	430500	447000	429500	12793.2	25119.7	18000	1.27706	1.04181	0.24877	0.0590947	2.00712
591	P63018	HSP7C_RAT	HSPA8	51800000	49575000	51850000	49300000	1.62686e+06	3.08369e+06	2225000	1.27634	1.04488	0.24901	0.0633393	2.00572
592	O35476	OPSG_RAT	OPN1MW	800750	1049750	818000	1042500	249695	299967	-249000	-1.27597	0.762801	0.24913	-0.390622	2.00503
593	A0A0G2JUE4	A0A0G2JUE4_RAT	GOLGA4	157750	135184	156500	142500	8301.61	34389.2	22566.2	1.27576	1.16693	0.2492	0.222718	2.00462
594	F1M392	F1M392_RAT	LIMCH1	70846.2	75290.2	71352	74442.8	4554.34	5298.49	-4444	-1.2721	0.940975	0.25041	-0.0877716	1.99764
595	D4A7N1	MIC25_RAT	CHCHD6	879500	781250	889500	799000	67014.9	139213	98250	1.27182	1.12576	0.25051	0.170899	1.99706
596	Q642E3	Q642E3_RAT	CDK5RAP3	60189.1	52515.9	57383.5	54496.2	9502.81	7443.85	7673.25	1.27133	1.14611	0.25067	0.196749	1.99614
597	G3V8Y0	G3V8Y0_RAT	GNG13	1127000	949250	1205000	1005500	187606	208162	177750	1.26861	1.18725	0.25157	0.247628	1.99097
598	Q32PX6	Q32PX6_RAT	RHOG	31580.1	24698.1	32326	27852	7868.65	7495.9	6882	1.26652	1.27864	0.25227	0.354615	1.98696
599	B2RZB7	B2RZB7_RAT	SNRPD1	883500	979500	893000	978000	89104.8	122826	-96000	-1.2653	0.901991	0.25268	-0.148815	1.98462
600	Q03555-3	GEPH_RAT		3387500	3520000	3405000	3485000	109962	178326	-132500	-1.2649	0.962358	0.25282	-0.0553545	1.98382
601	D4AC12	D4AC12_RAT	ANKS1A	204000	189500	205000	191500	20848.7	9609.02	14500	1.26326	1.07652	0.25336	0.106371	1.98074
602	A0A0G2JTN4	A0A0G2JTN4_RAT	PFAS	5415000	5227500	5455000	5245000	97467.9	281232	187500	1.2599	1.03587	0.25449	0.0508402	1.97432
603	P62161	CALM_RAT	CALM1	32600000	34525000	32650000	33750000	1.87083e+06	2.43772e+06	-1925000	-1.2529	0.944243	0.25686	-0.0827695	1.96095
604	P0DMW1	HS71B_RAT	HSPA1B	47100000	44175000	47300000	44850000	2.47925e+06	3.96348e+06	2925000	1.25133	1.06621	0.25739	0.0924969	1.95797
605	P35465	PAK1_RAT	PAK1	203000	224500	200000	214000	12832.3	31890.4	-21500	-1.2509	0.904232	0.25754	-0.145236	1.95713
606	M0RBI3	M0RBI3_RAT	LOC102553099	71572.9	92329.1	73799.2	78949.8	6521.09	32551.3	-20756.2	-1.25045	0.775193	0.25769	-0.367373	1.95629
607	A0A0G2JSW0	A0A0G2JSW0_RAT	MYL12B	1485000	1395000	1500000	1400000	107548	95742.7	90000	1.25008	1.06452	0.25782	0.0901978	1.95556
608	G3V7J0	G3V7J0_RAT	ALDH6A1	1075000	1125000	1075000	1110000	42031.7	68068.6	-50000	-1.25	0.955556	0.25784	-0.0655883	1.95545
609	B5DEK0	B5DEK0_RAT	RPRD1B	1587500	1505000	1560000	1540000	102103	83865	82500	1.24877	1.05482	0.25826	0.0769931	1.9531
610	A0A0G2K8Q7	A0A0G2K8Q7_RAT	LSM2	767750	724500	758000	716500	25131.3	64573	43250	1.24836	1.0597	0.2584	0.0836509	1.95232
611	O35567	PUR9_RAT	ATIC	5182500	4917500	5185000	5000000	280758	318578	265000	1.24812	1.05389	0.25848	0.0757232	1.95188
612	Q920F5	DCMC_RAT	MLYCD	27711.2	36230.5	27614	36843.5	12957	4373.95	-8519.34	-1.24594	0.764857	0.25923	-0.386737	1.9477
613	Q04931	SSRP1_RAT	SSRP1	748500	707500	751500	707000	57622.3	32015.6	41000	1.24395	1.05795	0.25991	0.0812722	1.94392
614	Q56A27	NCBP1_RAT	NCBP1	2197500	2075000	2195000	2055000	151740	126095	122500	1.2418	1.05904	0.26065	0.0827518	1.93981
615	D3ZA85	D3ZA85_RAT	NFU1	394750	446750	408000	457000	33029	77116.3	-52000	-1.23969	0.883604	0.26137	-0.178528	1.93583
616	F7FFR1	F7FFR1_RAT	RARS2	45291.1	42721.2	45782.5	42239	3520.1	2216.56	2569.88	1.23557	1.06015	0.2628	0.0842745	1.92796
617	D4A500	D4A500_RAT	HDDC3	185250	178250	184000	175500	7500	8500	7000	1.23503	1.03927	0.26299	0.0555715	1.92692
618	Q5M808	HIKES_RAT	HIKESHI	156500	143250	155500	140000	11561.4	18080.8	13250	1.23479	1.0925	0.26307	0.127628	1.92648
619	D3Z831	D3Z831_RAT	NDRG4	160000	184500	160000	184000	37700.6	12503.3	-24500	-1.23364	0.867209	0.26347	-0.205549	1.92429
620	G3V7I8	G3V7I8_RAT	SLK	67929.9	72830.6	68911.5	73191.8	2215.64	7630.5	-4900.75	-1.23357	0.93271	0.26349	-0.100499	1.92418
621	R9PXV9	R9PXV9_RAT		2110000	2402500	1945000	2390000	403072	249983	-292500	-1.2334	0.878252	0.26355	-0.187293	1.92385
622	P84817	FIS1_RAT	FIS1	546000	486500	568000	463000	70090.4	66345.1	59500	1.23302	1.1223	0.26368	0.166461	1.92314
623	Q5FVI6	VATC1_RAT	ATP6V1C1	3977500	3677500	3855000	3610000	336588	352361	300000	1.2313	1.08158	0.26428	0.113137	1.91986
624	Q78EG7	TP4A1_RAT	PTP4A1	98805.8	81147.1	97900	81179.8	14240	24919.7	17658.6	1.23051	1.21761	0.26456	0.284055	1.91833
625	M0R3V4	M0R3V4_RAT	MYDGF	885750	1018000	943000	1026000	165687	138188	-132250	-1.22595	0.870088	0.26615	-0.200766	1.90969
626	A0A0G2JW01	A0A0G2JW01_RAT		337250	361250	344000	362500	30826.1	24185.1	-24000	-1.22508	0.933564	0.26645	-0.0991791	1.90806
627	G3V7U8	G3V7U8_RAT		938000	855000	923500	869500	110330	78727.4	83000	1.22474	1.09708	0.26657	0.133664	1.90741
628	R9PY05	R9PY05_RAT		2752500	2820000	2755000	2805000	76321.7	79582.2	-67500	-1.22433	0.976064	0.26672	-0.0349526	1.9066
629	A0A0G2JSK5	A0A0G2JSK5_RAT	ITGB1	339750	308750	346000	301500	37739.2	33826.8	31000	1.22335	1.1004	0.26706	0.138034	1.90476
630	Q6P6U2	Q6P6U2_RAT	PSMC3	2590000	2502500	2590000	2515000	87939.4	113248	87500	1.22052	1.03497	0.26806	0.049582	1.89937
631	A0A0G2KAM3	A0A0G2KAM3_RAT	PDHB	10267500	10975000	10230000	10950000	899532	736546	-707500	-1.21709	0.935535	0.26926	-0.096136	1.89293
632	F1LNS0	F1LNS0_RAT	SPHKAP	64898.6	74533.4	59223.8	76450.2	14189.6	7059.58	-9634.75	-1.21584	0.870732	0.26971	-0.199699	1.89052
633	Q66HH8	Q66HH8_RAT	ANXA5	4157500	3447500	4385000	3300000	990703	621363	710000	1.21426	1.20595	0.27027	0.270166	1.88753
634	G3V8E1	G3V8E1_RAT	GRK1	6467500	6952500	6580000	6910000	757996	258505	-485000	-1.21119	0.930241	0.27136	-0.104324	1.88172
635	B4F7E7	B4F7E7_RAT	MPP5	86531.1	100543	84990.5	102552	15623.8	17093.9	-14012.2	-1.21013	0.860635	0.27174	-0.216527	1.8797
636	P63170	DYL1_RAT	DYNLL1	225750	197750	229000	197000	23570.8	39903	28000	1.20834	1.14159	0.27238	0.191048	1.87631
637	F1LMH3	F1LMH3_RAT		662250	630750	651500	629000	33390.4	40053.1	31500	1.20815	1.04994	0.27244	0.0703076	1.87599
638	D4A4L5	D4A4L5_RAT	ISCA2	211000	256750	208500	258000	35411.9	66964.5	-45750	-1.2079	0.821811	0.27253	-0.283121	1.87551
639	Q6IRL2	Q6IRL2_RAT	LOC100911485	181000	163500	184000	166500	15405.6	24610.3	17500	1.20546	1.10703	0.2734	0.146699	1.87091
640	A0A0G2K8K9	A0A0G2K8K9_RAT	RBMXL1B	1191750	1087500	1210000	1080000	153663	79739.2	104250	1.20437	1.09586	0.2738	0.132066	1.86881
641	P40307	PSB2_RAT	PSMB2	2420000	2282500	2405000	2320000	160624	162352	137500	1.20412	1.06024	0.27388	0.0843922	1.86838
642	D3ZXT2	D3ZXT2_RAT	STAG2	459750	427250	461500	425000	41764.2	34315.9	32500	1.2025	1.07607	0.27447	0.105769	1.86528
643	D3ZUP5	D3ZUP5_RAT	BRK1	76213.2	60408.6	73787.8	65547	10638.5	24069.5	15804.7	1.20116	1.26163	0.27495	0.335288	1.86276
644	Q499N6	UBXN1_RAT	UBXN1	77813.8	66090.2	82298.8	65335.5	14258.9	13347.1	11723.5	1.2005	1.17739	0.27519	0.235588	1.8615
645	D3ZZX1	D3ZZX1_RAT	INPP5A	306250	359250	299500	359500	35845.7	80710.9	-53000	-1.20028	0.85247	0.27527	-0.230278	1.86108
646	Q91Y81	SEPT2_RAT	SEPTIN2	1122500	1020500	1080000	1035000	127377	112551	102000	1.20015	1.09995	0.27531	0.137439	1.86087
647	B2RZ68	B2RZ68_RAT	DCAF7	437000	398250	437000	375500	38729.8	51687.4	38750	1.19992	1.0973	0.2754	0.133959	1.8604
648	F1LSW9	F1LSW9_RAT	RGD1561481	248250	217750	252500	237000	15945.2	48286.5	30500	1.19958	1.14007	0.27552	0.189121	1.85977
649	A0A096MK73	A0A096MK73_RAT	STMN1	2495000	2707500	2575000	2740000	306213	179327	-212500	-1.19766	0.921514	0.27621	-0.117922	1.85616
650	B5DEN5	B5DEN5_RAT	EEF1B2	1520000	1597500	1535000	1560000	49665.5	119548	-77500	-1.19734	0.951487	0.27633	-0.0717446	1.85554
651	Q4V8K2	CTBL1_RAT	CTNNBL1	2022500	1637500	2045000	1650000	625640	149304	385000	1.19712	1.23511	0.27641	0.304645	1.85512
652	Q4QQS7	Q4QQS7_RAT	UMPS	1150000	1097500	1135000	1095000	72571.8	49916.6	52500	1.19208	1.04784	0.27824	0.0674129	1.8456
653	Q8K3P6	SCMC2_RAT	SLC25A25	217250	179250	209500	161000	28441.5	57092.8	38000	1.19151	1.21199	0.27844	0.277383	1.84456
654	Q9JHZ9	S38A3_RAT	SLC38A3	994000	1073500	1004500	1078500	62732.2	117911	-79500	-1.19047	0.925943	0.27882	-0.111004	1.84259
655	D4A0M2	D4A0M2_RAT	NXN	19830.3	23530.4	20897.5	23242.2	6099.38	1253.85	-3700.04	-1.1884	0.842755	0.27958	-0.246815	1.83867
656	Q32PX7	FUBP1_RAT	FUBP1	4227500	3902500	4240000	3865000	47871.4	544939	325000	1.18822	1.08328	0.27964	0.115406	1.83836
657	Q66H80	COPD_RAT	ARCN1	1540000	1647500	1535000	1690000	110454	143614	-107500	-1.18669	0.93475	0.2802	-0.0973481	1.83547
658	D4A7Y9	D4A7Y9_RAT	SMDT1	171000	140730	161000	154000	27141.6	43260.7	30270.3	1.18544	1.2151	0.28066	0.28107	1.8331
659	P07340	AT1B1_RAT	ATP1B1	8070000	8915000	8100000	8590000	221811	1.41017e+06	-845000	-1.18388	0.905216	0.28123	-0.143666	1.83018
660	P68511	1433F_RAT	YWHAH	2380000	2707500	2370000	2710000	473779	285934	-327500	-1.18364	0.87904	0.28132	-0.186	1.82972
661	Q5XIT1	MARE3_RAT	MAPRE3	3890000	4317500	3995000	4320000	399583	602017	-427500	-1.18329	0.900984	0.28145	-0.150426	1.82905
662	O08769	O08769_RAT	CDKN1B	168500	131273	168000	134746	50612.9	37391.8	37226.9	1.18318	1.28358	0.28149	0.360177	1.82884
663	D4AEH9	D4AEH9_RAT	AGL	386250	369250	390000	375500	18874.6	21685.2	17000	1.18265	1.04604	0.28168	0.064937	1.82787
664	D3ZII9	D3ZII9_RAT	GUCA1A	2360000	2587500	2330000	2460000	236502	303466	-227500	-1.18262	0.912077	0.2817	-0.132772	1.82777
665	A0JPJ7	OLA1_RAT	OLA1	764500	808500	763500	802000	43100.7	60693.2	-44000	-1.18216	0.945578	0.28186	-0.0807313	1.82695
666	P13803	ETFA_RAT	ETFA	3082500	2922500	3105000	2960000	255913	88835.1	160000	1.18128	1.05475	0.28219	0.0768979	1.82526
667	P97878	EXOC5_RAT	EXOC5	131750	142000	131500	143000	11557.8	12961.5	-10250	-1.18046	0.927817	0.28249	-0.108088	1.82373
668	D4A0A1	D4A0A1_RAT	SOGA3	126571	146750	129500	142500	28121.4	19448.7	-20179.4	-1.18037	0.862491	0.28252	-0.213418	1.82358
669	Q4V7C6	GUAA_RAT	GMPS	1397500	1330000	1370000	1335000	85391.3	76157.7	67500	1.17988	1.05075	0.28271	0.071422	1.82261
670	Q68FS8	Q68FS8_RAT	RTCA	1845000	1712500	1850000	1700000	178419	136473	132500	1.17972	1.07737	0.28276	0.107517	1.82235
671	Q5XI21	Q5XI21_RAT	TOM1	176500	162000	179000	166500	14548.8	19815.8	14500	1.17967	1.08951	0.28278	0.123674	1.82225
672	D4A3T3	D4A3T3_RAT	CBX1	517250	491500	517500	489500	10210.3	42446	25750	1.17966	1.05239	0.28279	0.0736703	1.8222
673	D4AAE9	D4AAE9_RAT	CISD2	1542500	1245000	1355000	1120000	385087	327567	297500	1.17691	1.23896	0.2838	0.309125	1.81705
674	D4AE02	D4AE02_RAT		1565000	1477500	1560000	1490000	51961.5	139374	87500	1.17651	1.05922	0.28395	0.0830045	1.81629
675	G3V8E2	G3V8E2_RAT	STRIP1	39966.9	37859.6	39509.5	38054	1647.46	3182.16	2107.25	1.17614	1.05566	0.28409	0.0781447	1.81558
676	Q6AY58	Q6AY58_RAT	BCAP31	219500	206500	226500	207000	19841	9848.86	13000	1.17376	1.06295	0.28497	0.0880792	1.81112
677	Q6AXT8	SF3A2_RAT	SF3A2	454500	369500	441000	316500	31225	141851	85000	1.17042	1.23004	0.28621	0.298706	1.80485
678	P63081	VATL_RAT	ATP6V0C	7580000	8097500	7470000	7935000	539815	700922	-517500	-1.16989	0.936091	0.28641	-0.0952787	1.80385
679	F1M8X9	F1M8X9_RAT	GBF1	340250	315250	346000	328000	28546.7	31826.4	25000	1.1695	1.0793	0.28655	0.110099	1.80314
680	D4A4J3	D4A4J3_RAT	MAN2A2	44595.1	38999.6	41958.8	40860.8	8293.05	4822.64	5595.5	1.16654	1.14348	0.28766	0.193426	1.79756
681	Q6S3A5	Q6S3A5_RAT	PLEC	1837500	1760000	1785000	1745000	108436	77028.1	77500	1.16533	1.04403	0.28811	0.0621688	1.79531
682	A0A0A0MXY3	A0A0A0MXY3_RAT	CSNK1G3	114182	128750	115000	124500	16570.5	18732.8	-14567.5	-1.16494	0.886854	0.28826	-0.173231	1.79456
683	P61589	RHOA_RAT	RHOA	5745000	4965000	5760000	4435000	311395	1.30426e+06	780000	1.16338	1.1571	0.28884	0.210513	1.79166
684	P86182	CCD22_RAT	CCDC22	104986	92623.8	105972	100368	3559.14	20963.2	12362.1	1.16277	1.13347	0.28907	0.180741	1.79051
685	D3ZVU6	D3ZVU6_RAT	AVL9	171750	158750	171000	164500	12711.5	18409.7	13000	1.16217	1.08189	0.2893	0.113554	1.78936
686	Q5XIC6	Q5XIC6_RAT	PSMD12	2547500	2655000	2595000	2635000	139134	122338	-107500	-1.16047	0.95951	0.28994	-0.0596297	1.78617
687	B1WC25	B1WC25_RAT	TRA2A	835500	799750	827000	803500	27184.6	55295.4	35750	1.1604	1.0447	0.28996	0.0630907	1.78607
688	D3ZJ01	D3ZJ01_RAT	RELCH	493250	530250	499000	520500	45419.3	44917.5	-37000	-1.15844	0.930222	0.2907	-0.104354	1.7824
689	Q925D6	Q925D6_RAT	MAP2K6	192250	213750	192000	200500	8732.12	36086.7	-21500	-1.15815	0.899415	0.29081	-0.152941	1.78185
690	O35821	MBB1A_RAT	MYBBP1A	127750	99912	125000	110434	21281.8	43232.8	27838	1.15541	1.27863	0.29185	0.354593	1.7767
691	D4A746	D4A746_RAT	GMPPB	204500	182750	204500	181000	11902.4	35724.6	21750	1.15522	1.11902	0.29192	0.162229	1.77636
692	Q64LC9	RBM4B_RAT	RBM4B	330750	292000	322000	298000	43714	50970.6	38750	1.15416	1.13271	0.29233	0.179773	1.77433
693	D3ZGL5	D3ZGL5_RAT	PRPF38A	81124.5	71975	82541.8	69548.2	13656.6	8086.08	9149.5	1.15299	1.12712	0.29277	0.172642	1.77216
694	P12785	FAS_RAT	FASN	5287500	6392500	5225000	5620000	400780	1.8755e+06	-1105000	-1.15234	0.827141	0.29302	-0.273794	1.77093
695	A0A0G2K1Y8	A0A0G2K1Y8_RAT	SPTAN1	1013000	1060500	1010000	1060000	44226.7	69577.3	-47500	-1.1523	0.95521	0.29303	-0.0661104	1.77088
696	D3Z8R4	D3Z8R4_RAT	RBM25L1	371500	347750	368000	340500	23741.7	33807.1	23750	1.14982	1.0683	0.29398	0.0953117	1.76621
697	M0RC99	RAB5A_RAT	RAB5A	675000	744250	688500	749000	68794.4	98949.1	-69250	-1.14925	0.906953	0.2942	-0.1409	1.76513
698	Q6TUH4	Q6TUH4_RAT	THOC1	106802	87288	108798	87713	11060.1	32150.8	19514.3	1.1479	1.22356	0.29471	0.291087	1.76263
699	G3V9S0	G3V9S0_RAT	CYB5R1	807750	688250	755000	645000	152806	141947	119500	1.14594	1.17363	0.29546	0.230976	1.75897
700	D3ZE49	D3ZE49_RAT	TRAPPC12	193750	172750	198000	178500	18391.6	31753	21000	1.14458	1.12156	0.29598	0.165511	1.75643
701	D4A5T1	D4A5T1_RAT	SF3B5	344000	313500	343000	327500	20591.3	49224	30500	1.14324	1.09729	0.2965	0.133943	1.7539
702	D4AEG2	D4AEG2_RAT	RAB32	28191.5	22708	26884	25522.5	4751.11	8336.23	5483.51	1.14298	1.24148	0.29659	0.31206	1.75346
703	Q4KM38	Q4KM38_RAT	SRSF10	1300000	1182500	1295000	1195000	188149	83016.1	117500	1.14272	1.09937	0.29669	0.136671	1.75297
704	P08010	GSTM2_RAT	GSTM2	198250	233250	192500	225000	46205.2	40219.2	-35000	-1.14271	0.849946	0.2967	-0.234556	1.75292
705	F1LP60	F1LP60_RAT		904500	796250	907000	745500	121099	145722	108250	1.14264	1.13595	0.29672	0.183899	1.75283
706	D4A3H5	D4A3H5_RAT	CLCN6	138500	150000	137500	147000	16703.3	11284.2	-11500	-1.141	0.923333	0.29735	-0.115077	1.74977
707	F1MAQ4	F1MAQ4_RAT	TRAPPC10	104012	94186.8	102620	96341.8	9693.88	14239.9	9825.62	1.14077	1.10432	0.29744	0.143159	1.74933
708	F1LQW3	F1LQW3_RAT		7780000	7530000	7770000	7535000	234236	370675	250000	1.1403	1.0332	0.29763	0.0471203	1.74841
709	Q9WVI4	GCYA2_RAT	GUCY1A2	90074.4	105352	86548.8	108342	12511.8	23736.2	-15277.2	-1.13874	0.854988	0.29823	-0.226024	1.7455
710	Q4V8E2	Q4V8E2_RAT	PSMD14	448000	526750	423500	535000	62209.3	123721	-78750	-1.13734	0.850498	0.29877	-0.23362	1.74289
711	D3ZHG8	D3ZHG8_RAT	GGA3	99564.9	90002.9	99573	94783.8	2669.99	16601.4	9562	1.13733	1.10624	0.29877	0.145666	1.74289
712	Q6P7R8	DHB12_RAT	HSD17B12	184000	161500	174500	170500	26620.8	29285.9	22500	1.13703	1.13932	0.29889	0.188172	1.74231
713	M0R5D2	M0R5D2_RAT		148000	136750	148500	129000	11401.8	16194.1	11250	1.13606	1.08227	0.29926	0.114056	1.74053
714	Q9EQH5-2	CTBP2_RAT		8007500	7632500	8005000	7610000	432310	498957	375000	1.13604	1.04913	0.29927	0.0691962	1.74048
715	F7ESM5	F7ESM5_RAT		324250	288000	328500	283500	37375.3	51736.5	36250	1.13593	1.12587	0.29931	0.171038	1.74029
716	D3ZC55	D3ZC55_RAT	HSPA12A	4545000	4800000	4515000	4770000	338083	296985	-255000	-1.13333	0.946875	0.30032	-0.0787541	1.73543
717	Q3ZAU5	Q3ZAU5_RAT	DDHD1	85133.1	74237.4	84334.2	80136	2485.85	19121.7	10895.7	1.1301	1.14677	0.30158	0.197573	1.72939
718	P15650	ACADL_RAT	ACADL	184500	207250	185000	209000	33321.7	22765.1	-22750	-1.12747	0.890229	0.3026	-0.167751	1.72452
719	D3ZF26	D3ZF26_RAT	TNKS1BP1	23812.8	19650.9	23923.5	19803.5	2823.91	6846.07	4161.89	1.12398	1.21179	0.30397	0.277142	1.718
720	Q4KM87	Q4KM87_RAT	ACTL6A	765750	722500	762500	744500	50894.5	57864.8	43250	1.12247	1.05986	0.30456	0.0838759	1.7152
721	D3ZMJ7	D3ZMJ7_RAT	WNK2	8474.17	9430.04	8489.85	9600.33	1275.65	1133.19	-955.863	-1.12041	0.898636	0.30537	-0.154191	1.71137
722	Q62785	HAP28_RAT	PDAP1	639250	667750	633500	666000	23627.3	45147	-28500	-1.11862	0.957319	0.30608	-0.0629278	1.70802
723	H1UBN0	H1UBN0_RAT	CPNE7	12109.3	13151.2	11780.9	13086.5	1743.05	663.116	-1041.95	-1.11742	0.920772	0.30655	-0.119084	1.70581
724	A0A0G2JU14	A0A0G2JU14_RAT	RGD1307947	5990.58	7861.96	6098.85	7774.6	1909.32	2753.03	-1871.38	-1.11713	0.761971	0.30666	-0.392193	1.70529
725	A0A0G2K121	A0A0G2K121_RAT	MLEC	311250	291250	306000	281000	20385.9	29466.1	20000	1.11636	1.06867	0.30697	0.0958158	1.70383
726	D4A9L2	D4A9L2_RAT	SRSF1	4037500	3835000	4030000	3910000	297251	208247	202500	1.11589	1.0528	0.30716	0.0742357	1.70294
727	P62907	RL10A_RAT	RPL10A	466500	433750	464500	434500	58426.6	6130.52	32750	1.11494	1.0755	0.30753	0.105013	1.7012
728	F1MAH8	F1MAH8_RAT	CLIP1	30439.8	37652.5	30071.2	34344.2	8922.67	9373.01	-7212.75	-1.11472	0.808439	0.30762	-0.306789	1.70078
729	D3ZBS6	D3ZBS6_RAT		241000	277000	230500	263000	49953.3	40963.4	-36000	-1.11453	0.870036	0.3077	-0.200853	1.7004
730	F1M9Y7	F1M9Y7_RAT	TCP11L1	109975	121750	111500	119500	18568.9	10210.3	-11775	-1.11133	0.903285	0.30896	-0.146746	1.69451
731	A0A0G2KB92	A0A0G2KB92_RAT	DCLK1	310750	269000	317000	274500	52576.1	53721.5	41750	1.11084	1.1552	0.30916	0.208148	1.69357
732	Q3S4A5	Q3S4A5_RAT	ARFGAP1	234750	212750	246000	214500	29590.3	26348.6	22000	1.11052	1.10341	0.30929	0.141966	1.69297
733	Q711G3	IAH1_RAT	IAH1	861750	809250	844000	816500	72876	60257.1	52500	1.11039	1.06487	0.30934	0.0906839	1.69273
734	Q6AYQ4	TM109_RAT	TMEM109	417000	459750	444000	452500	71535.5	28570.1	-42750	-1.10996	0.907015	0.30951	-0.140802	1.69194
735	P36860	RALB_RAT	RALB	163500	155250	163500	154000	6137.32	13549.3	8250	1.10928	1.05314	0.30978	0.0746974	1.69068
736	D4ABY4	D4ABY4_RAT	UBE2J1	42616.6	36696.4	42413.8	38192	5658.12	9067.31	5920.2	1.10784	1.16133	0.31036	0.215777	1.68799
737	G3V7F6	G3V7F6_RAT	RGD1561590	219750	207635	219500	207000	8180.26	20288.7	12114.9	1.10761	1.05835	0.31045	0.0818126	1.68757
738	D3Z9C0	D3Z9C0_RAT	MIOS	61732.1	56139.6	62140.2	52947.8	2372.82	9821.8	5592.5	1.10695	1.09962	0.31071	0.137002	1.68636
739	F7EPE0	F7EPE0_RAT	PSAP	5552500	5727500	5575000	5675000	253163	189451	-175000	-1.10689	0.969446	0.31073	-0.0447681	1.68627
740	P56571	ES1_RAT		2305000	2035000	2415000	2080000	378990	307842	270000	1.10596	1.13268	0.3111	0.179738	1.68455
741	P51146	RAB4B_RAT	RAB4B	131250	139500	131000	136500	4573.47	14200.9	-8250	-1.10596	0.94086	0.31111	-0.0879477	1.6845
742	D3ZRN5	D3ZRN5_RAT	RO60	1890000	1812500	1885000	1805000	110454	86554.4	77500	1.10456	1.04276	0.31166	0.0604052	1.68196
743	Q8VIJ5	OGA_RAT	OGA	711500	682000	713000	696500	3696.85	53310.4	29500	1.10407	1.04326	0.31186	0.061092	1.68103
744	Q62639	RHEB_RAT	RHEB	1275000	1100750	1295000	1195000	89628.9	303330	174250	1.10182	1.1583	0.31276	0.21201	1.67687
745	Q5RKH1	PRP4B_RAT	PRPF4B	148250	126750	143500	131500	36390.2	14174.5	21500	1.10106	1.16963	0.31307	0.226046	1.67544
746	Q923V4	FBX6_RAT	FBXO6	191250	232750	192000	240000	7410.58	75128.2	-41500	-1.09944	0.821697	0.31372	-0.283321	1.67245
747	D3ZBZ9	D3ZBZ9_RAT	TTC33	117773	106151	124000	104850	13129.1	16573.3	11621.8	1.09932	1.10948	0.31377	0.149887	1.67222
748	O88788	AG10B_RAT	ALG10B	217250	181500	215000	176000	53156.2	37510	35750	1.09901	1.19697	0.31389	0.259387	1.67167
749	F1LRB7	F1LRB7_RAT		883000	940000	865500	950500	75837.5	70771.9	-57000	-1.099	0.939362	0.3139	-0.0902473	1.67162
750	F1LPV8	F1LPV8_RAT	SUCLG2	34758.5	32524.8	35274.2	31237.8	2032.45	3531.45	2233.75	1.09644	1.06868	0.31493	0.0958279	1.6669
751	D4ADS4	D4ADS4_RAT	MGST3	365250	415000	387000	411500	72674.5	54632.1	-49750	-1.09438	0.88012	0.31576	-0.184227	1.6631
752	Q5BJU7	WASF1_RAT	WASF1	125500	102155	123500	104455	8185.35	41879.3	23345.1	1.09417	1.22853	0.31585	0.296929	1.66269
753	Q80U96	XPO1_RAT	XPO1	8337500	7395000	8640000	7465000	1.49787e+06	852858	942500	1.09361	1.12745	0.31608	0.173065	1.66164
754	G3V8R1	G3V8R1_RAT	NUCB2	769000	798500	753000	797500	45913	28337.3	-29500	-1.09353	0.963056	0.31611	-0.0543088	1.6615
755	P62332	ARF6_RAT	ARF6	1992500	1800000	2040000	1850000	267504	229202	192500	1.09292	1.10694	0.31636	0.146583	1.66036
756	D3ZC63	D3ZC63_RAT	CMPK2	680500	621500	680500	620500	39619	100527	59000	1.09206	1.09493	0.3167	0.130841	1.65881
757	D4ABY0	D4ABY0_RAT	CPLX3	2092500	1775000	2050000	1930000	391014	430852	317500	1.09139	1.17887	0.31698	0.237409	1.65754
758	D3ZKD9	D3ZKD9_RAT	MAPT	158389	190250	143778	203500	45176.3	36989.9	-31861	-1.09136	0.832531	0.31699	-0.264424	1.65749
759	D3ZMX6	D3ZMX6_RAT	SNTB2	471250	441500	453000	442000	47507	26789.3	29750	1.09095	1.06738	0.31716	0.0940792	1.65672
760	F1LYQ8	FARP1_RAT	FARP1	80669.1	62109.4	80688.2	61965.8	3933.56	33801.5	18559.8	1.0908	1.29882	0.31722	0.377206	1.65644
761	F1M1D5	F1M1D5_RAT	TBCD	350750	330250	359500	331500	36003.5	10904.9	20500	1.08988	1.06207	0.31759	0.0868845	1.65476
762	D4AE80	D4AE80_RAT	DCP1A	23326.8	24679	22937.2	25141.8	915.592	2307.92	-1352.25	-1.08925	0.945206	0.31785	-0.0812986	1.65358
763	F1MAB7	F1MAB7_RAT	DGKI	14646.8	17449.6	13657.9	18091.2	3485.89	3791.48	-2802.78	-1.08837	0.839379	0.31821	-0.252606	1.65195
764	Q56R17	Q56R17_RAT	KPNA4	256750	234500	259500	233000	23977.4	33201.4	22250	1.08658	1.09488	0.31894	0.130776	1.64864
765	P15337	CREB1_RAT	CREB1	73818.8	86508	72991.2	80998.5	14519.9	18295.9	-12689.2	-1.08653	0.853317	0.31896	-0.228846	1.64855
766	D3ZDC1	D3ZDC1_RAT		515500	476000	511000	473000	32919.1	64925.6	39500	1.08525	1.08298	0.31948	0.115011	1.6462
767	F1M951	F1M951_RAT	PTPN23	345250	323000	338500	324500	26862.3	31059.1	22250	1.08367	1.06889	0.32012	0.0961072	1.64332
768	D4ABI6	D4ABI6_RAT	UCHL3	601500	562250	596000	566000	59427.8	41628.3	39250	1.0819	1.06981	0.32085	0.097353	1.64003
769	Q6AXX6	F213A_RAT	PRXL2A	1620000	1692500	1625000	1670000	31622.8	130735	-72500	-1.07802	0.957164	0.32244	-0.063162	1.6329
770	Q63768	CRK_RAT	CRK	369000	393750	370500	411000	16391.1	42944.7	-24750	-1.07687	0.937143	0.32292	-0.0936591	1.63075
771	Q5XI64	ABHD6_RAT	ABHD6	118375	105587	115500	109000	21453	10214.6	12788.1	1.07641	1.12111	0.32311	0.164934	1.6299
772	M0R9X8	M0R9X8_RAT	DYNC1H1	16475000	15550000	16200000	15400000	1.39374e+06	1.0083e+06	925000	1.07544	1.05949	0.32351	0.0833639	1.62812
773	Q7TP14	Q7TP14_RAT	CHID1	125712	149000	122123	157000	37044	22642.1	-23288.5	-1.07281	0.843701	0.3246	-0.245196	1.62327
774	D3ZN69	D3ZN69_RAT	PPEF2	221500	199500	214000	192500	32223.2	25383.7	22000	1.07264	1.11028	0.32467	0.150918	1.62295
775	Q9JLG9	AIPL1_RAT	AIPL1	5632500	5355000	5745000	5450000	383525	347994	277500	1.07169	1.05182	0.32506	0.0728888	1.62122
776	Q6AY48	Q6AY48_RAT	PCBP3	9567500	10192500	9655000	10500000	436912	1.08177e+06	-625000	-1.07143	0.93868	0.32517	-0.0912941	1.62073
777	B5DEL8	B5DEL8_RAT	NDUFS5	645250	804000	633500	705000	105910	276815	-158750	-1.07124	0.80255	0.32525	-0.317337	1.62038
778	Q5BJT9	Q5BJT9_RAT	CKMT1	19175000	20000000	19650000	20100000	1.46373e+06	489898	-825000	-1.06897	0.95875	0.32619	-0.0607734	1.61622
779	B5DFG5	B5DFG5_RAT	38961	1880000	1620000	1935000	1705000	394377	286473	260000	1.06679	1.16049	0.3271	0.214739	1.6122
780	A0A0G2JTP7	A0A0G2JTP7_RAT	RNF2	33130	29658	33892	29841.2	4222.28	4961.43	3472	1.06587	1.11707	0.32748	0.159717	1.61052
781	P85845	FSCN1_RAT	FSCN1	4787500	4557500	4815000	4620000	169189	397524	230000	1.06474	1.05047	0.32795	0.0710298	1.60845
782	Q5FVH2	PLD3_RAT	PLD3	419000	449250	408500	448000	42339.9	37959.4	-30250	-1.06393	0.932666	0.32829	-0.100568	1.60696
783	B5DF91	B5DF91_RAT	ELAVL1	8117500	7862500	8210000	7800000	346157	332002	255000	1.06331	1.03243	0.32855	0.0460474	1.60582
784	P23711	HMOX2_RAT	HMOX2	616500	544000	661000	543000	112654	76885.2	72500	1.06312	1.13327	0.32863	0.180494	1.60546
785	Q6LED0	H31_RAT		160000	138411	160500	134000	11401.8	38983.5	21588.8	1.06305	1.15598	0.32866	0.209111	1.60533
786	F1M0X7	F1M0X7_RAT		26767	32778.5	27534.8	31415.5	5753.27	9739.76	-6011.5	-1.06285	0.816602	0.32875	-0.292294	1.60494
787	P69735	RB3GP_RAT	RAB3GAP1	67265.6	75204.6	67156	70250.5	6679.89	13364.8	-7939	-1.0627	0.894435	0.32881	-0.160952	1.60467
788	A1A5S1	PRP6_RAT	PRPF6	101430	85024.1	104500	85461	24625.6	18631.1	16405.9	1.06258	1.19296	0.32886	0.25454	1.60445
789	D3ZSS5	D3ZSS5_RAT	GNAT1	247250000	283750000	241500000	279000000	4.24294e+07	5.4064e+07	-36500000	-1.0622	0.871366	0.32902	-0.19865	1.60375
790	A0A0G2K1I6	A0A0G2K1I6_RAT	SCAMP1	1172500	1103500	1185000	1115000	87321.2	96448.6	69000	1.06068	1.06253	0.32965	0.0875013	1.60099
791	G3V8I4	G3V8I4_RAT	STX4	12692.8	14743.8	13629	14115.8	3569.85	1489.34	-2050.91	-1.06043	0.860896	0.32976	-0.216089	1.60051
792	A0A0G2K2L8	A0A0G2K2L8_RAT	LOC100910506	662750	636750	663000	647000	11441.9	47877.4	26000	1.05636	1.04083	0.33147	0.0577377	1.59305
793	F1LNC8	F1LNC8_RAT	IMPG2	14800000	13212500	14700000	13650000	1.16046e+06	2.7762e+06	1587500	1.05517	1.12015	0.33197	0.163694	1.59088
794	P08644-2	RASK_RAT		926750	892750	928500	892000	45147	46255.6	34000	1.05204	1.03808	0.33329	0.053924	1.58515
795	G3V888	G3V888_RAT	ACLY	17775000	18775000	17550000	18700000	1.58403e+06	1.05317e+06	-1000000	-1.05142	0.946738	0.33356	-0.0789633	1.58398
796	F2Z3T7	F2Z3T7_RAT	LOC103694869	846250	805000	848500	813500	58305.9	52706.7	41250	1.04965	1.05124	0.33431	0.0720951	1.58074
797	F1M4N4	F1M4N4_RAT		45613.8	38967.5	44013.8	41515	6268.43	11042.4	6646.25	1.04686	1.17056	0.33549	0.227197	1.57566
798	A0A0G2K9Y9	A0A0G2K9Y9_RAT	ZFP326	123702	116250	128000	117000	11678.9	8180.26	7452.12	1.04526	1.0641	0.33617	0.0896396	1.57274
799	Q5M819	SERB_RAT	PSPH	773500	927250	732500	882000	255594	145891	-153750	-1.04485	0.834187	0.33635	-0.261557	1.57196
800	B5DEI0	B5DEI0_RAT	PCYOX1L	132250	140000	134500	136000	12553.2	8000	-7750	-1.04127	0.944643	0.33788	-0.0821591	1.56542
801	D3ZW08	D3ZW08_RAT	ADSL	321750	343750	320000	337000	34998.8	23683.7	-22000	-1.0412	0.936	0.33791	-0.0954196	1.56529
802	D4A7D3	D4A7D3_RAT	TBK1	21215	18372.6	21490.2	19852.8	1118.69	5345.84	2842.39	1.04085	1.15471	0.33806	0.207528	1.56465
803	Q91ZN1	COR1A_RAT	CORO1A	84862.5	76880.1	83015.2	76084.8	13291.6	7670.96	7982.38	1.04029	1.10383	0.3383	0.142516	1.56362
804	Q6AY63	NUDT5_RAT	NUDT5	619000	576000	617500	580500	13089.4	81702.7	43000	1.03934	1.07465	0.3387	0.103871	1.56192
805	Q5M9H4	Q5M9H4_RAT	ATP1B2	15350000	14000000	15650000	14650000	802081	2.47521e+06	1350000	1.03769	1.09643	0.33941	0.132812	1.5589
806	Q6AXM8	PON2_RAT	PON2	373000	335750	366000	346000	64560	31478.8	37250	1.03723	1.11095	0.33961	0.151788	1.55805
807	D3ZUM2	D3ZUM2_RAT	SARM1	628750	658500	622500	659000	27968.7	50096.6	-29750	-1.03703	0.954822	0.3397	-0.0666969	1.55767
808	B1WC40	NCBP2_RAT	NCBP2	346250	321500	352000	322500	21093	42836.9	24750	1.03668	1.07698	0.33985	0.106995	1.55703
809	D4ACW0	D4ACW0_RAT	RBM6	20584.6	18009.7	20384	19380	881.337	4891.19	2574.94	1.0362	1.14298	0.34005	0.192794	1.55618
810	Q5PQR0	Q5PQR0_RAT	RALY	1380000	1252000	1420000	1330000	125698	212860	128000	1.03559	1.10224	0.34032	0.140434	1.55504
811	F1LPG3	F1LPG3_RAT	PACS1	220750	245500	213000	251500	42539.2	21946.9	-24750	-1.03412	0.899185	0.34095	-0.15331	1.55237
812	P42123	LDHB_RAT	LDHB	22350000	23000000	22450000	22900000	1.12694e+06	559762	-650000	-1.03314	0.971739	0.34137	-0.041359	1.55059
813	F1MAQ7	F1MAQ7_RAT	SON	151750	137250	156000	144000	18927.5	20758.5	14500	1.03232	1.10565	0.34173	0.14489	1.54907
814	P63138	GBRB2_RAT	GABRB2	271500	298750	275500	295500	45960.1	25979.2	-27250	-1.03231	0.908787	0.34173	-0.137987	1.54907
815	P04905	GSTM1_RAT	GSTM1	3095000	2970000	3105000	2900000	187350	154488	125000	1.02952	1.04209	0.34294	0.0594765	1.54397
816	A0A0G2JV81	A0A0G2JV81_RAT	ARF3	8432500	7240000	7700000	7515000	1.79255e+06	1.46758e+06	1192500	1.02949	1.16471	0.34295	0.219971	1.54393
817	D4AEI5	D4AEI5_RAT	MYEF2	4990000	5145000	5010000	5100000	260384	151767	-155000	-1.02858	0.969874	0.34334	-0.0441313	1.54229
818	F1M953	F1M953_RAT	HSPA9	12950000	12600000	13000000	12600000	519615	439697	350000	1.02837	1.02778	0.34343	0.0395284	1.54191
819	M0R402	M0R402_RAT	TMX3	1192500	1140000	1200000	1140000	96738.5	32659.9	52500	1.02837	1.04605	0.34343	0.0649554	1.54191
820	A0A0G2JTG7	A0A0G2JTG7_RAT	HNRNPH1	4535000	4265000	4535000	4330000	160104	500766	270000	1.02713	1.06331	0.34397	0.0885568	1.53965
821	Q505I9	Q505I9_RAT	EPN2	129750	122750	130000	124500	3304.04	13225.6	7000	1.02699	1.05703	0.34403	0.0800115	1.53939
822	P50411	IPP2_RAT	PPP1R2	67426.4	60912.4	69040.8	62495	7304.42	10375.2	6514	1.02675	1.10694	0.34414	0.146578	1.53893
823	Q99NA5	IDH3A_RAT	IDH3A	12975000	13850000	12500000	13450000	1.34505e+06	1.05357e+06	-875000	-1.02426	0.936823	0.34522	-0.0941514	1.53441
824	P21913	SDHB_RAT	SDHB	2222500	2340000	2180000	2355000	132256	187794	-117500	-1.02311	0.949786	0.34572	-0.0743251	1.53232
825	F1LVR4	F1LVR4_RAT	CAMK1D	315750	281750	323000	273500	32252.9	58128.4	34000	1.02291	1.12067	0.34581	0.164367	1.53195
826	P19103	PPR1A_RAT	PPP1R1A	94152.9	79429.2	97765	85216	17091	23168	14723.6	1.02283	1.18537	0.34584	0.245335	1.53182
827	B1H264	B1H264_RAT	TBC1D17	234500	204000	242500	216500	20041.6	56184.2	30500	1.0226	1.14951	0.34594	0.201019	1.53141
828	B5DEM7	B5DEM7_RAT	SUPT4H1	39439.8	33566.8	40935.5	34953.5	7976.37	8279.22	5873.01	1.02171	1.17497	0.34633	0.232618	1.52978
829	D3ZKG6	D3ZKG6_RAT		461000	393750	463500	405500	28366.6	128801	67250	1.01981	1.17079	0.34716	0.227487	1.52633
830	F1LPV0	F1LPV0_RAT	NARS	3872500	3667500	3880000	3685000	216545	338858	205000	1.01955	1.0559	0.34728	0.0784683	1.52583
831	D4AAX6	D4AAX6_RAT	PLCH2	13445.3	14586.9	14375.8	14571.5	2025.51	960.673	-1141.6	-1.01848	0.921738	0.34775	-0.117572	1.52388
832	Q8VIL3	ZWINT_RAT	ZWINT	159250	168000	155500	172000	10719.9	13490.7	-8750	-1.0156	0.947917	0.34901	-0.0771679	1.51866
833	Q64428	ECHA_RAT	HADHA	3630000	3462500	3675000	3475000	295860	147733	167500	1.01302	1.04838	0.35014	0.0681555	1.514
834	Q6P9V1	Q6P9V1_RAT	CD81	708000	631500	687500	604500	88803.2	122187	76500	1.01292	1.12114	0.35019	0.164967	1.51379
835	Q5BK63	NDUA9_RAT	NDUFA9	2125000	1787500	2010000	1735000	580890	327249	337500	1.01241	1.18881	0.35041	0.24952	1.51288
836	Q64602	AADAT_RAT	AADAT	113575	91048	113300	90637.2	21294.2	39075.5	22527	1.01243	1.24742	0.35041	0.318945	1.51288
837	G3V6A8	G3V6A8_RAT	GOLGB1	118250	106932	118000	114000	8421.2	20723.1	11317.9	1.01193	1.10584	0.35062	0.145145	1.51202
838	F7FF45	F7FF45_RAT	NUMA1	1145500	924250	972500	873500	406166	162883	221250	1.01118	1.23938	0.35096	0.309622	1.51062
839	Q5RKI1	IF4A2_RAT	EIF4A2	2237500	2447500	2180000	2415000	362802	202875	-210000	-1.01041	0.914198	0.3513	-0.129421	1.50922
840	Q9JMH2	LRIT1_RAT	LRIT1	216250	204250	217500	202000	9105.86	21975.4	12000	1.00894	1.05875	0.35194	0.0823641	1.5066
841	Q5M9H2	Q5M9H2_RAT	ACADVL	267000	310250	236500	335500	64140.5	57127.8	-43250	-1.00707	0.860596	0.35277	-0.216591	1.5032
842	P61765-2	STXB1_RAT		790500	593500	762500	582000	136354	367091	197000	1.00614	1.33193	0.35319	0.413517	1.50148
843	M0R9U5	M0R9U5_RAT		1875000	1785000	1840000	1765000	98826.4	149332	90000	1.00518	1.05042	0.35361	0.0709665	1.49977
844	O35303-2	DNM1L_RAT		7160.06	9015.04	6137.84	8743.08	3457.7	1297.47	-1854.98	-1.00456	0.794235	0.35389	-0.332362	1.49863
845	D3ZZC1	D3ZZC1_RAT	TXNDC5	23268.6	24748.5	23367.5	24859	1012.45	2767.95	-1479.88	-1.00422	0.940203	0.35404	-0.0889551	1.49802
846	A0A0G2JXZ3	A0A0G2JXZ3_RAT	ATRX	141250	148000	142000	148500	5188.13	12409.7	-6750	-1.00368	0.954392	0.35428	-0.0673463	1.49704
847	Q4VBH2	Q4VBH2_RAT	TRNT1	1442500	1377500	1435000	1410000	28722.8	126326	65000	1.00347	1.04719	0.35437	0.066519	1.49667
848	R9PXZ5	R9PXZ5_RAT		106812	118250	105008	114000	12059.1	19362.8	-11437.5	-1.00281	0.903277	0.35467	-0.14676	1.49545
849	P62997	TRA2B_RAT	TRA2B	1575000	1515000	1580000	1520000	64031.2	101160	60000	1.00232	1.0396	0.35488	0.056034	1.4946
850	D3ZWS6	D3ZWS6_RAT	NAA30	24621	21987.5	24160	22193.2	2985.81	4327.37	2633.5	1.00181	1.11977	0.35511	0.163206	1.49366
851	P20717	PADI2_RAT	PADI2	1935000	2050000	1915000	2075000	177106	146287	-115000	-1.00126	0.943902	0.35535	-0.0832903	1.49269
852	F8WFP9	F8WFP9_RAT		349000	374750	358500	375500	41028.4	31127.4	-25750	-1	0.931288	0.35592	-0.102701	1.49038
853	A0A0G2JSL0	A0A0G2JSL0_RAT	LOC100360846	118250	98084.1	122000	87969	9742.52	39178.6	20165.9	0.999008	1.2056	0.35636	0.269749	1.48859
854	Q9NQR8	NDUF4_RAT	NDUFAF4	63922.8	48993	64665.2	51736.2	15888.2	25366.9	14929.8	0.997587	1.30473	0.357	0.383755	1.486
855	D3ZIV3	D3ZIV3_RAT	MAD1L1	77131.2	66743	80997.8	69870	17010.7	12045.7	10388.2	0.996774	1.15565	0.35736	0.208699	1.48455
856	Q5M9I2	Q5M9I2_RAT	MAN2C1	516000	470000	529500	442000	63963.5	66623.3	46000	0.996124	1.09787	0.35765	0.13471	1.48338
857	P47860	PFKAP_RAT	PFKP	8775000	9237500	8860000	9510000	496555	785806	-462500	-0.995108	0.949932	0.35811	-0.0741033	1.48153
858	Q8R1R5	C99L2_RAT	CD99L2	105683	85465.7	109500	78323.2	22961.1	33570.1	20217.3	0.994178	1.23655	0.35852	0.306326	1.47987
859	P21575-8	DYN1_RAT		847000	881250	845500	892500	54509.9	42169.3	-34250	-0.993946	0.961135	0.35863	-0.0571894	1.47943
860	G3V774	G3V774_RAT	FBXO2	1084500	1390000	972000	1400000	592804	163095	-305500	-0.993769	0.780216	0.35871	-0.358055	1.47911
861	D3ZBL5	D3ZBL5_RAT	INPP4A	134250	112614	120500	112878	39449.3	18559.6	21636.1	0.992548	1.19213	0.35926	0.253537	1.4769
862	F1LRQ6	F1LRQ6_RAT	CDC23	361500	340500	360000	333500	21315.1	36610.6	21000	0.991419	1.06167	0.35976	0.0863408	1.47489
863	Q4V898	RBMX_RAT	RBMX	1111250	1021250	1145000	1026500	168937	66600.2	90000	0.99124	1.08813	0.35984	0.121847	1.47457
864	P32851	STX1A_RAT	STX1A	251750	320750	259000	277000	65698.2	122772	-69000	-0.991059	0.784879	0.35993	-0.349457	1.47421
865	D4A8U7	D4A8U7_RAT	DCTN1	4412500	4300000	4380000	4315000	201556	105515	112500	0.988991	1.02616	0.36086	0.0372596	1.47049
866	Q6PEC0	AP4A_RAT	NUDT2	1600000	1752500	1620000	1795000	165731	260432	-152500	-0.988035	0.912981	0.36129	-0.131343	1.46877
867	F1M3T0	F1M3T0_RAT		90250.9	103815	97765.8	105500	26970.1	5189.52	-13563.7	-0.987717	0.869347	0.36143	-0.201997	1.46821
868	F2Z3T0	F2Z3T0_RAT	CDC73	87501.4	82495.5	87731.5	84357.8	2524.01	9817.67	5005.88	0.987651	1.06068	0.36146	0.0849903	1.46809
869	D3Z8B2	D3Z8B2_RAT	NUP133	130500	138250	129000	138500	8225.98	13376	-7750	-0.987074	0.943942	0.36172	-0.0832297	1.46705
870	Q6P688	Q6P688_RAT	MAT2A	1935000	1690000	1935000	1620000	397702	297993	245000	0.986	1.14497	0.36221	0.19531	1.4651
871	Q68FZ8	Q68FZ8_RAT	PCCB	68349.9	62713.6	68228.5	63441.8	6415.93	9479.14	5636.25	0.984814	1.08987	0.36275	0.12416	1.46295
872	F1LSM3	F1LSM3_RAT	WDR44	162250	138241	170000	139686	37526.7	31197.9	24008.8	0.983941	1.17367	0.36314	0.23103	1.4614
873	P97532	THTM_RAT	MPST	1140000	1205000	1140000	1210000	67330	113871	-65000	-0.982708	0.946058	0.3637	-0.0799993	1.45918
874	G3V9M3	G3V9M3_RAT	WDR47	525250	510000	520500	515000	24005.2	19714.6	15250	0.981872	1.0299	0.36408	0.042507	1.45767
875	B2RZ38	B2RZ38_RAT	RRAGD	513750	469500	498000	470000	75172.6	49836.4	44250	0.981241	1.09425	0.36437	0.129941	1.45652
876	Q6AXS5-2	PAIRB_RAT		346500	320250	358500	317000	49440.2	20758.5	26250	0.979087	1.08197	0.36535	0.113657	1.45265
877	A0A0G2K9Q7	A0A0G2K9Q7_RAT	MAP1LC3B2	1822500	1757500	1830000	1760000	130990	22173.6	65000	0.978523	1.03698	0.36561	0.0523941	1.45162
878	F1M9X4	F1M9X4_RAT	CLIC6	2897500	3395000	2780000	3150000	575985	838153	-497500	-0.978382	0.853461	0.36567	-0.228603	1.45139
879	D3ZWA1	D3ZWA1_RAT	MINDY2	77333.4	70141	77468	68475.2	13403.3	6083.93	7192.38	0.977263	1.10254	0.36618	0.140833	1.44938
880	D4A208	SRGP2_RAT	SRGAP2	25506.6	32271.4	26212.8	32749.2	3239.75	13476	-6764.8	-0.976162	0.790378	0.36668	-0.339386	1.44741
881	F1LPA3	F1LPA3_RAT	IQSEC3	925000	992250	939500	985500	126762	54236.4	-67250	-0.975502	0.932225	0.36698	-0.10125	1.44623
882	A0JN29	A0JN29_RAT	LNPK	69788.8	77216.1	72207.2	78746.2	13063.5	7851.28	-7427.38	-0.974639	0.903811	0.36738	-0.145908	1.44466
883	D4A0H4	D4A0H4_RAT	CUL2	162500	186250	167000	185000	32521.8	36307.7	-23750	-0.974491	0.872483	0.36745	-0.196801	1.44438
884	Q5RKJ4	Q5RKJ4_RAT	FNTA	572750	460000	540500	398500	174771	151695	112750	0.974409	1.24511	0.36748	0.316272	1.44426
885	P41542	USO1_RAT	USO1	2272500	2177500	2270000	2185000	36855.6	191551	95000	0.974039	1.04363	0.36765	0.0616076	1.4436
886	D4A2F2	D4A2F2_RAT	PARD6B	49576.3	59623.9	48629.5	57505.8	17016.5	11666.6	-10047.6	-0.97399	0.831484	0.36768	-0.26624	1.44348
887	O08589	PLM_RAT	FXYD1	637500	581750	613000	599000	73618.4	87713.1	55750	0.973688	1.09583	0.36782	0.132026	1.44293
888	A0A0G2K0B6	A0A0G2K0B6_RAT	SNAP91	11350000	11050000	11350000	11050000	288675	544671	300000	0.973329	1.02715	0.36798	0.0386459	1.4423
889	A0A0G2JZB4	A0A0G2JZB4_RAT	RSRC2	131000	117169	130000	119500	13928.4	24803.4	13830.6	0.972392	1.11804	0.36841	0.160971	1.44062
890	B2RYT7	B2RYT7_RAT	HDHD3	32839.8	36048.8	33400.5	36309.5	1959.56	6305.51	-3209	-0.971985	0.910982	0.3686	-0.134506	1.43987
891	A0JN30	A0JN30_RAT	CNPY2	553500	573000	552000	568500	23288.1	32690.5	-19500	-0.971666	0.965969	0.36874	-0.0499518	1.43932
892	Q5M9I5	QCR6_RAT	UQCRH	1912500	2002500	1955000	2005000	165202	84212	-90000	-0.97073	0.955056	0.36917	-0.0663425	1.43764
893	G3V9E3	G3V9E3_RAT	CALD1	70165.4	61637.1	72493	67065	8696.99	15271.8	8528.25	0.970523	1.13836	0.36927	0.18696	1.43725
894	Q6MG48	PRC2A_RAT	PRRC2A	37177.5	33503.1	37370.5	36002	1705.18	7379.06	3674.38	0.970322	1.10967	0.36936	0.150134	1.4369
895	A0A0G2JW88	A0A0G2JW88_RAT	MAP4	48500.9	59297.9	45840.2	52497.8	10818	19470.4	-10797	-0.969474	0.817919	0.36975	-0.28997	1.43538
896	G3V790	G3V790_RAT	SMARCA4	81956.6	71065.5	76402.5	73256.2	19451.9	11331.9	10891.1	0.967588	1.15325	0.37062	0.205711	1.43199
897	O35112	CD166_RAT	ALCAM	130205	109863	137000	111140	23142.6	35135.7	20341.6	0.966979	1.18515	0.3709	0.245074	1.4309
898	G3V6L9	G3V6L9_RAT	FKBP3	562750	525750	558500	524500	38248.1	66339.4	37000	0.966364	1.07038	0.37118	0.0981172	1.42981
899	A0A0G2KB52	A0A0G2KB52_RAT	MAP7	241750	202632	235000	234500	26361.3	76619.9	39117.5	0.965531	1.19305	0.37157	0.25465	1.42829
900	Q63528	RFA2_RAT	RPA2	186500	178500	186500	172500	6454.97	15286.2	8000	0.964252	1.04482	0.37216	0.0632516	1.42601
901	F1M787	F1M787_RAT	CTNND2	406250	389250	405500	394000	30554.6	17670.6	17000	0.963272	1.04367	0.37261	0.0616708	1.42426
902	D3ZLS5	D3ZLS5_RAT	HECTD1	89847.8	99026.1	92339.5	98053.5	14241.2	12693.5	-9178.38	-0.962238	0.907314	0.37309	-0.140327	1.4224
903	P29975	AQP1_RAT	AQP1	119446	136000	119384	130500	16706.9	30122	-16554.1	-0.961194	0.878278	0.37357	-0.18725	1.42055
904	Q9WVR6	LAT2_RAT	SLC7A8	189500	209000	179500	209000	33090.8	23551.4	-19500	-0.960211	0.906699	0.37403	-0.141305	1.41877
905	O35263	PA1B3_RAT	PAFAH1B3	2687500	2577500	2680000	2660000	95350.2	208387	110000	0.960006	1.04268	0.37412	0.0602923	1.41843
906	Q3MID5	Q3MID5_RAT	PIP5K1C	693250	675750	691500	663500	26209.1	25539.2	17500	0.956425	1.0259	0.37579	0.0368861	1.412
907	P07150	ANXA1_RAT	ANXA1	386000	506250	376000	454500	23579.7	250992	-120250	-0.953998	0.762469	0.37692	-0.391249	1.40767
908	P11475	ERR2_RAT	ESRRB	748250	790750	745500	773000	10210.3	88646.8	-42500	-0.952564	0.946254	0.37759	-0.0797013	1.40511
909	P97546-1	NPTN_RAT		319250	291000	311000	287500	30739.5	50747.7	28250	0.952273	1.09708	0.37773	0.133667	1.40457
910	G3V6R4	G3V6R4_RAT	LRRC1	43735.2	52435.8	43442.2	59061.8	6859.03	16943.3	-8700.5	-0.951969	0.834073	0.37787	-0.261754	1.40404
911	P29410-2	KAD2_RAT		574750	642250	587000	617500	59879.7	128754	-67500	-0.950724	0.894901	0.37845	-0.1602	1.40183
912	Q63610	TPM3_RAT	TPM3	166359	190000	181500	183500	34343.2	36027.8	-23641.4	-0.949949	0.875572	0.37882	-0.191703	1.40042
913	Q5XIE6	HIBCH_RAT	HIBCH	791250	845500	790500	851000	82971.4	78543	-54250	-0.949665	0.935837	0.37895	-0.0956712	1.39992
914	A0A0G2JT78	A0A0G2JT78_RAT	RAB6B	291728	351500	339000	368500	117603	45464.3	-59771.8	-0.94812	0.829952	0.37967	-0.2689	1.39718
915	F1M0L7	F1M0L7_RAT		852250	732750	851000	693000	176779	179804	119500	0.947842	1.16308	0.3798	0.217956	1.39669
916	Q99MI5	Q99MI5_RAT	LOC100912604	171500	163250	176000	164000	11818.1	12790	8250	0.947509	1.05054	0.37996	0.0711256	1.39608
917	Q5XFW8	SEC13_RAT	SEC13	576250	536250	584500	528000	38750.3	75039.4	40000	0.94726	1.07459	0.38008	0.103789	1.39562
918	A0A0G2KB58	A0A0G2KB58_RAT	CDC42BPB	123000	115359	121000	112718	12701.7	9959.03	7641	0.946811	1.06624	0.38029	0.0925278	1.39483
919	Q7TPI7	Q7TPI7_RAT	LOC100911453	783000	718000	778000	769500	25974.3	134836	65000	0.94673	1.09053	0.38033	0.125028	1.39468
920	B0BNF6	B0BNF6_RAT	38412	50183.4	42118.2	51965	43538	10911.8	13105.3	8065.12	0.945869	1.19149	0.38073	0.252764	1.39316
921	P60522	GBRL2_RAT	GABARAPL2	601500	645500	591000	650500	82241.5	43577.5	-44000	-0.94549	0.931836	0.38091	-0.101852	1.39248
922	D4AB03	D4AB03_RAT	FAM120A	215750	194000	212000	209500	13022.4	44249.3	21750	0.943074	1.11211	0.38205	0.153304	1.38817
923	P11598	PDIA3_RAT	PDIA3	13600000	13125000	13750000	13150000	637704	780491	475000	0.942567	1.03619	0.38229	0.0512892	1.38726
924	Q7TP91	Q7TP91_RAT	SURF4	323750	305750	315000	298500	21746.6	31478.8	18000	0.940929	1.05887	0.38306	0.0825277	1.38436
925	Q9ER34	ACON_RAT	ACO2	25975000	26650000	25850000	26650000	1.09049e+06	932738	-675000	-0.94078	0.974672	0.38313	-0.0370118	1.38409
926	A0A0G2K8N6	A0A0G2K8N6_RAT	ANKMY2	327500	289750	320000	316500	51655.9	61472.9	37750	0.940285	1.13028	0.38337	0.176686	1.38319
927	D3ZTW9	D3ZTW9_RAT	EXOG	141750	157845	144500	158000	7274.38	33461.6	-16094.6	-0.940019	0.898035	0.38349	-0.155156	1.38274
928	P40241	CD9_RAT	CD9	364500	326750	350500	335500	61884.3	51214.4	37750	0.939897	1.11553	0.38355	0.157732	1.38251
929	F1LQT3	F1LQT3_RAT	ROCK2	48730.9	45152.8	47647.5	44692.8	3222.08	6900.85	3578.12	0.939633	1.07924	0.38368	0.110022	1.38202
930	Q99068	AMRP_RAT	LRPAP1	655250	678250	651500	679000	31595.1	37437.7	-23000	-0.939004	0.966089	0.38397	-0.0497717	1.38093
931	D4A3E1	D4A3E1_RAT	HNRNPLL	1762500	1612500	1840000	1620000	316899	41129.9	150000	0.9388	1.09302	0.38407	0.128324	1.38056
932	Q6RUV5	RAC1_RAT	RAC1	6230000	5675000	6075000	6150000	419762	1.10591e+06	555000	0.938378	1.0978	0.38427	0.134612	1.37981
933	G3V9M1	G3V9M1_RAT	DDX23	103233	110907	102500	106713	7024.79	14776.2	-7673.25	-0.937993	0.930813	0.38445	-0.103436	1.37913
934	Q4V8H5	Q4V8H5_RAT	DNPEP	2557500	2445000	2530000	2405000	85391.3	224277	112500	0.937568	1.04601	0.38465	0.0648998	1.37838
935	A0A0G2JSV3	A0A0G2JSV3_RAT	LOC314140	1155000	1287500	1115000	1230000	91104.3	267628	-132500	-0.937356	0.897087	0.38476	-0.15668	1.37797
936	G3V6S8	SRSF6_RAT	SRSF6	647750	582000	636000	588500	72821.1	119919	65750	0.937289	1.11297	0.38479	0.154418	1.37786
937	F1LPK7	F1LPK7_RAT	PLS3	1612500	1812500	1580000	1850000	323252	278852	-200000	-0.936971	0.889655	0.38494	-0.168682	1.37729
938	Q5U2T9	Q5U2T9_RAT	FKBP5	458250	489500	465000	494500	49574	44740	-31250	-0.935942	0.936159	0.38543	-0.095174	1.37546
939	B2GV35	B2GV35_RAT	B3GAT3	101616	111966	99474.8	110000	19662.4	10144	-10350.2	-0.935621	0.907559	0.38558	-0.139936	1.3749
940	D3ZXP3	D3ZXP3_RAT	H2AFX	1355000	1247500	1360000	1230000	206640	100789	107500	0.935151	1.08617	0.3858	0.119253	1.37407
941	Q6P9V6	Q6P9V6_RAT	PSMA5	2180000	2050000	2230000	2030000	187439	205589	130000	0.934551	1.06341	0.38609	0.0887042	1.37299
942	Q6IRG9	Q6IRG9_RAT	AP3M1	157250	134519	150500	126038	36818.2	32193.3	22730.8	0.929531	1.16898	0.38848	0.225247	1.36409
943	D3ZAA0	D3ZAA0_RAT		159500	176250	152000	177000	34578.4	10275.4	-16750	-0.928676	0.904965	0.38889	-0.144067	1.36257
944	B2RYG6	OTUB1_RAT	OTUB1	4010000	3745000	4020000	3850000	106771	561278	265000	0.927638	1.07076	0.38939	0.0986365	1.36071
945	F1LPF6	F1LPF6_RAT		4825000	4920000	4840000	4930000	153514	135647	-95000	-0.927473	0.980691	0.38947	-0.0281294	1.36042
946	G3V9D1	G3V9D1_RAT	PLCD1	344250	308250	368000	310500	54426.6	55620	36000	0.925221	1.11679	0.39055	0.159356	1.35642
947	F1LNN1	F1LNN1_RAT		2325000	2190000	2355000	2230000	117331	267333	135000	0.924824	1.06164	0.39074	0.0862998	1.35572
948	P85515	ACTZ_RAT	ACTR1A	1180000	1280000	1155000	1220000	98319.2	192700	-100000	-0.9245	0.921875	0.39089	-0.117357	1.35517
949	E9PT51	E9PT51_RAT	POLDIP2	193250	173500	182000	175000	38870.5	17748.2	19750	0.924393	1.11383	0.39094	0.155533	1.35498
950	D3ZZR6	D3ZZR6_RAT	KCNV2	116052	96147.6	112900	99500.2	36621.8	22760.5	19904.8	0.92326	1.20702	0.39149	0.271453	1.35295
951	A8C4G9	A8C4G9_RAT	ZMYND8	127881	144500	137500	148000	34837.3	9146.95	-16619.2	-0.922827	0.884988	0.3917	-0.17627	1.35218
952	P04797	G3P_RAT	GAPDH	689500000	623250000	668500000	664500000	7.2427e+07	1.24047e+08	66250000	0.922427	1.1063	0.39189	0.14574	1.35148
953	Q3T1J1	IF5A1_RAT	EIF5A	3595000	3487500	3530000	3470000	210159	101448	107500	0.921311	1.03082	0.39243	0.0437986	1.34949
954	D3Z8E0	D3Z8E0_RAT	RPS6KA3	102615	96882.6	101230	98848	4429.48	11629.4	5732.25	0.921255	1.05917	0.39245	0.08293	1.34942
955	A0A0G2K189	A0A0G2K189_RAT	SCRN3	150750	159250	147500	157500	11265.7	14637.3	-8500	-0.920377	0.946625	0.39288	-0.0791354	1.34784
956	P19686	GCYA3_RAT	GUCY1A1	1910000	1997500	1910000	1995000	182574	53150.7	-87500	-0.920309	0.956195	0.39291	-0.0646229	1.34773
957	F1MA65	F1MA65_RAT		117948	126500	113397	126500	16048.4	9398.58	-8551.5	-0.919618	0.932399	0.39324	-0.10098	1.34652
958	Q5VLR5	Q5VLR5_RAT	ERP44	180500	158600	191500	157000	35199.4	32097	21899.8	0.919456	1.13808	0.39332	0.186604	1.34622
959	D3ZXP8	D3ZXP8_RAT	PCP2	10650000	11025000	10650000	11100000	532291	618466	-375000	-0.919133	0.965986	0.39348	-0.0499252	1.34564
960	D3ZFX4	D3ZFX4_RAT	PGM3	769250	724500	762500	695500	22485.2	94750.5	44750	0.919061	1.06177	0.39351	0.0864668	1.34553
961	Q3KRF2	Q3KRF2_RAT	HDLBP	1287500	1247500	1265000	1230000	63966.1	59090.3	40000	0.918671	1.03206	0.3937	0.0455326	1.34483
962	O35550	RABE1_RAT	RABEP1	1317500	1357500	1325000	1360000	35939.8	79320	-40000	-0.918671	0.970534	0.3937	-0.0431492	1.34483
963	P10818	CX6A1_RAT	COX6A1	927750	824250	951500	886500	70120.7	214142	103500	0.918651	1.12557	0.39371	0.170654	1.34479
964	P63039	CH60_RAT	HSPD1	18875000	18025000	18850000	18000000	1.43614e+06	1.17011e+06	850000	0.917691	1.04716	0.39417	0.0664774	1.34311
965	B2GUZ3	B2GUZ3_RAT	MTHFD1L	318000	276750	319500	302000	37229	81842.8	41250	0.917559	1.14905	0.39424	0.200443	1.34285
966	Q99P74	RB27B_RAT	RAB27B	455500	416750	446000	453500	26185.2	80334.2	38750	0.917224	1.09298	0.3944	0.128269	1.34227
967	D3ZM09	D3ZM09_RAT	SARS2	202250	190000	205000	192000	21203.4	16248.1	12250	0.917157	1.06447	0.39443	0.0901403	1.34216
968	P18422	PSA3_RAT	PSMA3	2850000	2975000	2830000	2975000	78740.1	261087	-125000	-0.91675	0.957983	0.39463	-0.0619277	1.34143
969	P24329	THTR_RAT	TST	296750	328000	307500	310500	26043.2	63007.9	-31250	-0.916717	0.904726	0.39464	-0.144448	1.34139
970	M0R6K0	M0R6K0_RAT	LAMB2	354500	326500	353000	316500	14387.5	59388.6	28000	0.916433	1.08576	0.39478	0.118703	1.34088
971	P60901	PSA6_RAT	PSMA6	4027500	4195000	4030000	4250000	115000	347035	-167500	-0.916319	0.960072	0.39484	-0.0587862	1.34066
972	Q2PQA9	KINH_RAT	KIF5B	847000	798000	852000	799500	86929.1	62508.7	49000	0.915288	1.0614	0.39534	0.0859732	1.33883
973	Q4KM74	SC22B_RAT	SEC22B	1455000	1320000	1425000	1340000	231589	182757	135000	0.91521	1.10227	0.39537	0.140481	1.33872
974	F1LP82	F1LP82_RAT	RAB2A	1587500	1682500	1570000	1635000	88459	187861	-95000	-0.915021	0.943536	0.39547	-0.0838499	1.33836
975	P36972	APT_RAT	APRT	908750	861250	935000	835000	67227.8	79117.5	47500	0.915021	1.05515	0.39547	0.0774514	1.33836
976	D3ZNQ6	D3ZNQ6_RAT	UBE2M	2817500	2707500	2855000	2680000	157560	181728	110000	0.914684	1.04063	0.39563	0.0574543	1.33778
977	A0A0G2QC38	A0A0G2QC38_RAT	SRSF11	267500	248000	268000	251000	23741.7	35421.3	19500	0.914593	1.07863	0.39567	0.109199	1.33763
978	Q05175	BASP1_RAT	BASP1	24625000	26175000	24600000	27000000	1.10567e+06	3.20767e+06	-1550000	-0.913677	0.940783	0.39612	-0.0880658	1.33599
979	B2GUZ7	B2GUZ7_RAT	TBCC	525250	488750	532000	508000	25617.4	75817.2	36500	0.912179	1.07468	0.39684	0.103908	1.33337
980	M0R7I3	M0R7I3_RAT		15896.2	14255.7	15676.8	13838.2	705.448	3530.54	1640.51	0.911312	1.11508	0.39727	0.157144	1.33181
981	Q9JMI1	AACS_RAT	AACS	74381.9	86473.8	71933.2	75175	5902.45	25884.1	-12091.9	-0.910926	0.860167	0.39745	-0.217311	1.33115
982	F1LMQ3	F1LMQ3_RAT	PSMD8	1230000	1185000	1225000	1180000	54772.3	82259.8	45000	0.910687	1.03797	0.39757	0.0537713	1.33072
983	G3V741	G3V741_RAT	SLC25A3	15850000	13840000	15650000	15400000	2.20681e+06	3.82375e+06	2010000	0.910559	1.14523	0.39763	0.195639	1.3305
984	Q68FQ7	RPAP3_RAT	RPAP3	15478.9	13550	15006.2	15137.2	1760.26	3853.99	1928.89	0.910508	1.14235	0.39766	0.192009	1.33039
985	Q3ZB99	Q3ZB99_RAT	TJP2	873000	809750	878500	864500	52402.3	128723	63250	0.9102	1.07811	0.39781	0.108505	1.32985
986	P07825	SYPH_RAT	SYP	16200000	16600000	16300000	16750000	424264	770281	-400000	-0.909718	0.975904	0.39804	-0.0351894	1.32901
987	P14046	A1I3_RAT	A1I3	2385000	2082500	2445000	2085000	638462	191377	302500	0.90769	1.14526	0.39903	0.195673	1.32543
988	Q5U2Q3	CK054_RAT		780750	757750	774000	765000	38664.2	32785.9	23000	0.907414	1.03035	0.39916	0.0431387	1.32496
989	P31421	GRM2_RAT	GRM2	134500	127000	135000	125000	10116	13114.9	7500	0.905632	1.05906	0.40003	0.0827777	1.32182
990	F1MAA7	F1MAA7_RAT	LAMC1	481250	445000	488500	458000	68241.6	42047.6	36250	0.904491	1.08146	0.40059	0.112981	1.3198
991	D3ZIJ5	D3ZIJ5_RAT	DPM3	185250	161000	178000	145000	36827.3	38987.2	24250	0.904333	1.15062	0.40067	0.202413	1.31951
992	Q6URK4	ROA3_RAT	HNRNPA3	2.39194e+06	1922500	2760000	1825000	903387	514741	469437	0.902986	1.24418	0.40133	0.315196	1.31714
993	P13676	ACPH_RAT	APEH	954750	932750	946000	944500	23500	42695.6	22000	0.902829	1.02359	0.40141	0.0336326	1.31685
994	D4A8B1	D4A8B1_RAT	BBS4	321250	424000	354500	500000	106221	201668	-102750	-0.901585	0.757665	0.40202	-0.400368	1.31466
995	F7F163	F7F163_RAT	NUDCD1	397750	424250	392000	417000	51622.8	28253.3	-26500	-0.900615	0.937537	0.40249	-0.0930527	1.31298
996	Q6P503	Q6P503_RAT	ATP6V1D	1295000	1222500	1270000	1285000	86986.6	135739	72500	0.899396	1.0593	0.40309	0.0831176	1.31083
997	P29314	RS9_RAT	RPS9	365250	354000	374500	353000	18839.2	16472.2	11250	0.899101	1.03178	0.40324	0.0451349	1.31029
998	Q6P9U8	EIF3H_RAT	EIF3H	451500	437750	448500	436000	16134.8	26004.8	13750	0.898586	1.03141	0.40349	0.0446188	1.3094
999	Q27W02	MGN_RAT	MAGOH	775500	730250	768000	732000	80471.5	60769.4	45250	0.897467	1.06197	0.40404	0.0867363	1.30743
1000	M0RD63	M0RD63_RAT	RANBP3	1003500	893250	1019000	905000	98676.2	225275	110250	0.896564	1.12343	0.40449	0.167905	1.30582
1001	M0R961	M0R961_RAT	KHSRP	12075000	11825000	12100000	11900000	377492	411299	250000	0.895622	1.02114	0.40495	0.030183	1.30418
1002	M0R3L0	M0R3L0_RAT		6548.68	7824.02	6321.77	7591.35	1416.19	2473.02	-1275.35	-0.895042	0.836996	0.40524	-0.256708	1.30315
1003	D3ZV91	D3ZV91_RAT	L3HYPDH	1160000	1047750	1145000	1013000	97638.8	231186	112250	0.89457	1.10713	0.40547	0.14683	1.30233
1004	Q5FVJ0	RUFY3_RAT	RUFY3	2482500	2587500	2470000	2550000	139613	188746	-105000	-0.894495	0.95942	0.40551	-0.0597651	1.30219
1005	Q62950	DPYL1_RAT	CRMP1	14000000	14600000	13900000	14400000	886942	1.00664e+06	-600000	-0.894427	0.958904	0.40554	-0.0605415	1.30208
1006	Q5XIM7	Q5XIM7_RAT	KARS1	2055000	1922500	2125000	1980000	200416	218384	132500	0.894035	1.06892	0.40573	0.0961548	1.30141
1007	A4GW50	A4GW50_RAT	STK38L	44057.8	34809.6	41030.5	35379.8	17602.6	10873.8	9248.12	0.893955	1.26568	0.40577	0.33991	1.30127
1008	Q6AYG3	PRUNE_RAT	PRUNE1	469250	423250	451500	422500	80392.3	64427.6	46000	0.893	1.10868	0.40625	0.148847	1.29956
1009	P84083	ARF5_RAT	ARF5	347500	281500	308500	278500	125530	78061.9	66000	0.892966	1.23446	0.40626	0.303878	1.29952
1010	Q6AY86	VP26A_RAT	VPS26A	370000	446000	381000	440000	98694.8	138819	-76000	-0.8924	0.829596	0.40654	-0.269518	1.29853
1011	Q924M0	Q924M0_RAT	GABBR1	204250	214750	204000	217000	22336.4	7410.58	-10500	-0.892339	0.951106	0.40657	-0.0723221	1.29842
1012	Q5RKH0	GLYR1_RAT	GLYR1	473500	444000	487000	428500	42209.8	51009.8	29500	0.891114	1.06644	0.40718	0.0928047	1.29626
1013	A0A0G2K7W6	A0A0G2K7W6_RAT	RGD1562402	216000	201250	222000	199000	17068.5	28406.3	14750	0.890167	1.07329	0.40765	0.102043	1.2946
1014	P60825	CIRBP_RAT	CIRBP	4312500	4422500	4340000	4380000	205163	137931	-110000	-0.889903	0.975127	0.40778	-0.0363377	1.29414
1015	Q02874	H2AY_RAT	MACROH2A1	3015000	2792500	3185000	2780000	497628	49916.6	222500	0.889778	1.07968	0.40784	0.110601	1.29392
1016	Q5RJR8	LRC59_RAT	LRRC59	2885000	2702500	2910000	2665000	334415	237680	182500	0.889649	1.06753	0.40791	0.0942767	1.29368
1017	F1LRU1	F1LRU1_RAT	ILF3	2315000	2155000	2380000	2140000	351141	78951.5	160000	0.889118	1.07425	0.40817	0.103324	1.29276
1018	G3V6P1	G3V6P1_RAT	NGFR	97257.1	82780.2	95162.5	82886.8	24435	21639.2	14476.9	0.887082	1.17488	0.40918	0.232517	1.28919
1019	Q5RKJ9	Q5RKJ9_RAT	RAB10	1182500	1127500	1180000	1110000	103078	68980.7	55000	0.886885	1.04878	0.40928	0.0687128	1.28884
1020	Q6IN22	Q6IN22_RAT	CTSB	783250	740500	794000	727000	74352.2	61544	42750	0.885836	1.05773	0.4098	0.0809731	1.28701
1021	D4A1Z4	D4A1Z4_RAT		43495	35723.3	43400.8	39481.2	8648.93	15279	7771.74	0.885312	1.21755	0.41006	0.283986	1.28609
1022	Q6Q0N0	CSTN1_RAT	CLSTN1	250250	270500	252000	271000	20694.2	40812.6	-20250	-0.885065	0.925139	0.41018	-0.112259	1.28567
1023	D3ZQE8	D3ZQE8_RAT	XPO5	677750	711000	663500	687000	51168.8	55166.4	-33250	-0.883797	0.953235	0.41082	-0.0690964	1.28342
1024	D4ABT0	D4ABT0_RAT		64563.8	78603.4	67623.5	82523.8	21694.2	23228.2	-14039.6	-0.883454	0.821387	0.41099	-0.283866	1.28282
1025	P14604	ECHM_RAT	ECHS1	834000	760750	862500	738000	100754	131720	73250	0.883403	1.09629	0.41101	0.132625	1.28275
1026	B2GUX5	B2GUX5_RAT	NT5C3A	718500	677250	745000	680000	76129.3	54150.3	41250	0.883077	1.06091	0.41118	0.0852997	1.28216
1027	A0A0G2JWA3	A0A0G2JWA3_RAT	XPO7	423500	455750	429000	434500	27331.3	67820.2	-32250	-0.882108	0.929238	0.41166	-0.105881	1.28047
1028	D4A9D8	D4A9D8_RAT	OSBP	87074	109113	77019	93937.5	33721.7	36909.9	-22039.2	-0.881659	0.798015	0.41188	-0.325512	1.2797
1029	B5DES0	B5DES0_RAT	SNRPD2	1117500	1185000	1095000	1215000	93586	121244	-67500	-0.881425	0.943038	0.412	-0.0846122	1.27928
1030	Q5U2S7	Q5U2S7_RAT	PSMD3	991000	937000	1030000	962000	92181	80738.3	54000	0.881346	1.05763	0.41204	0.080836	1.27914
1031	F1LP37	F1LP37_RAT	NXNL1	300000	324250	307500	333000	35953.7	41660.3	-24250	-0.881345	0.925212	0.41204	-0.112144	1.27914
1032	M0R7K1	M0R7K1_RAT	LIN7A	798000	736250	770000	740500	109973	86861.5	61750	0.881268	1.08387	0.41208	0.116193	1.279
1033	F1LR02	F1LR02_RAT	COL18A1	470250	409000	483000	377500	89003.3	106843	61250	0.880932	1.14976	0.41225	0.201327	1.27841
1034	Q91V33	KHDR1_RAT	KHDRBS1	1122500	1228500	1130000	1235000	23629.1	239518	-106000	-0.880834	0.913716	0.4123	-0.130182	1.27823
1035	Q562C6	LZTL1_RAT	LZTFL1	651750	594000	646500	624500	65814.8	113563	57750	0.879957	1.09722	0.41274	0.133856	1.27669
1036	D3ZDU2	D3ZDU2_RAT	RPTOR	139250	130215	140000	129431	6238.32	19570.3	9034.62	0.879688	1.06938	0.41287	0.0967775	1.27624
1037	D3ZQP6	D3ZQP6_RAT	SEMA7A	524250	596250	550000	536000	56263.5	153754	-72000	-0.879524	0.879245	0.41295	-0.185662	1.27596
1038	A0A096P6L1	A0A096P6L1_RAT		504750	467750	505000	445500	39609.6	74468.7	37000	0.877323	1.0791	0.41406	0.109831	1.27209
1039	G3V936	G3V936_RAT	CS	21050000	19325000	20300000	19100000	3.15225e+06	2.35708e+06	1725000	0.876513	1.08926	0.41446	0.123352	1.2707
1040	P01041	CYTB_RAT	CSTB	605000	565250	583000	577000	81637.4	39760.7	39750	0.875501	1.07032	0.41497	0.0980461	1.26892
1041	Q5PPH0	ENOPH_RAT	ENOPH1	441000	473500	440000	482000	37040.5	64386.9	-32500	-0.875056	0.931362	0.41519	-0.102586	1.26816
1042	D4A6K9	D4A6K9_RAT		153000	145500	152500	147500	11401.8	12819.3	7500	0.874322	1.05155	0.41556	0.0725125	1.26687
1043	A0A0A0MXZ3	A0A0A0MXZ3_RAT	D2HGDH	107120	99007.5	106354	96665.2	12465.3	13751.3	8112.25	0.874154	1.08194	0.41565	0.113615	1.26656
1044	Q75Q41	TOM22_RAT	TOMM22	738000	723250	738000	720500	24013.9	23768	14750	0.873108	1.02039	0.41617	0.0291264	1.26476
1045	Q2I6B5	Q2I6B5_RAT	ATP6V0A1	17050000	17350000	16950000	17350000	580230	369685	-300000	-0.872103	0.982709	0.41668	-0.0251639	1.26299
1046	A0A0G2K678	A0A0G2K678_RAT	YLPM1	50010.5	42721.9	48536	46832	8689.09	14282.1	7288.62	0.871968	1.17061	0.41675	0.227256	1.26275
1047	Q27W01	RBM8A_RAT	RBM8A	1470000	1535000	1470000	1530000	49665.5	140594	-65000	-0.871849	0.957655	0.41681	-0.0624225	1.26254
1048	G3V9X2	G3V9X2_RAT	GPSM1	180250	159750	182000	151000	35827.1	30467.2	20500	0.871782	1.12833	0.41684	0.174183	1.26243
1049	D3ZH00	D3ZH00_RAT		669500	701750	652000	705000	52239.8	52519	-32250	-0.870728	0.954043	0.41737	-0.0678731	1.2606
1050	R9PXU6	R9PXU6_RAT	VCL	1610000	1510000	1595000	1490000	160624	164317	100000	0.870388	1.06623	0.41755	0.0925121	1.25998
1051	A0A0G2JUM8	A0A0G2JUM8_RAT	COA6	9923.66	11371	10124.8	10478.2	1999.93	2658.8	-1447.38	-0.870078	0.872714	0.4177	-0.196419	1.25946
1052	Q5U2X8	Q5U2X8_RAT	ACOT9	521750	576250	523000	572500	79239.6	97143.8	-54500	-0.869476	0.905423	0.41801	-0.143336	1.25839
1053	A0A0G2JY03	A0A0G2JY03_RAT		280250	253750	290000	266000	33099.6	51207.9	26500	0.869222	1.10443	0.41813	0.143307	1.25798
1054	Q64548	RTN1_RAT	RTN1	1590000	1667500	1600000	1710000	147648	100125	-77500	-0.868855	0.953523	0.41832	-0.06866	1.25732
1055	Q6MGB5	DHB8_RAT	HSD17B8	96131.1	122150	90228	105000	38487.3	45954.5	-26019	-0.868134	0.786992	0.41869	-0.34558	1.25605
1056	O55173	PDPK1_RAT	PDPK1	21750.4	27891.2	16988.4	30587.8	11101.4	8772.89	-6140.84	-0.868003	0.779829	0.41875	-0.35877	1.25584
1057	D3ZZM3	D3ZZM3_RAT	COG4	54933.5	66563.1	60906.2	73312.8	14705.1	22412.1	-11629.6	-0.867697	0.825285	0.41891	-0.277036	1.25529
1058	M0R608	M0R608_RAT	RTN1	230750	241750	235000	247500	14545.9	20790.6	-11000	-0.867034	0.954498	0.41924	-0.0671852	1.25415
1059	P69897	TBB5_RAT	TUBB5	27575000	25450000	27100000	26600000	1.76895e+06	4.57347e+06	2125000	0.8667	1.0835	0.41941	0.115695	1.25357
1060	Q6QI86	Q6QI86_RAT	HDHD2	38397.4	50716	45761	53850.8	18143.1	21902.9	-12318.6	-0.866249	0.757106	0.41964	-0.401433	1.25278
1061	D3ZAN3	D3ZAN3_RAT	GANAB	8812500	8540000	8790000	8500000	392035	492341	272500	0.865962	1.03191	0.41979	0.0453153	1.25226
1062	A0A0G2K5U6	A0A0G2K5U6_RAT	CADM2	5627500	5240000	5665000	5565000	171731	878673	387500	0.865634	1.07395	0.41995	0.102927	1.25171
1063	D3ZLK9	D3ZLK9_RAT	NAXD	383750	363000	369500	359500	41891.7	23338.1	20750	0.865413	1.05716	0.42006	0.0801972	1.25133
1064	B0BNG3	B0BNG3_RAT	LMAN2	334500	360250	328500	345500	20141.2	56037.9	-25750	-0.864854	0.928522	0.42035	-0.106992	1.25034
1065	D3ZTR5	D3ZTR5_RAT	ZBED5	502750	457000	511000	476000	37268.2	99028.6	45750	0.864764	1.10011	0.42039	0.137647	1.2502
1066	D3ZZR9	D3ZZR9_RAT	FKBP2	916750	952250	921000	977500	47981.8	66715.2	-35500	-0.863982	0.96272	0.42079	-0.054812	1.24883
1067	G3V846	G3V846_RAT	SLC1A3	9702500	8967500	10150000	8910000	1.21437e+06	1.19369e+06	735000	0.863276	1.08196	0.42115	0.113651	1.24759
1068	M0RA17	M0RA17_RAT		250000	268000	245000	279000	23466.3	34506	-18000	-0.862703	0.932836	0.42144	-0.100305	1.2466
1069	A0A0G2K0Y9	A0A0G2K0Y9_RAT	DLG3	60603	63720.5	60503.8	63574.2	1896.48	6976.47	-3117.5	-0.862421	0.951075	0.42158	-0.0723684	1.24612
1070	F1M3P6	F1M3P6_RAT	SCAI	206000	236500	204500	213000	24399.5	66395.3	-30500	-0.862354	0.871036	0.42162	-0.199196	1.24598
1071	Q5XIA1	NCLN_RAT	NCLN	327500	286750	298500	295000	66042.9	67889	40750	0.860493	1.14211	0.42256	0.191701	1.24277
1072	B5DEZ3	B5DEZ3_RAT	CCDC126	357750	317250	354500	322500	63105.1	69868.3	40500	0.860348	1.12766	0.42264	0.173332	1.2425
1073	F1M5C9	F1M5C9_RAT	UBE2D2	2140000	2075000	2100000	2090000	125698	83865	65000	0.860317	1.03133	0.42265	0.0444995	1.24246
1074	G3V918	G3V918_RAT	GART	561750	521750	531000	505000	72075.8	58761.5	40000	0.860273	1.07667	0.42268	0.10657	1.24236
1075	A0A0G2K1P1	A0A0G2K1P1_RAT	MTMR7	304500	281000	297500	283500	46177.2	29359.8	23500	0.85891	1.08363	0.42337	0.115872	1.24001
1076	B2RZ74	B2RZ74_RAT	SNRNP70	628000	539250	645500	528000	113358	172880	88750	0.858605	1.16458	0.42353	0.21981	1.23946
1077	B0BNE6	B0BNE6_RAT	NDUFS8	1632500	1562500	1655000	1550000	125532	104363	70000	0.857589	1.0448	0.42405	0.0632268	1.23769
1078	B4F795	CTL2_RAT	SLC44A2	91184.2	94101	90361	94134.8	5452.68	4072.28	-2916.75	-0.857171	0.969004	0.42426	-0.0454254	1.23698
1079	Q3MHS7	Q3MHS7_RAT	GMDS	180500	198000	194000	195500	33431.5	23537.2	-17500	-0.856038	0.911616	0.42484	-0.133502	1.23501
1080	Q642E6	Q642E6_RAT	TPP1	1260000	1472500	1245000	1290000	146742	475070	-212500	-0.854757	0.855688	0.42549	-0.224844	1.2328
1081	E9PTU4	E9PTU4_RAT	MYH11	80268.2	89772.5	75200	94997.5	17857.9	13526.4	-9504.25	-0.848503	0.89413	0.4287	-0.161444	1.22196
1082	D4A6X4	D4A6X4_RAT	ACYP1	734000	777250	726000	780000	82949.8	59303.6	-43250	-0.848301	0.944355	0.42881	-0.0825986	1.22159
1083	Q6AXQ0	SAE1_RAT	SAE1	2060000	1952500	2105000	2010000	122474	222017	107500	0.847932	1.05506	0.429	0.0773218	1.22095
1084	P11980-2	KPYM_RAT		23125000	24400000	22900000	24350000	1.30224e+06	2.7117e+06	-1275000	-0.847688	0.947746	0.42912	-0.0774278	1.22055
1085	D4ADA1	D4ADA1_RAT	FIBCD1	17211.2	20696.8	19036.6	20200.5	5365.15	6234.26	-3485.57	-0.847555	0.831588	0.42919	-0.266059	1.22031
1086	P41740	ANPRC_RAT	NPR3	81862.6	106178	94495	107006	55027.8	16296.3	-24315.3	-0.847368	0.770995	0.42929	-0.375207	1.21998
1087	P04182	OAT_RAT	OAT	5317500	5487500	5210000	5440000	229111	329684	-170000	-0.846874	0.969021	0.42954	-0.0454009	1.21914
1088	F1M9F9	F1M9F9_RAT	AHI1	5745.16	4738.7	5918.57	4941.68	1396.8	1925.35	1006.46	0.846243	1.21239	0.42987	0.277856	1.21803
1089	D4A6U0	D4A6U0_RAT	GBA2	65241.4	70024.8	66586.8	68385	3994.21	10588.4	-4783.38	-0.845365	0.93169	0.43032	-0.102078	1.21652
1090	A0A0G2K2B5	A0A0G2K2B5_RAT	ASPH	336500	307750	332500	291000	33729.3	59168.5	28750	0.844258	1.09342	0.43089	0.128848	1.21461
1091	M0R7M8	M0R7M8_RAT		238000	258750	235500	247000	28343.1	40210.9	-20750	-0.843564	0.919807	0.43125	-0.120597	1.2134
1092	O88767	PARK7_RAT	PARK7	20050000	18775000	20150000	18300000	479583	2.98482e+06	1275000	0.843503	1.06791	0.43128	0.0947893	1.2133
1093	Q07205	IF5_RAT	EIF5	559250	548500	556500	555000	17289.2	18735	10750	0.843353	1.0196	0.43136	0.0280017	1.21304
1094	Q5XI68	NC2B_RAT	DR1	440750	456000	440500	449000	26474.8	24738.6	-15250	-0.841746	0.966557	0.43219	-0.0490733	1.21026
1095	Q4V8G6	Q4V8G6_RAT	METTL3	460750	492750	458500	494500	62334.4	43568.9	-32000	-0.841535	0.935058	0.4323	-0.0968717	1.2099
1096	F1MA52	F1MA52_RAT	NXF1	50348.4	43502.2	53380	46574	7576.42	14402.4	6846.23	0.841388	1.15738	0.43238	0.210859	1.20963
1097	P0C0R5	PI3R4_RAT	PIK3R4	144250	140250	145000	142500	4645.79	8301.61	4000	0.840941	1.02852	0.43261	0.0405705	1.20886
1098	Q99MZ4	GGT7_RAT	GGT7	490500	537250	498500	534500	30556	106965	-46750	-0.840494	0.912983	0.43284	-0.13134	1.20809
1099	B2RZD1	B2RZD1_RAT	SEC61B	135250	106714	120000	117500	42240.4	53177.6	28535.8	0.840368	1.2674	0.43291	0.341876	1.20786
1100	G3V9U1	G3V9U1_RAT	AGAP1	155702	141750	159500	141500	31966.7	9069.18	13952.1	0.839772	1.09843	0.43322	0.13544	1.20683
1101	P63329	PP2BA_RAT	PPP3CA	1120000	1147500	1140000	1150000	46904.2	45734.7	-27500	-0.839556	0.976035	0.43333	-0.0349954	1.20646
1102	B2GV94	B2GV94_RAT	RETREG3	11045.6	8930.94	11478.2	8482.98	2595.05	4325.93	2114.67	0.838389	1.23678	0.43393	0.306589	1.20447
1103	F1M3W2	F1M3W2_RAT		57238.1	65844.8	62784.5	66045	16030.7	12871.3	-8606.64	-0.83728	0.869289	0.43451	-0.202092	1.20254
1104	G3V7G3	G3V7G3_RAT	ADNP	64533.4	54268.2	65121	54545.5	12873.2	20885.8	10265.1	0.836796	1.18916	0.43476	0.249937	1.20171
1105	Q56AP7	CRBN_RAT	CRBN	40698	45506.6	40801.8	42540.5	7308.32	8872.45	-4808.62	-0.836656	0.894331	0.43484	-0.161119	1.20144
1106	D4ABK7	D4ABK7_RAT	HNRNPH3	3605000	3320000	3690000	3430000	199081	652993	285000	0.834961	1.08584	0.43572	0.118816	1.19853
1107	Q4V7D4	Q4V7D4_RAT	FAM126B	84413.2	91137.5	85457.5	87422	8631.29	13609.6	-6724.25	-0.834491	0.926219	0.43596	-0.110575	1.19773
1108	A0A0G2JV09	A0A0G2JV09_RAT	RIC8B	194750	220750	194000	236500	42492.2	45660.9	-26000	-0.833682	0.88222	0.43638	-0.18079	1.19634
1109	P62083	RS7_RAT	RPS7	697000	662250	687000	655000	77888.8	29792.3	34750	0.833412	1.05247	0.43653	0.0737827	1.19585
1110	A0A096MIT7	A0A096MIT7_RAT	SYN3	59419.1	63952.8	63196	62812.2	8425.93	6886.03	-4533.62	-0.833249	0.92911	0.43661	-0.106079	1.19558
1111	P14408	FUMH_RAT	FH	3442500	3597500	3330000	3660000	298259	222467	-155000	-0.833135	0.956915	0.43667	-0.063538	1.19538
1112	Q63570	PRS6B_RAT	PSMC4	1079750	917000	1195000	910500	293406	258079	162750	0.832997	1.17748	0.43674	0.235704	1.19515
1113	B2RZ48	B2RZ48_RAT	BBS5	389500	438500	396500	408500	50282.5	106510	-49000	-0.832044	0.888255	0.43724	-0.170954	1.1935
1114	M0R6G6	M0R6G6_RAT		233250	217750	249000	216000	33619.2	16070.2	15500	0.831934	1.07118	0.4373	0.0992044	1.1933
1115	F1M853	F1M853_RAT	RRBP1	230000	216750	236500	209000	17981.5	26323.3	13250	0.831277	1.06113	0.43764	0.0856019	1.19218
1116	G3V6Q3	G3V6Q3_RAT	WDR13	146750	154750	150500	154000	12763.9	14407.8	-8000	-0.831239	0.948304	0.43766	-0.0765789	1.19212
1117	F1LRA1	F1LRA1_RAT	LMAN1	777750	803750	771500	822500	43115.2	45507.3	-26000	-0.8295	0.967652	0.43857	-0.0474403	1.18912
1118	D3ZD89	D3ZD89_RAT	NAA15	49417.9	52150	48249.2	53729.2	3319.98	5692.1	-2732.12	-0.829229	0.94761	0.43871	-0.0776343	1.18866
1119	P82995	HS90A_RAT	HSP90AA1	69050000	64375000	69450000	66900000	4.92916e+06	1.01464e+07	4675000	0.828876	1.07262	0.4389	0.101141	1.18804
1120	Q09073	ADT2_RAT	SLC25A5	14850000	15350000	14600000	15400000	925563	776745	-500000	-0.827606	0.967427	0.43956	-0.0477757	1.18587
1121	Q9QZM5	ABI1_RAT	ABI1	718750	614500	717000	578500	76778.4	239995	104250	0.827455	1.16965	0.43964	0.226077	1.18561
1122	P49192-2	CART_RAT		194000	168500	204000	173500	52573.8	32171.4	25500	0.827438	1.15134	0.43965	0.203308	1.18557
1123	G3V792	G3V792_RAT	DYNC1I1	398250	417250	401000	410000	39144	24019.1	-19000	-0.827424	0.954464	0.43966	-0.0672377	1.18554
1124	O54857	O54857_RAT	PTEN	92196.4	87049.1	90028.5	85588.8	8362.58	9212.32	5147.25	0.827409	1.05913	0.43967	0.0828802	1.18551
1125	Q9R1Z0-2	VDAC3_RAT		12100000	12475000	12100000	12500000	115470	899537	-375000	-0.826977	0.96994	0.43989	-0.0440328	1.18479
1126	D3ZXL1	D3ZXL1_RAT	ARIH1	223250	208500	215500	195000	21639.1	28360.8	14750	0.826949	1.07074	0.43991	0.0986128	1.18472
1127	D3ZVS6	D3ZVS6_RAT	KBTBD2	38465.6	46261	40561	39463	6274.5	17781.4	-7795.38	-0.826834	0.831491	0.43997	-0.266227	1.18452
1128	M0RDN9	M0RDN9_RAT	USP19	196750	186000	196500	177000	7632.17	24859.6	10750	0.82677	1.0578	0.44	0.081061	1.18442
1129	Q99MH9	BBS2_RAT	BBS2	1025000	969250	1030000	942000	42031.7	128266	55750	0.826064	1.05752	0.44037	0.0806832	1.18321
1130	Q6PCT9	Q6PCT9_RAT	PSMD6	1887500	1807500	1930000	1855000	156498	114127	80000	0.826053	1.04426	0.44038	0.062481	1.18318
1131	D4AE68	D4AE68_RAT	GNAQ	1097500	1164750	1070000	1200000	61846.6	150677	-67250	-0.825782	0.942262	0.44052	-0.0857994	1.18272
1132	A0A0G2JSH2	A0A0G2JSH2_RAT	BDH1	2012500	2102500	2015000	2160000	140327	166808	-90000	-0.825752	0.957194	0.44054	-0.063117	1.18266
1133	Q505J8	SYFA_RAT	FARSA	506500	526250	509500	522000	35800.4	31753	-19750	-0.825443	0.96247	0.4407	-0.0551861	1.18213
1134	P20942	PHOS_RAT	PDC	36425000	39100000	35550000	38850000	3.30593e+06	5.57674e+06	-2675000	-0.825236	0.931586	0.44081	-0.10224	1.18177
1135	F1LMR6	F1LMR6_RAT	ARR3	322750	352000	319000	344500	50367.8	49886.5	-29250	-0.825206	0.916903	0.44082	-0.125158	1.18174
1136	F1LM84	F1LM84_RAT	NID1	101537	115858	113500	116500	30331.4	16878.5	-14321.6	-0.825184	0.876387	0.44083	-0.190361	1.18171
1137	D2XV59	GTPB1_RAT	GTPBP1	700250	670000	701500	665500	66530.1	31187.6	30250	0.823383	1.04515	0.44178	0.063709	1.1786
1138	Q5GFD9	IMPCT_RAT	IMPACT	1777500	1807500	1780000	1800000	12583.1	71821.5	-30000	-0.822871	0.983402	0.44205	-0.0241461	1.17772
1139	D3ZWF5	D3ZWF5_RAT	ENY2	160000	133993	171000	149500	30886.9	55155.3	26007.1	0.822818	1.19409	0.44208	0.255916	1.17762
1140	A0A0G2JSP3	A0A0G2JSP3_RAT	CUL3	944000	905250	971500	932500	67186.3	66037.2	38750	0.822658	1.04281	0.44216	0.0604706	1.17736
1141	M0RCL6	M0RCL6_RAT		34910.2	30419.6	38805.2	30606.2	9012.13	6164.39	4490.62	0.822557	1.14762	0.44222	0.198648	1.17716
1142	P68182	KAPCB_RAT	PRKACB	441250	514250	452500	494500	68261.1	164344	-73000	-0.820425	0.858046	0.44334	-0.220874	1.17351
1143	Q1EG89	Q1EG89_RAT	PXN	51930.1	48289.6	52509.8	50207.2	2515.72	8516.27	3640.5	0.819926	1.07539	0.4436	0.104858	1.17267
1144	D3Z937	D3Z937_RAT	HMG20A	85861.9	76907.4	84169.5	78278.8	13151.1	17443.9	8954.5	0.81979	1.11643	0.44367	0.158896	1.17244
1145	Z4YNP1	Z4YNP1_RAT	CELF2	501000	457000	534000	420500	71474.9	80237.1	44000	0.818944	1.09628	0.44412	0.132616	1.17098
1146	A0A0G2K756	A0A0G2K756_RAT	ACBD3	508000	548500	491500	560500	75767.2	63616	-40500	-0.818739	0.926162	0.44423	-0.110663	1.17062
1147	Q5XI38	Q5XI38_RAT	LCP1	271750	280500	274000	278000	15671.1	14548.8	-8750	-0.818392	0.968806	0.44441	-0.0457207	1.17004
1148	P08081-2	CLCA_RAT		538500	479750	585500	468000	103197	100015	58750	0.817618	1.12246	0.44482	0.166664	1.16871
1149	Q5U2N1	Q5U2N1_RAT	NELFA	162000	153000	166000	145000	12569.8	18073.9	9000	0.817619	1.05882	0.44482	0.0824622	1.16871
1150	A0A0G2K9F9	A0A0G2K9F9_RAT	CORO7	145000	135250	141500	139500	10614.5	21360	9750	0.817542	1.07209	0.44486	0.100424	1.16858
1151	Q9JMB3	Q9JMB3_RAT	EPB41L3	293250	315750	293000	303500	24157.5	49466.3	-22500	-0.817439	0.928741	0.44492	-0.106652	1.16838
1152	A0A0G2JZG7	A0A0G2JZG7_RAT	SARS	3952500	3847500	3950000	3845000	193455	169386	105000	0.816702	1.02729	0.44531	0.0388441	1.16712
1153	G3V949	G3V949_RAT	CLIP2	4863.65	3843.76	4994.73	3991.83	451.72	2458.38	1019.89	0.816064	1.26534	0.44564	0.339521	1.16605
1154	Q5PPJ6	Q5PPJ6_RAT	LARS	189250	197500	192000	201500	12473.3	15926.9	-8250	-0.815623	0.958228	0.44588	-0.0615594	1.16527
1155	Q3KR59	UBP10_RAT	USP10	403250	371750	395500	359500	43980.1	63505.2	31500	0.815561	1.08473	0.44591	0.117342	1.16518
1156	F1LPE9	F1LPE9_RAT	ERC1	315750	262250	284500	245500	109801	72048	53500	0.814751	1.204	0.44634	0.26784	1.16378
1157	A0A0G2K7Y0	A0A0G2K7Y0_RAT	CR1L	134250	123892	135500	121500	10563.3	23159.8	10357.9	0.813818	1.0836	0.44684	0.115838	1.16217
1158	G3V7C6	G3V7C6_RAT	TUBB4B	10017500	9142500	9880000	9750000	631262	2.05579e+06	875000	0.813753	1.09571	0.44687	0.131862	1.16207
1159	Q99ND9	RWDD1_RAT	RWDD1	362750	353250	363500	352000	10468.2	20886.6	9500	0.813249	1.02689	0.44714	0.0382861	1.1612
1160	B2RYU7	B2RYU7_RAT	CBX5	216500	195000	228500	189500	43177.9	30539.6	21500	0.813059	1.11026	0.44724	0.150893	1.16088
1161	D3ZIP8	D3ZIP8_RAT		378500	402500	375500	395500	28873.3	51513.8	-24000	-0.81282	0.940373	0.44736	-0.0886955	1.16049
1162	M0R7L1	M0R7L1_RAT	LOC100360690	280000	214369	307500	232000	83230.6	138765	65631	0.811202	1.30616	0.44822	0.385331	1.15772
1163	P08461	ODP2_RAT	DLAT	5787500	5950000	5725000	6055000	243088	318643	-162500	-0.810918	0.972689	0.44838	-0.0399494	1.15721
1164	B5DFC3	B5DFC3_RAT	SEC23A	1492500	1592500	1490000	1615000	190153	158614	-100000	-0.807683	0.937206	0.4501	-0.0935624	1.15168
1165	P59215	GNAO_RAT	GNAO1	4620000	5370000	4630000	4775000	414085	1.81463e+06	-750000	-0.8059	0.860335	0.45105	-0.217029	1.14864
1166	D4A719	D4A719_RAT	SNX12	1030250	965500	1060000	968000	134933	87428.1	64750	0.805443	1.06706	0.4513	0.0936463	1.14784
1167	D3ZXF1	D3ZXF1_RAT		50825	60468.2	52518.2	53628.2	7852.68	22645.5	-9643.25	-0.804665	0.840524	0.45171	-0.25064	1.14653
1168	Q91Z79	LIPA3_RAT	PPFIA3	117000	109175	115500	104950	11747.3	15512.3	7824.62	0.804241	1.07167	0.45194	0.099861	1.1458
1169	Q6AY65	ARFP2_RAT	ARFIP2	385750	463250	385000	369500	24486.4	191188	-77500	-0.804151	0.832704	0.45199	-0.264125	1.14564
1170	P23978	SC6A1_RAT	SLC6A1	4502500	4667500	4530000	4725000	181361	368363	-165000	-0.803723	0.964649	0.45221	-0.0519237	1.14494
1171	G3V6Z7	G3V6Z7_RAT	GOLGA5	46657.5	52685.2	45831	46630	4039.8	14469.1	-6027.75	-0.802499	0.885589	0.45287	-0.17529	1.14283
1172	E9PT82	E9PT82_RAT	STRN3	517250	483000	542000	478000	83655.5	17397.3	34250	0.801682	1.07091	0.45331	0.0988386	1.14143
1173	Q6MG49	BAG6_RAT	BAG6	776750	841750	798000	845000	94588.1	131875	-65000	-0.801038	0.92278	0.45365	-0.115941	1.14035
1174	Q5XIW8	SNUT1_RAT	SART1	111775	101848	110500	97139.5	14139.9	20365.4	9927.12	0.800806	1.09747	0.45378	0.134182	1.13994
1175	B4F7C2	B4F7C2_RAT	TUBB4A	19850000	21600000	19450000	20950000	3.09031e+06	3.093e+06	-1750000	-0.800501	0.918981	0.45394	-0.121892	1.13943
1176	Q6AY71	CH037_RAT		68168.6	64032.6	68707.8	62239	5585.08	8707.36	4136	0.799643	1.06459	0.4544	0.0903007	1.13797
1177	D3ZUQ1	D3ZUQ1_RAT	LIPO1	307750	230604	323500	263000	123268	148536	77146.1	0.799348	1.33454	0.45456	0.416342	1.13746
1178	M0RAX4	M0RAX4_RAT	GNB5	3297500	3417500	3260000	3380000	175950	243499	-120000	-0.798891	0.964887	0.45481	-0.0515687	1.13666
1179	D4AEG3	D4AEG3_RAT	PPIL4	82303.8	100895	100037	95104.5	44049.1	15389.9	-18591.1	-0.796874	0.815738	0.45589	-0.293823	1.13324
1180	Q400C7	AMZ2_RAT	AMZ2	145500	132700	139500	136000	18412	26355.8	12800	0.796266	1.09646	0.45622	0.132851	1.1322
[truncated: 1,993 more rows]

## Sheet: Table S3
Gene Name	Peptide Sequence	Fragment	MH+	z	Q1	Q3	DP	CE
[truncated: 110 more rows]

[truncated: 4 more sheets: Table S4, Table S5, Table S6, Table S7]
